# Supplementary material for: Global unleashing of transcription elongation waves in response to genotoxic stress restricts somatic mutation rate
Source: Nat Commun. 2017 Dec 12;8:2076. doi: 10.1038/s41467-017-02145-4 (PMC5727188; doi:10.1038/s41467-017-02145-4)
Supplement: Supplementary file 4 — Supplementary Data 1 [file 41467_2017_2145_MOESM4_ESM.xlsx]

## Sheet: SUMMARY INFO NGS
Sample number	Experiment	Sample Name in GEO	Normalised Filtered Aligned Reads	Sequenced reads	bigWig file name submitted to GEO (GSE83763)	fastq file name submitted to GEO (GSE83763)	GEO dataset accession ID	GEO name	Note
1	ser2P_8J	INPUT_0_NO	22239978	37786243	C6D06ACXX_M_V5095_2_15s010830-1-1_Fousteri_lane3VNOUVtheoI_sequence.merged_norm_ser2P.bigWig	C6D06ACXX_M_V5095_2_15s010830-1-1_Fousteri_lane3VNOUVtheoI_sequence.txt.gz	GSM2218619	INPUT_0_NO	Higher deth and representative Input
2		ser2P_0_NO	22239978	35868648	lane7M110p2s2_sequence.merged.bigWig	lane7M110p2s2_sequence.txt.gz	GSM2218620	ser2P_0_NO
3		ser2P_0.5_8J	22239978	43645190	C6D06ACXX_M_V5095_2_15s010830-1-1_Fousteri_lane3V05h8J5095_sequence.bigWig	C6D06ACXX_M_V5095_2_15s010830-1-1_Fousteri_lane3V05h8J5095_sequence.txt.gz	GSM2218621	ser2P_0.5_8J
4		ser2P_1_8J	22239978	41150573	C6D06ACXX_M_V5095_2_15s010830-1-1_Fousteri_lane3V1h8J5095_sequence.merged.bigWig	C6D06ACXX_M_V5095_2_15s010830-1-1_Fousteri_lane3V1h8J5095_sequence.txt.gz	GSM2218622	ser2P_1_8J
5		ser2P_2_8J	22239978	42394604	C6D06ACXX_M_V5095_2_15s010830-1-1_Fousteri_lane3V2h8J5095_sequence.merged.bigWig	C6D06ACXX_M_V5095_2_15s010830-1-1_Fousteri_lane3V2h8J5095_sequence.txt.gz	GSM2218623	ser2P_2_8J
6		ser2P_6_8J	22239978	43422848	C6D06ACXX_M_V5095_3_15s010831-1-1_Fousteri_lane4V6h8J5095_sequence.merged.bigWig	C6D06ACXX_M_V5095_3_15s010831-1-1_Fousteri_lane4V6h8J5095_sequence.txt.gz	GSM2218624	ser2P_6_8J
7		ser2P_48_8J	22239978	13607694 + 48612146	VH1048h8J_merged_fixed.bigWig	C3NRVACXX_M_MULTI_2A_14s003131-1-1_Fousteri_lane6VH10p2s248h_sequence.txt.gz, C6D06ACXX_M_V5095_3_15s010831-1-1_Fousteri_lane4V48h8J5095_sequence.txt.gz	GSM2218625, GSM2218626	ser2P_48_8J_1, ser2P_48_8J_2	Catenated replicates of sequencing used for bigWig
8	ser2P_20J	ser2P_1_20J	22239978	53197221	C6D06ACXX_M_V5095_3_15s010831-1-1_Fousteri_lane4V1h20J5095_sequence.merged.bigWig	C6D06ACXX_M_V5095_3_15s010831-1-1_Fousteri_lane4V1h20J5095_sequence.txt.gz	GSM2218627	ser2P_1_20J
9		ser2P_2_20J	22239978	43429518	C6D06ACXX_M_V5095_3_15s010831-1-1_Fousteri_lane4V2h20J5095_sequence.merged.bigWig	C6D06ACXX_M_V5095_3_15s010831-1-1_Fousteri_lane4V2h20J5095_sequence.txt.gz	GSM2218628	ser2P_2_20J
10		ser2P_48_20J	22239978	56291620	C6D0EACXX_M_V5095_1_15s010829-1-2_Fousteri_lane4V048h20J05095_sequence.merged.bigWig	C6D06ACXX_M_V5095_3_15s010831-1-1_Fousteri_lane4V48h8J5095_sequence.txt.gz	GSM2218629	ser2P_48_20J
11	ser5P	INPUT_0_NO	26332113	37786243	C6D06ACXX_M_V5095_2_15s010830-1-1_Fousteri_lane3VNOUVtheoI_sequence.merged_norm_ser5P.bigWig	C6D06ACXX_M_V5095_2_15s010830-1-1_Fousteri_lane3VNOUVtheoI_sequence.txt.gz	GSM2218619	INPUT_0_NO	Higher deth and representative Input
12		ser5P_0_NO	26332113	38417687	C56YUACXX_MULTI_3A_14s008356-1-1_Fousteri_lane5s5p3e8NOUV_sequence.merged.bigWig	C56YUACXX_MULTI_3A_14s008356-1-1_Fousteri_lane5s5p3e8NOUV_sequence.txt.gz	GSM2218630	ser5P_0_NO
13		ser5P_0.5_8J	26332113	27569980	C56YUACXX_MULTI_3A_14s008356-1-1_Fousteri_lane5s5p3e805h8J_sequence.bigWig	C56YUACXX_MULTI_3A_14s008356-1-1_Fousteri_lane5s5p3e805h8J_sequence.txt.gz	GSM2218631	ser5P_0.5_8J
14		ser5P_48_8J	26332113	41019907	C56YUACXX_MULTI_3A_14s008356-1-1_Fousteri_lane5s5p3e848h8J_sequence.merged.bigWig	C56YUACXX_MULTI_3A_14s008356-1-1_Fousteri_lane5s5p3e848h8J_sequence.txt.gz	GSM2218632	ser5P_48_8J
15	hypo	INPUT_0_NO	5849838	37786243	C6D06ACXX_M_V5095_2_15s010830-1-1_Fousteri_lane3VNOUVtheoI_sequence.merged_norm_hypo.bigWig	C6D06ACXX_M_V5095_2_15s010830-1-1_Fousteri_lane3VNOUVtheoI_sequence.txt.gz	GSM2218619	INPUT_0_NO	Higher deth and representative Input
16		hypo_0_NO	5849838	17840011	C3PC5ACXX_M_MULTI_14s001667-1-1_Fousteri_lane1p2VH10NOUV_sequence.merged.bigWig	C3PC5ACXX_M_MULTI_14s001667-1-1_Fousteri_lane1p2VH10NOUVI_sequence.txt.gz	GSM2218633	hypo_0_NO
17		hypo_1.5_8J	5849838	20170433	C3PC5ACXX_M_MULTI_14s001667-1-1_Fousteri_lane1p2VH1015h_sequence.merged.bigWig	C3PC5ACXX_M_MULTI_14s001667-1-1_Fousteri_lane1p2VH1015hI_sequence.txt.gz	GSM2218634	hypo_1.5_8J
18		hypo_48_8J	5849838	7485102	C3NRVACXX_M_MULTI_2A_14s003131-1-1_Fousteri_lane6VH10p248h_sequence.bigWig	C3NRVACXX_M_MULTI_2A_14s003131-1-1_Fousteri_lane6VH10p248hI_sequence.txt.gz	GSM2218635	hypo_48_8J
19	preDRB-ChIP-seq	preDMSO_ser2P_1_NO	4550421	4847942	C3JY4ACXX_KATm_MATDRB_14s001171-1-1_Fousteri_lane2VHminusDRBminusUV_sequence.bigWig	C3JY4ACXX_KATm_MATDRB_14s001171-1-1_Fousteri_lane2VHminusDRBminusUV_sequence.txt.gz	GSM2218636	preDMSO_ser2P_1_NO
20		preDMSO_ser2P_1h_20J	4550421	9047232	C3JY4ACXX_KATm_MATDRB_14s001171-1-1_Fousteri_lane2VHminusDRBplusUV_sequence.merged.bigWig	C3JY4ACXX_KATm_MATDRB_14s001171-1-1_Fousteri_lane2VHminusDRBplusUV_sequence.txt.gz	GSM2218637	preDMSO_ser2P_1h_20J
21		preDRB_ser2P_1_NO	4550421	5729887	C3JY4ACXX_KATm_MATDRB_14s001171-1-1_Fousteri_lane2VHplusDRBminusUV_sequence.merged.bigWig	C3JY4ACXX_KATm_MATDRB_14s001171-1-1_Fousteri_lane2VHplusDRBminusUV_sequence.txt.gz	GSM2218638	preDRB_ser2P_1_NO
22		preDRB_ser2P_1h_20J	4550421	6607225	C3JY4ACXX_KATm_MATDRB_14s001171-1-1_Fousteri_lane2VHplusDRBplusUV_sequence.merged.bigWig	C3JY4ACXX_KATm_MATDRB_14s001171-1-1_Fousteri_lane2VHplusDRBplusUV_sequence.txt.gz	GSM2218639	preDRB_ser2P_1h_20J
23	DRB-ChIP-seq	DRB_ser2P_0_NO	18262979	28599895	C6LRKACXX_M_DRBTC_15s009690-1-1_Fousteri_lane110drbnouv0x_sequence.merged.bigWig	C6LRKACXX_M_DRBTC_15s009690-1-1_Fousteri_lane110drbnouv0x_sequence.txt.gz	GSM2218640	DRB_ser2P_0_NO
24		DRB_ser2P_10min_NO	18262979	28705910	C6LRKACXX_M_DRBTC_15s009690-1-1_Fousteri_lane110drbnouv10x_sequence.merged.bigWig	C6LRKACXX_M_DRBTC_15s009690-1-1_Fousteri_lane110drbnouv10x_sequence.txt.gz	GSM2218641	DRB_ser2P_10min_NO
25		DRB_ser2P_30min_NO	18262979	28182396	C6LRKACXX_M_DRBTC_15s009690-1-1_Fousteri_lane110drbnouv30x_sequence.merged.bigWig	C6LRKACXX_M_DRBTC_15s009690-1-1_Fousteri_lane110drbnouv30x_sequence.txt.gz	GSM2218642	DRB_ser2P_30min_NO
26		DRB_ser2P_10min_20J	18262979	21030542	C6LRKACXX_M_DRBTC_15s009690-1-1_Fousteri_lane110drbuv20j10x_sequence.bigWig	C6LRKACXX_M_DRBTC_15s009690-1-1_Fousteri_lane110drbuv20j10x_sequence.txt.gz	GSM2218643	DRB_ser2P_10min_20J
27		DRB_ser2P_30min_20J	18262979	27427436	C6LRKACXX_M_DRBTC_15s009690-1-1_Fousteri_lane110drbuv20J30x_sequence.merged.bigWig	C6LRKACXX_M_DRBTC_15s009690-1-1_Fousteri_lane110drbuv20J30x_sequence.txt.gz	GSM2218644	DRB_ser2P_30min_20J
28		NODRB_ser2P_0_NO	18262979	32047651	C6LRKACXX_M_DRBTC_15s009690-1-1_Fousteri_lane1nodrbnouv0t_sequence.merged.bigWig	C6LRKACXX_M_DRBTC_15s009690-1-1_Fousteri_lane1nodrbnouv0t_sequence.txt.gz	GSM2218645	NODRB_ser2P_0_NO
29	nRNA-seq	nRNA_0_NO	6939996	33902924	C6LREACXX_NASC_VH10_15s009682-1-1_Fousteri_lane6VH10NOUV_sequence.riboexcluded.norm.exonfree.bigWig	C6LREACXX_NASC_VH10_15s009682-1-1_Fousteri_lane6VH10NOUV_sequence.txt.gz	GSM2218646	nRNA_0_NO
30		nRNA_0.5_15J	1787317	39666404	C6LREACXX_NASC_VH10_15s009682-1-1_Fousteri_lane6VH1005h_sequence.riboexcluded.norm.exonfree.bigWig	C6LREACXX_NASC_VH10_15s009682-1-1_Fousteri_lane6VH1005h_sequence.txt.gz	GSM2218647	nRNA_0.5_15J
31		nRNA_2_15J	4108215	51050607	C6LREACXX_NASC_VH10_15s009682-1-1_Fousteri_lane6VH102h_sequence.riboexcluded.norm.exonfree.bigWig	C6LREACXX_NASC_VH10_15s009682-1-1_Fousteri_lane6VH102h_sequence.txt.gz	GSM2218648	nRNA_2_15J
42		nRNA_24_15J	1537884	36329363	C6LREACXX_NASC_VH10_15s009682-1-1_Fousteri_lane6VH1024h_sequence.riboexcluded.norm.exonfree.bigWig	C6LREACXX_NASC_VH10_15s009682-1-1_Fousteri_lane6VH1024h_sequence.txt.gz	GSM2825145	nRNA_24_15J
43		nRNA_24_NO	2473060	34254865	C6LREACXX_NASC_VH10_15s009682-1-1_Fousteri_lane6VH1024hNOUV_sequence.riboexcluded.norm.exonfree.bigWig	C6LREACXX_NASC_VH10_15s009682-1-1_Fousteri_lane6VH1024hNOUV_sequence.txt.gz	GSM2825146	nRNA_24_NO
32	preDRB-nRNA-seq	preDRB_nRNA_0_NO	948131	18146898	C570BACXX_MULTI_4A_15s008504-1-1_Fousteri_VEU10T0minusUV_sequence.ribofree.norm.exonfree.unique.bigWig	C570BACXX_MULTI_4A_15s008504-1-1_Fousteri_VEU10T0minusUV_sequence.fastq.gz	GSM2218649	preDRB_nRNA_0_NO
33		preDRB_nRNA_10min_NO	4323498	41176021	C4E7UACXX_M_EU-seq_1_14s006740-1-1_Fousteri_lane6VREUUV10minminus_sequence.ribofree.norm.exonfree.unique.bigWig	C4E7UACXX_M_EU-seq_1_14s006740-1-1_Fousteri_lane6VREUUV10minminus_sequence.fastq.gz	GSM2218650	preDRB_nRNA_10min_NO
34		preDRB_nRNA_20min_NO	10552255	46760223	C4E7UACXX_M_EU-seq_1_14s006740-1-1_Fousteri_lane6VREUUV20minminus_sequence.ribofree.norm.exonfree.unique.bigWig	C4E7UACXX_M_EU-seq_1_14s006740-1-1_Fousteri_lane6VREUUV20minminus_sequence.fastq.gz	GSM2218651	preDRB_nRNA_20min_NO
35		preDRB_nRNA_60min_NO	14447013	34445715	C570BACXX_MULTI_4A_15s008504-1-1_Fousteri_VEU50T60minusUV_sequence.ribofree.norm.exonfree.unique.bigWig	C570BACXX_MULTI_4A_15s008504-1-1_Fousteri_VEU50T60minusUV_sequence.fastq.gz	GSM2218652	preDRB_nRNA_60min_NO
36		preDRB_nRNA_0_20J	511276	17137583	C570BACXX_MULTI_4A_15s008504-1-1_Fousteri_VEU10T0plusUV_sequence.ribofree.norm.exonfree.unique.bigWig	C570BACXX_MULTI_4A_15s008504-1-1_Fousteri_VEU10T0plusUV_sequence.fastq.gz	GSM2218653	preDRB_nRNA_0_20J
37		preDRB_nRNA_10min_20J	4282841	40725086	C4E7UACXX_M_EU-seq_1_14s006740-1-1_Fousteri_lane6VREUUV10minplus_sequence.ribofree.norm.exonfree.unique.bigWig	C4E7UACXX_M_EU-seq_1_14s006740-1-1_Fousteri_lane6VREUUV10minplus_sequence.fastq.gz	GSM2218654	preDRB_nRNA_10min_20J
38		preDRB_nRNA_60min_20J	9922861	38408485	C570BACXX_MULTI_4A_15s008504-1-1_Fousteri_VEU50T60plusUV_sequence.ribofree.norm.exonfree.unique.bigWig	C570BACXX_MULTI_4A_15s008504-1-1_Fousteri_VEU50T60plusUV_sequence.fastq.gz	GSM2218655	preDRB_nRNA_60min_20J
39		preDRB_nRNA_120min_20J	8610532	33373012	C4E7UACXX_M_EU-seq_1_14s006740-1-1_Fousteri_lane6VREUUV120minplus_sequence.ribofree.norm.exonfree.unique.bigWig	C4E7UACXX_M_EU-seq_1_14s006740-1-1_Fousteri_lane6VREUUV120minplus_sequence.fastq.gz	GSM2218656	preDRB_nRNA_120min_20J
40	CPD_IP-seq	CPDIP_0_8J	1931089	3081554	C3NRVACXX_M_MULTI_2A_14s003131-1-1_Fousteri_lane6CPD-IP8J_sequence_ok.bigWig	C3NRVACXX_M_MULTI_2A_14s003131-1-1_Fousteri_lane6CPD-IP8J_sequence.txt.gz	GSM2218657	CPDIP_0_8J
41a	mRNA-seq	mRNA-seq_0_NO_1	19456946	20205295	VH10_NO_UV_rep_cat_ok.bigWig	lane7VH103NOUV_sequence.txt.gz	GSM2218658	mRNA-seq_0_NO_1
41b		mRNA-seq_0_NO_2	37973204	38830385		C3PC5ACXX_MK_mRNA_14s001668-1-1_Fousteri_lane2VH10DmNOUV_sequence.txt.gz	GSM2218659	mRNA-seq_0_NO_2
