# Supplementary material for: Global unleashing of transcription elongation waves in response to genotoxic stress restricts somatic mutation rate
Source: Nat Commun. 2017 Dec 12;8:2076. doi: 10.1038/s41467-017-02145-4 (PMC5727188; doi:10.1038/s41467-017-02145-4)
Supplement: Supplementary file 5 — Supplementary Data 2 [file 41467_2017_2145_MOESM5_ESM.xlsx]

## Sheet: SUMMARY
	Number of peaks	Number of peaks on promoters	Promoter-proximal regions with Peaks
RNAPII-ser2P	112869	9453	9759
RNAPII-ser5P	37234	9319	9855
RNAPII-hypo	19164	8224	8317
Note: Detailed lists of Peaks and Promoter-proximal regions with peaks are included in the following tabs

## Sheet: MACS2 ALL RNAPII-ser2P vs INPUT
chromosome	start	end	id	length	summit	reads_treatment	reads_control	avg_reads_treatment	avg_reads_control	fold_enrichment	significance	fdr	qc_flag	pileup	saturation_treatment	saturation_control	MACS_fe
chr1	14065	14763	chr1:14065-14763	699	14240	45	8	6.43777	1.14449	2.49185	7.71725	5.69361	23	19	0.0692308	0.0123077	3.87644
chr1	14823	15772	chr1:14823-15772	950	14989	51	5	5.36842	0.526316	3.3505	9.00369	6.91686	33	21	0.0566038	0.00554939	4.19898
chr1	15847	18552	chr1:15847-18552	2706	17369	167	27	6.17147	0.997783	2.62882	16.6873	14.3005	23	24	0.0628528	0.0101618	7.35372
chr1	18968	19332	chr1:18968-19332	365	19239	10	3	2.73973	0.821918	1.73697	5.59755	3.71704	12	10	0.0316456	0.00949367	3.98589
chr1	19714	19925	chr1:19714-19925	212	19799	5	1	2.35849	0.471698	2.32193	4.87934	3.06785	22	9	0.0306748	0.00613497	3.67682
chr1	21428	21729	chr1:21428-21729	302	21532	10	0	3.31126	0	3.32193	5.44806	3.57606	33	11	0.0395257	0	3.75039
chr1	22715	23432	chr1:22715-23432	718	22905	29	2	4.039	0.278552	3.85798	7.25414	5.25143	33	12	0.0433483	0.00298954	4.67671
chr1	23552	26694	chr1:23552-26694	3143	26184	203	14	6.4588	0.445434	3.85798	18.5003	16.0714	33	24	0.0656109	0.00452489	8.33417
chr1	27020	27383	chr1:27020-27383	364	27237	29	8	7.96703	2.1978	1.85798	8.01205	5.97819	13	20	0.0920635	0.0253968	3.88937
chr1	27560	29828	chr1:27560-29828	2269	29215	349	17	15.3812	0.749229	4.35962	177.307	173.064	33	140	0.157207	0.00765766	35.254
chr1	34503	35133	chr1:34503-35133	631	34928	84	6	13.3122	0.950872	3.80735	30.6633	27.9921	33	48	0.14433	0.0103093	8.16769
chr1	713686	714587	chr1:713686-714587	902	713966	268	4	29.7118	0.443459	6.06609	120.484	116.775	33	105	0.314185	0.00468933	26.3711
chr1	732769	732968	chr1:732769-732968	200	732923	4	1	2	0.5	2	5.0414	3.22512	21	10	0.0264901	0.00662252	3.64275
chr1	742141	742340	chr1:742141-742340	200	742298	4	0	2	0	2	4.56213	2.76876	21	8	0.0264901	0	3.60335
chr1	744898	745221	chr1:744898-745221	324	745052	10	1	3.08642	0.308642	3.32193	6.26475	4.32477	32	10	0.0363636	0.00363636	4.4041
chr1	757073	757462	chr1:757073-757462	390	757287	16	0	4.10256	0	4	6.26475	4.32477	33	10	0.0469208	0	4.4041
chr1	758114	758478	chr1:758114-758478	365	758298	12	1	3.28767	0.273973	3.58496	5.39331	3.52448	33	9	0.0379747	0.00316456	4.00372
chr1	760770	761022	chr1:760770-761022	253	760868	8	0	3.16206	0	3	5.39331	3.52448	22	9	0.0392157	0	4.00372
chr1	761862	763499	chr1:761862-763499	1638	763097	347	9	21.1844	0.549451	5.26887	111.944	108.32	33	89	0.218376	0.00566394	30.003
chr1	839817	840447	chr1:839817-840447	631	839999	58	5	9.19176	0.792393	3.53605	16.9324	14.5427	33	30	0.0996564	0.00859107	6.20075
chr1	842278	842639	chr1:842278-842639	362	842424	12	2	3.31492	0.552486	2.58496	7.17311	5.17303	23	11	0.0383387	0.00638978	4.80447
chr1	851956	854622	chr1:851956-854622	2667	852851	126	5	4.72441	0.187477	4.65535	13.2638	10.9802	33	17	0.0481283	0.00190985	7.2067
chr1	854796	857161	chr1:854796-857161	2366	855164	108	3	4.56467	0.126796	5.16993	13.2638	10.9802	33	17	0.046612	0.00129478	7.2067
chr1	859126	862072	chr1:859126-862072	2947	860975	238	14	8.07601	0.475059	4.08746	46.1253	43.2274	33	43	0.0821256	0.00483092	16.9246
chr1	862722	863159	chr1:862722-863159	438	862810	15	2	3.42466	0.456621	2.90689	6.26475	4.32477	23	10	0.0385604	0.00514139	4.4041
chr1	863848	864084	chr1:863848-864084	237	863939	7	0	2.95359	0	2.80735	5.39331	3.52448	22	9	0.037234	0	4.00372
chr1	864345	865473	chr1:864345-865473	1129	865241	54	4	4.78299	0.354296	3.75489	8.41301	6.34277	33	14	0.05	0.0037037	5.0005
chr1	865596	866343	chr1:865596-866343	748	865770	37	2	4.94652	0.26738	4.20945	16.3211	13.9514	33	22	0.0529328	0.00286123	7.66744
chr1	866405	867158	chr1:866405-867158	754	866716	32	1	4.24403	0.132626	5	11.1245	8.92345	33	15	0.0453901	0.00141844	6.40596
chr1	867223	867792	chr1:867223-867792	570	867603	23	3	4.03509	0.526316	2.9386	10.0932	7.93593	23	14	0.0441459	0.00575816	6.00559
chr1	867910	868614	chr1:867910-868614	705	868367	40	5	5.67376	0.70922	3	16.3211	13.9514	23	22	0.0609756	0.00762195	7.66744
chr1	868693	869364	chr1:868693-869364	672	868870	27	2	4.01786	0.297619	3.75489	10.0932	7.93593	33	14	0.0433387	0.00321027	6.00559
chr1	870408	870610	chr1:870408-870610	203	870456	8	2	3.94089	0.985222	2	5.39331	3.52448	23	9	0.0519481	0.012987	4.00372
chr1	871364	871696	chr1:871364-871696	333	871503	12	0	3.6036	0	3.58496	6.26475	4.32477	33	10	0.0422535	0	4.4041
chr1	872347	872723	chr1:872347-872723	377	872491	12	0	3.18302	0	3.58496	6.26475	4.32477	32	10	0.0365854	0	4.4041
chr1	873006	873265	chr1:873006-873265	260	873122	9	0	3.46154	0	3.16993	8.11555	6.05804	33	12	0.042654	0	5.20484
chr1	873340	874505	chr1:873340-874505	1166	873897	64	6	5.48885	0.51458	3.41504	15.4962	13.1414	33	19	0.0572963	0.00537153	8.00745
chr1	874633	875122	chr1:874633-875122	490	874759	23	0	4.69388	0	4.52356	9.08964	6.98123	33	13	0.0521542	0	5.60521
chr1	875479	881901	chr1:875479-881901	6423	878160	505	27	7.86237	0.420364	4.22525	29.1067	26.4591	33	30	0.0792281	0.00423596	12.4116
chr1	882957	883266	chr1:882957-883266	310	883088	10	0	3.22581	0	3.32193	5.39331	3.52448	32	9	0.0383142	0	4.00372
chr1	887061	887351	chr1:887061-887351	291	887235	5	1	1.71821	0.343643	2.32193	6.26475	4.32477	21	10	0.0206612	0.00413223	4.4041
chr1	888252	888499	chr1:888252-888499	248	888387	7	2	2.82258	0.806452	1.80735	5.86566	3.96841	12	11	0.0351759	0.0100503	4.0004
chr1	889526	889746	chr1:889526-889746	221	889614	8	0	3.61991	0	3	5.39331	3.52448	23	9	0.0465116	0	4.00372
chr1	894338	894842	chr1:894338-894842	505	894587	85	1	16.8317	0.19802	6.40939	83.4497	80.1181	33	66	0.186404	0.00219298	26.825
chr1	895835	896279	chr1:895835-896279	445	895988	40	2	8.98876	0.449438	4.32193	24.2264	21.6741	33	30	0.10101	0.00505051	9.6885
chr1	897235	897459	chr1:897235-897459	225	897391	5	1	2.22222	0.444444	2.32193	3.77517	2.06523	21	7	0.0284091	0.00568182	3.20298
chr1	900208	900677	chr1:900208-900677	470	900321	15	2	3.19149	0.425532	2.90689	6.26475	4.32477	22	10	0.0356295	0.00475059	4.4041
chr1	900738	902734	chr1:900738-902734	1997	902278	263	7	13.1698	0.350526	5.23156	126.6	122.827	33	91	0.13501	0.00359343	36.8343
chr1	934333	934845	chr1:934333-934845	513	934654	18	1	3.50877	0.194932	4.16993	7.17311	5.17303	33	11	0.0387931	0.00215517	4.80447
chr1	935207	936409	chr1:935207-936409	1203	935895	107	8	8.89443	0.665004	3.74147	34.9002	32.1624	33	35	0.092721	0.00693241	13.8474
chr1	936884	937435	chr1:936884-937435	552	937001	16	2	2.89855	0.362319	3	5.08109	3.25375	22	10	0.0318091	0.00397614	3.66703
chr1	941235	941483	chr1:941235-941483	249	941311	7	0	2.81124	0	2.80735	4.228	2.49206	22	9	0.035	0	3.26831
chr1	948510	949268	chr1:948510-949268	759	948898	76	5	10.0132	0.658762	3.926	36.5931	33.8323	33	43	0.107042	0.00704225	11.8932
chr1	954899	955716	chr1:954899-955716	818	955093	67	2	8.19071	0.244499	5.06609	26.9738	24.3669	33	29	0.0871261	0.00260078	11.5395
chr1	956362	956822	chr1:956362-956822	461	956552	19	2	4.12148	0.433839	3.24793	6.68403	4.72343	33	12	0.0461165	0.00485437	4.33377
chr1	957366	957601	chr1:957366-957601	236	957411	10	1	4.23729	0.423729	3.32193	5.39331	3.52448	33	9	0.0534759	0.00534759	4.00372
chr1	966124	966487	chr1:966124-966487	364	966308	18	4	4.94505	1.0989	2.16993	6.90716	4.93726	23	15	0.0571429	0.0126984	4.00045
chr1	968373	968651	chr1:968373-968651	279	968497	11	2	3.94265	0.716846	2.45943	6.68403	4.72343	23	12	0.0478261	0.00869565	4.33377
chr1	994549	995271	chr1:994549-995271	723	995129	41	2	5.67082	0.276625	4.35755	15.1689	12.836	33	19	0.0608309	0.00296736	7.81322
chr1	1014846	1015471	chr1:1014846-1015471	626	1015318	24	1	3.83387	0.159744	4.58496	8.11555	6.05804	33	12	0.0415945	0.0017331	5.20484
chr1	1051246	1051519	chr1:1051246-1051519	274	1051346	13	2	4.74453	0.729927	2.70044	4.14699	2.41459	23	11	0.0577778	0.00888889	3.00034
chr1	1092748	1093697	chr1:1092748-1093697	950	1093090	82	2	8.63158	0.210526	5.35755	31.7808	29.0897	33	32	0.09101	0.00221976	13.2123
chr1	1136739	1136981	chr1:1136739-1136981	243	1136873	11	3	4.52675	1.23457	1.87447	4.79252	2.98418	13	12	0.056701	0.0154639	3.25037
chr1	1148054	1148364	chr1:1148054-1148364	311	1148178	8	0	2.57235	0	3	3.77517	2.06523	22	7	0.0305344	0	3.20298
chr1	1148765	1149028	chr1:1148765-1149028	264	1148842	7	0	2.65152	0	2.80735	5.39331	3.52448	22	9	0.0325581	0	4.00372
chr1	1150174	1150391	chr1:1150174-1150391	218	1150235	9	0	4.12844	0	3.16993	5.08109	3.25375	33	10	0.0532544	0	3.66703
chr1	1150444	1150704	chr1:1150444-1150704	261	1150628	9	0	3.44828	0	3.16993	7.17311	5.17303	33	11	0.0424528	0	4.80447
chr1	1151625	1151901	chr1:1151625-1151901	277	1151794	12	0	4.33213	0	3.58496	7.17311	5.17303	33	11	0.0526316	0	4.80447
chr1	1156227	1156448	chr1:1156227-1156448	222	1156278	9	0	4.05405	0	3.16993	6.26475	4.32477	33	10	0.0520231	0	4.4041
chr1	1158157	1158731	chr1:1158157-1158731	575	1158549	20	1	3.47826	0.173913	4.32193	7.17311	5.17303	33	11	0.0380228	0.00190114	4.80447
chr1	1162104	1162308	chr1:1162104-1162308	205	1162239	5	0	2.43902	0	2.32193	6.26475	4.32477	22	10	0.0320513	0	4.4041
chr1	1166840	1168173	chr1:1166840-1168173	1334	1167323	143	3	10.7196	0.224888	5.57491	48.1444	45.2229	33	54	0.111284	0.00233463	13.7515
chr1	1168235	1168641	chr1:1168235-1168641	407	1168574	15	2	3.6855	0.4914	2.90689	7.17311	5.17303	23	11	0.0418994	0.00558659	4.80447
chr1	1168836	1170019	chr1:1168836-1170019	1184	1169032	59	5	4.98311	0.422297	3.56071	9.31971	7.19905	33	15	0.0519824	0.00440529	5.33387
chr1	1170105	1170584	chr1:1170105-1170584	480	1170342	20	3	4.16667	0.625	2.73697	5.86566	3.96841	23	11	0.0464037	0.00696056	4.0004
chr1	1170683	1174531	chr1:1170683-1174531	3849	1171291	217	10	5.63783	0.259808	4.43962	15.4962	13.1414	33	19	0.0571053	0.00263158	8.00745
chr1	1174794	1175218	chr1:1174794-1175218	425	1175133	14	0	3.29412	0	3.80735	8.11555	6.05804	33	12	0.037234	0	5.20484
chr1	1175832	1176031	chr1:1175832-1176031	200	1175956	5	0	2.5	0	2.32193	4.56213	2.76876	22	8	0.0331126	0	3.60335
chr1	1176189	1176411	chr1:1176189-1176411	223	1176298	8	1	3.58744	0.44843	3	6.26475	4.32477	23	10	0.045977	0.00574713	4.4041
chr1	1176520	1177030	chr1:1176520-1177030	511	1176918	17	0	3.32681	0	4.08746	5.39331	3.52448	33	9	0.0367965	0	4.00372
chr1	1182595	1182845	chr1:1182595-1182845	251	1182688	8	0	3.18725	0	3	5.39331	3.52448	22	9	0.039604	0	4.00372
chr1	1183148	1183466	chr1:1183148-1183466	319	1183319	10	2	3.1348	0.626959	2.32193	5.86566	3.96841	22	11	0.037037	0.00740741	4.0004
chr1	1183617	1185236	chr1:1183617-1185236	1620	1184743	91	6	5.61728	0.37037	3.92283	26.4877	23.8909	33	28	0.0579249	0.00381922	11.6108
chr1	1185384	1186403	chr1:1185384-1186403	1020	1186090	45	7	4.41176	0.686275	2.6845	7.78411	5.7566	23	12	0.046344	0.00720906	5.00046
chr1	1187425	1187791	chr1:1187425-1187791	367	1187485	13	2	3.54223	0.544959	2.70044	6.22566	4.31113	23	12	0.0408805	0.00628931	4.06292
chr1	1187901	1188138	chr1:1187901-1188138	238	1188051	10	2	4.20168	0.840336	2.32193	11.1245	8.92345	23	15	0.0529101	0.010582	6.40596
chr1	1188270	1188657	chr1:1188270-1188657	388	1188340	14	1	3.60825	0.257732	3.80735	7.17311	5.17303	33	11	0.0412979	0.00294985	4.80447
chr1	1188719	1188987	chr1:1188719-1188987	269	1188773	10	0	3.71747	0	3.32193	5.93846	4.03893	33	10	0.0454545	0	4.19886
chr1	1189235	1189454	chr1:1189235-1189454	220	1189346	10	0	4.54545	0	3.32193	5.83768	3.94966	33	10	0.0584795	0	4.13573
chr1	1189673	1189936	chr1:1189673-1189936	264	1189834	8	0	3.0303	0	3	6.64748	4.69488	22	11	0.0372093	0	4.47803
chr1	1190593	1190792	chr1:1190593-1190792	200	1190643	5	0	2.5	0	2.32193	4.3028	2.56342	22	8	0.0331126	0	3.43543
chr1	1190916	1191190	chr1:1190916-1191190	275	1191101	6	0	2.18182	0	2.58496	5.2411	3.40618	21	9	0.0265487	0	3.90661
chr1	1194091	1194520	chr1:1194091-1194520	430	1194372	15	0	3.48837	0	3.90689	4.56213	2.76876	33	8	0.0393701	0	3.60335
chr1	1194578	1194906	chr1:1194578-1194906	329	1194708	8	0	2.43161	0	3	5.38805	3.52448	22	9	0.0285714	0	4.00036
chr1	1195538	1196827	chr1:1195538-1196827	1290	1195808	50	3	3.87597	0.232558	4.05889	7.97654	5.9439	33	13	0.0402901	0.00241741	4.93006
chr1	1198590	1198949	chr1:1198590-1198949	360	1198901	12	1	3.33333	0.277778	3.58496	4.51705	2.75591	33	9	0.0385852	0.00321543	3.44862
chr1	1200419	1200668	chr1:1200419-1200668	250	1200529	12	4	4.8	1.6	1.58496	8.38454	6.3217	13	18	0.0597015	0.0199005	4.31868
chr1	1205761	1205960	chr1:1205761-1205960	200	1205800	7	0	3.5	0	2.80735	5.97361	4.0723	23	12	0.0463576	0	3.91607
chr1	1206210	1206618	chr1:1206210-1206618	409	1206485	20	3	4.88998	0.733496	2.73697	8.44813	6.37497	23	17	0.0555556	0.00833333	4.50051
chr1	1207663	1207936	chr1:1207663-1207936	274	1207764	15	0	5.47445	0	3.90689	7.30573	5.30053	33	15	0.0666667	0	4.21099
chr1	1208159	1208376	chr1:1208159-1208376	218	1208204	13	3	5.9633	1.37615	2.11548	5.31126	3.47242	23	15	0.0769231	0.0177515	3.20039
chr1	1208925	1209720	chr1:1208925-1209720	796	1209455	181	9	22.7387	1.13065	4.32992	76.3046	73.0529	33	75	0.242303	0.0120482	19.0021
chr1	1226242	1227633	chr1:1226242-1227633	1392	1227456	66	5	4.74138	0.359195	3.72247	10.0932	7.93593	33	14	0.0491437	0.00372301	6.00559
chr1	1228391	1228592	chr1:1228391-1228592	202	1228445	6	0	2.9703	0	2.58496	4.56213	2.76876	22	8	0.0392157	0	3.60335
chr1	1230880	1231310	chr1:1230880-1231310	431	1231055	13	1	3.01624	0.232019	3.70044	6.26475	4.32477	32	10	0.0340314	0.0026178	4.4041
chr1	1231528	1232235	chr1:1231528-1232235	708	1231852	24	1	3.38983	0.141243	4.58496	5.39331	3.52448	33	9	0.0364188	0.00151745	4.00372
chr1	1233068	1233352	chr1:1233068-1233352	285	1233181	7	0	2.45614	0	2.80735	4.56213	2.76876	22	8	0.029661	0	3.60335
chr1	1234270	1234574	chr1:1234270-1234574	305	1234435	10	1	3.27869	0.327869	3.32193	9.08964	6.98123	33	13	0.0390625	0.00390625	5.60521
chr1	1235283	1235556	chr1:1235283-1235556	274	1235324	11	0	4.0146	0	3.45943	5.08109	3.25375	33	10	0.0488889	0	3.66703
chr1	1235767	1236031	chr1:1235767-1236031	265	1235914	12	1	4.5283	0.377358	3.58496	9.08964	6.98123	33	13	0.0555556	0.00462963	5.60521
chr1	1238343	1238621	chr1:1238343-1238621	279	1238428	9	1	3.22581	0.358423	3.16993	7.17311	5.17303	32	11	0.0391304	0.00434783	4.80447
chr1	1239780	1240767	chr1:1239780-1240767	988	1240333	62	8	6.2753	0.809717	2.9542	14.514	12.1906	23	24	0.0660277	0.0085197	6.25071
chr1	1240835	1241386	chr1:1240835-1241386	552	1241022	49	2	8.87681	0.362319	4.61471	33.1374	30.4254	33	33	0.0974155	0.00397614	13.6127
chr1	1242807	1249154	chr1:1242807-1249154	6348	1244089	571	31	8.99496	0.488343	4.20315	63.2388	60.1311	33	58	0.0906493	0.00492142	19.6686
chr1	1249207	1251015	chr1:1249207-1251015	1809	1249947	94	5	5.19624	0.276396	4.23266	13.2638	10.9802	33	17	0.0534091	0.00284091	7.2067
chr1	1252415	1253300	chr1:1252415-1253300	886	1252874	49	8	5.53047	0.902935	2.61471	11.2094	9.00166	23	17	0.0585424	0.00955795	6.0006
chr1	1253474	1256530	chr1:1253474-1256530	3057	1254575	170	18	5.56101	0.588813	3.23947	14.2153	11.9106	33	20	0.056516	0.00598404	7.0007
chr1	1256806	1257108	chr1:1256806-1257108	303	1256854	9	2	2.9703	0.660066	2.16993	4.56213	2.76876	22	8	0.0354331	0.00787402	3.60335
chr1	1257166	1257514	chr1:1257166-1257514	349	1257329	11	1	3.15186	0.286533	3.45943	4.56213	2.76876	32	8	0.0366667	0.00333333	3.60335
chr1	1257729	1257928	chr1:1257729-1257928	200	1257828	5	1	2.5	0.5	2.32193	6.26475	4.32477	22	10	0.0331126	0.00662252	4.4041
chr1	1259643	1260730	chr1:1259643-1260730	1088	1259959	151	6	13.8787	0.551471	4.65344	83.4497	80.1181	33	66	0.145332	0.00577478	26.825
chr1	1261230	1261465	chr1:1261230-1261465	236	1261312	8	0	3.38983	0	3	4.56213	2.76876	23	8	0.0427807	0	3.60335
chr1	1262271	1262470	chr1:1262271-1262470	200	1262372	5	0	2.5	0	2.32193	6.26475	4.32477	22	10	0.0331126	0	4.4041
chr1	1263285	1263672	chr1:1263285-1263672	388	1263396	13	2	3.35052	0.515464	2.70044	6.26475	4.32477	23	10	0.0383481	0.00589971	4.4041
chr1	1263850	1264049	chr1:1263850-1264049	200	1264002	6	0	3	0	2.58496	3.77517	2.06523	22	7	0.0397351	0	3.20298
chr1	1264106	1272218	chr1:1264106-1272218	8113	1268548	531	22	6.54505	0.27117	4.59314	20.2064	17.7345	33	23	0.0658482	0.00272817	9.60894
chr1	1272392	1272731	chr1:1272392-1272731	340	1272542	12	1	3.52941	0.294118	3.58496	8.11555	6.05804	33	12	0.0412371	0.00343643	5.20484
chr1	1272959	1273191	chr1:1272959-1273191	233	1273091	12	0	5.15021	0	3.58496	9.08964	6.98123	33	13	0.0652174	0	5.60521
chr1	1274087	1274863	chr1:1274087-1274863	777	1274203	33	1	4.2471	0.1287	5.04439	10.0932	7.93593	33	14	0.0453297	0.00137363	6.00559
chr1	1274932	1275238	chr1:1274932-1275238	307	1275088	8	3	2.60586	0.977199	1.41504	2.95811	1.39205	12	9	0.0310078	0.0116279	2.50028
chr1	1275419	1275675	chr1:1275419-1275675	257	1275559	8	0	3.11284	0	3	5.14672	3.31506	22	9	0.0384615	0	3.84651
chr1	1276086	1276312	chr1:1276086-1276312	227	1276266	11	0	4.84581	0	3.45943	6.87001	4.90385	33	11	0.0617978	0	4.61581
chr1	1278758	1279196	chr1:1278758-1279196	439	1278957	15	3	3.41686	0.683371	2.32193	5.86566	3.96841	23	11	0.0384615	0.00769231	4.0004
chr1	1279393	1279732	chr1:1279393-1279732	340	1279562	12	3	3.52941	0.882353	2	4.79252	2.98418	23	12	0.0412371	0.0103093	3.25037
chr1	1280611	1280937	chr1:1280611-1280937	327	1280771	10	1	3.0581	0.30581	3.32193	6.26475	4.32477	32	10	0.0359712	0.00359712	4.4041
chr1	1283257	1283869	chr1:1283257-1283869	613	1283429	36	3	5.87276	0.489396	3.58496	22.6705	20.145	33	25	0.0638298	0.00531915	10.4097
chr1	1283925	1285657	chr1:1283925-1285657	1733	1285129	173	3	9.98269	0.17311	5.84967	81.7989	78.4851	33	65	0.102732	0.00178147	26.4246
chr1	1285748	1285968	chr1:1285748-1285968	221	1285851	7	0	3.16742	0	2.80735	4.56213	2.76876	22	8	0.0406977	0	3.60335
chr1	1286269	1294795	chr1:1286269-1294795	8527	1293857	831	67	9.74551	0.785739	3.63262	54.5319	51.5309	33	52	0.0980184	0.00790281	17.6684
chr1	1294854	1296156	chr1:1294854-1296156	1303	1295970	119	7	9.13277	0.537222	4.08746	41.7536	38.9173	33	45	0.0948963	0.00558214	13.7739
chr1	1306250	1306680	chr1:1306250-1306680	431	1306422	19	2	4.40835	0.464037	3.24793	8.57589	6.5001	33	15	0.0497382	0.0052356	4.90849
chr1	1307081	1307321	chr1:1307081-1307321	241	1307201	9	0	3.73444	0	3.16993	7.82195	5.79384	33	14	0.046875	0	4.65887
chr1	1307425	1307693	chr1:1307425-1307693	269	1307551	11	1	4.08922	0.371747	3.45943	8.68377	6.6059	33	15	0.05	0.00454545	4.96946
chr1	1310179	1312063	chr1:1310179-1312063	1885	1310503	266	13	14.1114	0.689655	4.35484	87.3825	84.0139	33	73	0.14488	0.00708061	25.345
chr1	1316316	1316515	chr1:1316316-1316515	200	1316430	9	0	4.5	0	3.16993	4.53095	2.76876	33	10	0.0596026	0	3.33368
chr1	1318063	1318340	chr1:1318063-1318340	278	1318116	16	2	5.7554	0.719424	3	6.46291	4.51714	23	19	0.069869	0.00873362	3.33375
chr1	1319147	1319887	chr1:1319147-1319887	741	1319545	38	8	5.12821	1.07962	2.24793	7.66551	5.64247	23	16	0.0549133	0.0115607	4.25048
chr1	1321369	1321568	chr1:1321369-1321568	200	1321411	6	0	3	0	2.58496	6.28586	4.34517	22	11	0.0397351	0	4.25573
chr1	1321691	1321973	chr1:1321691-1321973	283	1321815	12	0	4.24028	0	3.58496	9.76716	7.63598	33	15	0.0512821	0	5.59495
chr1	1322439	1322712	chr1:1322439-1322712	274	1322577	8	1	2.91971	0.364964	3	6.1406	4.23333	22	11	0.0355556	0.00444444	4.16708
chr1	1322949	1323344	chr1:1322949-1323344	396	1323105	16	2	4.0404	0.505051	3	8.41301	6.34277	23	14	0.0461095	0.00576369	5.0005
chr1	1326170	1326452	chr1:1326170-1326452	283	1326264	9	0	3.18021	0	3.16993	6.09514	4.18891	32	10	0.0384615	0	4.29727
chr1	1327030	1327530	chr1:1327030-1327530	501	1327180	20	3	3.99202	0.598802	2.73697	5.64428	3.76274	23	10	0.0442478	0.00663717	4.01498
chr1	1328126	1328509	chr1:1328126-1328509	384	1328405	11	1	2.86458	0.260417	3.45943	4.4421	2.68445	32	9	0.0328358	0.00298507	3.4017
chr1	1331175	1331508	chr1:1331175-1331508	334	1331345	15	2	4.49102	0.598802	2.90689	7.03461	5.06006	23	13	0.0526316	0.00701754	4.37545
chr1	1333834	1338066	chr1:1333834-1338066	4233	1334661	601	23	14.198	0.54335	4.70766	80.7731	77.4721	33	72	0.143642	0.00549713	22.395
chr1	1338372	1338760	chr1:1338372-1338760	389	1338565	28	4	7.19794	1.02828	2.80735	6.96739	4.9956	23	18	0.0823529	0.0117647	3.65429
chr1	1338973	1339526	chr1:1338973-1339526	554	1339141	37	4	6.6787	0.722022	3.20945	12.1233	9.89628	33	22	0.0732673	0.00792079	5.47682
chr1	1339921	1340480	chr1:1339921-1340480	560	1340340	30	4	5.35714	0.714286	2.90689	10.0813	7.93593	23	19	0.0587084	0.00782779	5.00056
chr1	1340840	1341338	chr1:1340840-1341338	499	1341053	25	6	5.01002	1.2024	2.05889	7.26721	5.26428	23	17	0.0555556	0.0133333	3.9135
chr1	1341683	1343357	chr1:1341683-1343357	1675	1342740	287	11	17.1343	0.656716	4.70548	130.999	127.183	33	108	0.176507	0.00676507	29.7847
chr1	1343939	1344201	chr1:1343939-1344201	263	1344118	15	1	5.70342	0.380228	3.90689	8.44813	6.37497	33	17	0.0700935	0.0046729	4.50051
chr1	1344538	1345056	chr1:1344538-1345056	519	1344922	32	11	6.1657	2.11946	1.54057	6.46291	4.51714	13	19	0.0680851	0.0234043	3.33375
chr1	1346532	1347712	chr1:1346532-1347712	1181	1346879	67	8	5.67316	0.677392	3.06609	4.70263	2.90388	23	16	0.0591873	0.00706714	2.83369
chr1	1380856	1381127	chr1:1380856-1381127	272	1380973	12	3	4.41176	1.10294	2	4.14699	2.41459	23	11	0.0538117	0.0134529	3.00034
chr1	1391614	1391849	chr1:1391614-1391849	236	1391722	9	0	3.81356	0	3.16993	5.39331	3.52448	33	9	0.0481283	0	4.00372
chr1	1406687	1408067	chr1:1406687-1408067	1381	1407216	245	6	17.7408	0.434468	5.35168	125.339	121.58	33	97	0.183934	0.0045045	32.6699
chr1	1410928	1411204	chr1:1410928-1411204	277	1411061	11	0	3.97112	0	3.45943	7.67242	5.6492	33	14	0.0482456	0	4.57365
chr1	1413728	1413966	chr1:1413728-1413966	239	1413905	11	1	4.60251	0.41841	3.45943	5.18186	3.34914	33	11	0.0578947	0.00526316	3.59319
chr1	1415346	1415814	chr1:1415346-1415814	469	1415392	15	2	3.19829	0.426439	2.90689	4.14699	2.41459	22	11	0.0357143	0.0047619	3.00034
chr1	1416558	1417162	chr1:1416558-1417162	605	1416979	26	5	4.29752	0.826446	2.37851	6.84952	4.88539	23	13	0.0467626	0.00899281	4.26874
chr1	1419967	1420265	chr1:1419967-1420265	299	1420198	12	3	4.01338	1.00334	2	4.14699	2.41459	23	11	0.048	0.012	3.00034
chr1	1420490	1420796	chr1:1420490-1420796	307	1420678	13	2	4.23453	0.651466	2.70044	4.88722	3.07538	23	10	0.0503876	0.00775194	3.54875
chr1	1421230	1421429	chr1:1421230-1421429	200	1421252	7	1	3.5	0.5	2.80735	4.19379	2.45914	23	9	0.0463576	0.00662252	3.24708
chr1	1421612	1421811	chr1:1421612-1421811	200	1421728	8	0	4	0	3	7.27733	5.27381	23	13	0.0529801	0	4.51659
chr1	1423130	1423488	chr1:1423130-1423488	359	1423321	13	2	3.62117	0.557103	2.70044	5.0736	3.25375	23	11	0.0419355	0.00645161	3.52979
chr1	1424669	1425569	chr1:1424669-1425569	901	1425139	38	4	4.21754	0.443951	3.24793	6.33552	4.39279	33	11	0.0446009	0.00469484	4.28613
chr1	1425836	1426529	chr1:1425836-1426529	694	1426224	33	2	4.75504	0.288184	4.04439	7.42376	5.41554	33	12	0.0511628	0.00310078	4.77987
chr1	1427044	1427511	chr1:1427044-1427511	468	1427214	22	2	4.70085	0.42735	3.45943	7.87284	5.84266	33	14	0.052506	0.00477327	4.68798
chr1	1430139	1431466	chr1:1430139-1431466	1328	1430693	69	5	5.19578	0.376506	3.7866	8.90636	6.82083	33	15	0.0539484	0.0039093	5.09606
chr1	1431714	1432119	chr1:1431714-1432119	406	1431883	19	0	4.6798	0	4.24793	6.33716	4.39432	33	13	0.0532213	0	3.9777
chr1	1432345	1432551	chr1:1432345-1432551	207	1432524	11	0	5.31401	0	3.45943	5.47733	3.60125	33	12	0.0696203	0	3.63168
chr1	1433058	1433333	chr1:1433058-1433333	276	1433181	19	5	6.88406	1.81159	1.926	11.2926	9.08337	23	25	0.0837004	0.0220264	4.64343
chr1	1433598	1434189	chr1:1433598-1434189	592	1433751	41	9	6.92568	1.52027	2.18763	12.6215	10.3682	23	25	0.0755064	0.0165746	5.20063
chr1	1446667	1448599	chr1:1446667-1448599	1933	1447317	303	8	15.6751	0.413864	5.24317	84.2296	80.8942	33	72	0.160828	0.00424628	24.1746
chr1	1448875	1449227	chr1:1448875-1449227	353	1449132	12	0	3.39943	0	3.58496	5.65096	3.76913	33	11	0.0394737	0	3.87136
chr1	1449922	1450164	chr1:1449922-1450164	243	1449966	8	0	3.29218	0	3	4.77615	2.97157	23	10	0.0412371	0	3.48137
chr1	1451154	1451594	chr1:1451154-1451594	441	1451518	14	1	3.1746	0.226757	3.80735	4.70416	2.90388	32	10	0.0357143	0.00255102	3.43786
chr1	1452730	1452986	chr1:1452730-1452986	257	1452820	6	0	2.33463	0	2.58496	4.71301	2.9108	22	9	0.0288462	0	3.57177
chr1	1455998	1456203	chr1:1455998-1456203	206	1456174	6	0	2.91262	0	2.58496	4.3331	2.5835	22	9	0.0382166	0	3.33367
chr1	1456680	1456906	chr1:1456680-1456906	227	1456743	12	1	5.28634	0.440529	3.58496	5.81405	3.92732	33	12	0.0674157	0.00561798	3.82394
chr1	1457778	1458188	chr1:1457778-1458188	411	1457832	12	0	2.91971	0	3.58496	4.36674	2.61281	32	10	0.0331492	0	3.23564
chr1	1458503	1458722	chr1:1458503-1458722	220	1458661	5	0	2.27273	0	2.32193	4.56213	2.76876	21	8	0.0292398	0	3.60335
chr1	1458982	1459568	chr1:1458982-1459568	587	1459157	15	1	2.55537	0.170358	3.90689	5.39331	3.52448	32	9	0.027881	0.00185874	4.00372
chr1	1460089	1460381	chr1:1460089-1460381	293	1460210	9	1	3.07167	0.341297	3.16993	7.17311	5.17303	32	11	0.0368852	0.00409836	4.80447
chr1	1461048	1461349	chr1:1461048-1461349	302	1461212	9	1	2.98013	0.331126	3.16993	3.9601	2.24175	32	8	0.0355731	0.00395257	3.2146
chr1	1462573	1462819	chr1:1462573-1462819	247	1462718	8	1	3.23887	0.404858	3	7.30995	5.30435	23	12	0.040404	0.00505051	4.7106
chr1	1464015	1464520	chr1:1464015-1464520	506	1464174	30	1	5.92885	0.197628	4.90689	10.9487	8.76629	33	16	0.0656455	0.00218818	6.07202
chr1	1464630	1465510	chr1:1464630-1465510	881	1464803	47	5	5.33485	0.567537	3.23266	9.83417	7.70155	33	15	0.0564904	0.00600962	5.63435
chr1	1467732	1468233	chr1:1467732-1468233	502	1467880	22	1	4.38247	0.199203	4.45943	8.0941	6.05668	33	13	0.0485651	0.00220751	5.00048
chr1	1468396	1469044	chr1:1468396-1469044	649	1468596	36	3	5.547	0.46225	3.58496	7.53384	5.51681	33	13	0.06	0.005	4.66713
chr1	1469349	1470441	chr1:1469349-1470441	1093	1470104	49	3	4.48307	0.274474	4.02975	8.41301	6.34277	33	14	0.0469349	0.00287356	5.0005
chr1	1470509	1473084	chr1:1470509-1473084	2576	1471010	155	14	6.01708	0.543478	3.46877	12.6853	10.4293	33	22	0.0613376	0.00554017	5.75065
chr1	1474680	1475137	chr1:1474680-1475137	458	1475110	18	0	3.93013	0	4.16993	3.03902	1.42421	33	11	0.0440098	0	2.40029
chr1	1475409	1477236	chr1:1475409-1477236	1828	1476199	129	5	7.05689	0.273523	4.6893	31.7808	29.0897	33	32	0.0725126	0.00281057	13.2123
chr1	1477288	1477515	chr1:1477288-1477515	228	1477358	5	0	2.19298	0	2.32193	3.77517	2.06523	21	7	0.027933	0	3.20298
chr1	1477789	1478748	chr1:1477789-1478748	960	1478134	38	3	3.95833	0.3125	3.66297	8.11555	6.05804	33	12	0.0417124	0.00329308	5.20484
chr1	1478865	1479085	chr1:1478865-1479085	221	1478997	5	0	2.26244	0	2.32193	7.17311	5.17303	21	11	0.0290698	0	4.80447
chr1	1479333	1479721	chr1:1479333-1479721	389	1479396	14	0	3.59897	0	3.80735	6.26475	4.32477	33	10	0.0411765	0	4.4041
chr1	1480033	1480653	chr1:1480033-1480653	621	1480184	25	5	4.02576	0.805153	2.32193	11.4853	9.27305	23	18	0.0437063	0.00874126	5.93811
chr1	1480920	1481591	chr1:1480920-1481591	672	1481422	30	4	4.46429	0.595238	2.90689	9.41952	7.29689	23	14	0.0481541	0.00642055	5.59754
chr1	1481815	1482046	chr1:1481815-1482046	232	1481850	6	0	2.58621	0	2.58496	5.69165	3.80906	22	10	0.0327869	0	4.0445
chr1	1482478	1482747	chr1:1482478-1482747	270	1482560	13	0	4.81481	0	3.70044	8.41301	6.34277	33	14	0.0588235	0	5.0005
chr1	1482846	1483491	chr1:1482846-1483491	646	1483334	26	2	4.02477	0.309598	3.70044	7.19905	5.19723	33	12	0.0435511	0.00335008	4.64331
chr1	1483869	1484401	chr1:1483869-1484401	533	1483985	26	1	4.87805	0.187617	4.70044	8.41301	6.34277	33	14	0.053719	0.00206612	5.0005
chr1	1485693	1486329	chr1:1485693-1486329	637	1485826	25	3	3.92465	0.470958	3.05889	6.93372	4.96287	23	12	0.042517	0.00510204	4.4832
chr1	1486516	1486771	chr1:1486516-1486771	256	1486736	10	1	3.90625	0.390625	3.32193	5.0414	3.22512	33	10	0.0483092	0.00483092	3.64275
chr1	1486843	1488004	chr1:1486843-1488004	1162	1487249	56	4	4.81928	0.344234	3.80735	11.071	8.88594	33	17	0.0503145	0.00359389	5.92165
chr1	1489470	1490887	chr1:1489470-1490887	1418	1490302	88	9	6.20592	0.634697	3.28951	13.5908	11.3	33	23	0.0642805	0.00657414	6.00068
chr1	1492179	1492569	chr1:1492179-1492569	391	1492389	15	1	3.83632	0.255754	3.90689	7.4295	5.42097	33	13	0.0438596	0.00292398	4.60573
chr1	1493758	1494082	chr1:1493758-1494082	325	1493947	15	1	4.61538	0.307692	3.90689	6.9411	4.97005	33	13	0.0543478	0.00362319	4.32144
chr1	1494592	1494908	chr1:1494592-1494908	317	1494728	14	3	4.4164	0.946372	2.22239	7.97623	5.9439	23	14	0.0522388	0.011194	4.74732
chr1	1495599	1496283	chr1:1495599-1496283	685	1495751	37	7	5.40146	1.0219	2.4021	4.70263	2.90388	23	16	0.0581761	0.0110063	2.83369
chr1	1496455	1496815	chr1:1496455-1496815	361	1496511	12	3	3.3241	0.831025	2	6.17447	4.26351	23	14	0.0384615	0.00961538	3.75042
chr1	1497795	1498352	chr1:1497795-1498352	558	1497934	19	4	3.40502	0.716846	2.24793	4.14699	2.41459	23	11	0.0373281	0.00785855	3.00034
chr1	1500746	1501165	chr1:1500746-1501165	420	1500983	18	2	4.28571	0.47619	3.16993	8.08186	6.04616	33	14	0.0485175	0.00539084	4.80818
chr1	1505002	1505247	chr1:1505002-1505247	246	1505078	10	1	4.06504	0.406504	3.32193	5.30237	3.46482	33	12	0.0507614	0.00507614	3.533
chr1	1508756	1509249	chr1:1508756-1509249	494	1509127	20	2	4.04858	0.404858	3.32193	8.41547	6.34516	33	16	0.0449438	0.00449438	4.64532
chr1	1509473	1510887	chr1:1509473-1510887	1415	1510382	270	11	19.0813	0.777385	4.61738	118.253	114.565	33	99	0.197657	0.00805271	28.0929
chr1	1535032	1535343	chr1:1535032-1535343	312	1535231	9	1	2.88462	0.320513	3.16993	6.26475	4.32477	32	10	0.0342205	0.00380228	4.4041
chr1	1549607	1549806	chr1:1549607-1549806	200	1549751	6	1	3	0.5	2.58496	4.55524	2.76876	22	9	0.0397351	0.00662252	3.47256
chr1	1550449	1551882	chr1:1550449-1551882	1434	1551085	271	12	18.8982	0.83682	4.49719	124.543	120.793	33	94	0.195668	0.00866426	33.9318
chr1	1557969	1558168	chr1:1557969-1558168	200	1558054	6	0	3	0	2.58496	5.39331	3.52448	22	9	0.0397351	0	4.00372
chr1	1567448	1567671	chr1:1567448-1567671	224	1567482	8	1	3.57143	0.446429	3	6.68403	4.72343	23	12	0.0457143	0.00571429	4.33377
chr1	1569774	1570376	chr1:1569774-1570376	603	1569968	31	0	5.14096	0	4.9542	11.1245	8.92345	33	15	0.0559567	0	6.40596
chr1	1572641	1572850	chr1:1572641-1572850	210	1572724	8	0	3.80952	0	3	4.56213	2.76876	23	8	0.0496894	0	3.60335
chr1	1575099	1575582	chr1:1575099-1575582	484	1575202	17	0	3.5124	0	4.08746	6.26475	4.32477	33	10	0.0390805	0	4.4041
chr1	1577804	1578096	chr1:1577804-1578096	293	1578000	9	1	3.07167	0.341297	3.16993	6.26475	4.32477	32	10	0.0368852	0.00409836	4.4041
chr1	1578698	1579068	chr1:1578698-1579068	371	1578981	10	0	2.69542	0	3.32193	4.55746	2.76876	32	8	0.0310559	0	3.60032
chr1	1590023	1591103	chr1:1590023-1591103	1081	1590801	236	10	21.8316	0.925069	4.56071	85.3644	82.0145	33	94	0.228682	0.00968992	16.3814
chr1	1593634	1594172	chr1:1593634-1594172	539	1593986	36	0	6.67904	0	5.16993	11.5337	9.32069	33	20	0.0734694	0	5.55617
chr1	1594372	1594615	chr1:1594372-1594615	244	1594462	13	1	5.32787	0.409836	3.70044	9.14941	7.03971	33	17	0.0666667	0.00512821	4.8654
chr1	1605876	1606075	chr1:1605876-1606075	200	1605958	9	2	4.5	1	2.16993	2.95811	1.39205	23	9	0.0596026	0.013245	2.50028
chr1	1623255	1625315	chr1:1623255-1625315	2061	1625029	526	9	25.5216	0.436681	5.86899	172.299	168.099	33	137	0.261431	0.00447316	34.5039
chr1	1629297	1629650	chr1:1629297-1629650	354	1629494	7	0	1.9774	0	2.80735	5.39331	3.52448	21	9	0.0229508	0	4.00372
chr1	1630262	1630488	chr1:1630262-1630488	227	1630337	9	1	3.96476	0.440529	3.16993	6.26475	4.32477	33	10	0.0505618	0.00561798	4.4041
chr1	1632994	1633287	chr1:1632994-1633287	294	1633188	10	1	3.40136	0.340136	3.32193	8.11555	6.05804	33	12	0.0408163	0.00408163	5.20484
chr1	1633442	1633802	chr1:1633442-1633802	361	1633519	16	1	4.43213	0.277008	4	8.11555	6.05804	33	12	0.0512821	0.00320513	5.20484
chr1	1634037	1634909	chr1:1634037-1634909	873	1634217	28	1	3.20733	0.114548	4.80735	6.26475	4.32477	32	10	0.0339806	0.00121359	4.4041
chr1	1638515	1638931	chr1:1638515-1638931	417	1638780	11	0	2.63789	0	3.45943	4.56213	2.76876	32	8	0.0298913	0	3.60335
chr1	1649016	1649601	chr1:1649016-1649601	586	1649179	21	4	3.58362	0.682594	2.39232	5.18186	3.34914	23	11	0.0391061	0.00744879	3.59319
chr1	1655282	1656447	chr1:1655282-1656447	1166	1656064	258	16	22.1269	1.37221	4.01123	93.2324	89.8044	33	90	0.230976	0.0143241	20.6842
chr1	1659554	1660087	chr1:1659554-1660087	534	1659845	35	1	6.55431	0.187266	5.12928	13.1156	10.8514	33	23	0.0721649	0.00206186	5.76989
chr1	1660283	1660532	chr1:1660283-1660532	250	1660439	13	2	5.2	0.8	2.70044	6.64678	4.69462	23	15	0.0646766	0.00995025	3.86518
chr1	1676260	1678515	chr1:1676260-1678515	2256	1678250	401	10	17.7748	0.443262	5.32553	151.824	147.808	33	120	0.181695	0.00453104	33.6148
chr1	1682897	1683096	chr1:1682897-1683096	200	1682937	6	0	3	0	2.58496	4.56213	2.76876	22	8	0.0397351	0	3.60335
chr1	1683603	1683891	chr1:1683603-1683891	289	1683722	10	0	3.46021	0	3.32193	6.26475	4.32477	33	10	0.0416667	0	4.4041
chr1	1684198	1684729	chr1:1684198-1684729	532	1684551	18	3	3.38346	0.56391	2.58496	5.08109	3.25375	23	10	0.0372671	0.00621118	3.66703
chr1	1687707	1688274	chr1:1687707-1688274	568	1688202	19	0	3.34507	0	4.24793	5.39331	3.52448	33	9	0.0366089	0	4.00372
chr1	1690199	1690473	chr1:1690199-1690473	275	1690333	7	0	2.54545	0	2.80735	4.56213	2.76876	22	8	0.0309735	0	3.60335
chr1	1692024	1692231	chr1:1692024-1692231	208	1692110	11	2	5.28846	0.961538	2.45943	4.3331	2.5835	23	9	0.0691824	0.0125786	3.33367
chr1	1708971	1709345	chr1:1708971-1709345	375	1709196	17	0	4.53333	0	4.08746	7.74992	5.72433	33	13	0.0521472	0	4.79499
chr1	1709486	1715274	chr1:1709486-1715274	5789	1709839	595	32	10.2781	0.552772	4.21675	37.1911	34.422	33	50	0.103659	0.00557491	10.2012
chr1	1715960	1716159	chr1:1715960-1716159	200	1716126	10	5	5	2.5	1	4.94467	3.13148	13	22	0.0662252	0.0331126	2.5559
chr1	1716281	1716963	chr1:1716281-1716963	683	1716445	33	1	4.83163	0.146413	5.04439	7.73977	5.71485	33	15	0.0520505	0.00157729	4.44493
chr1	1717107	1718186	chr1:1717107-1718186	1080	1717774	46	4	4.25926	0.37037	3.52356	10.0932	7.93593	33	14	0.0446169	0.00387973	6.00559
chr1	1718278	1718790	chr1:1718278-1718790	513	1718341	15	3	2.92398	0.584795	2.32193	4.3331	2.5835	22	9	0.0323276	0.00646552	3.33367
chr1	1719050	1721026	chr1:1719050-1721026	1977	1719683	111	5	5.61457	0.252908	4.47249	16.3807	14.0106	33	21	0.0575726	0.00259336	7.97178
chr1	1721187	1722834	chr1:1721187-1722834	1648	1722323	87	8	5.27913	0.485437	3.44294	18.5015	16.0723	33	22	0.054409	0.00500313	8.91555
chr1	1722922	1723604	chr1:1722922-1723604	683	1723096	32	4	4.68521	0.585652	3	8.93805	6.85195	23	13	0.0504732	0.00630915	5.51231
chr1	1724553	1725889	chr1:1724553-1725889	1337	1725771	73	6	5.45999	0.448766	3.60486	10.8493	8.67173	33	18	0.056677	0.00465839	5.58883
chr1	1726507	1727103	chr1:1726507-1727103	597	1726933	28	4	4.69012	0.670017	2.80735	9.31971	7.19905	23	15	0.0510949	0.00729927	5.33387
chr1	1727234	1728003	chr1:1727234-1728003	770	1727751	35	0	4.54545	0	5.12928	8.84983	6.7659	33	15	0.0485437	0	5.06381
chr1	1728068	1728290	chr1:1728068-1728290	223	1728150	14	1	6.27803	0.44843	3.80735	9.63012	7.50261	33	16	0.0804598	0.00574713	5.31305
chr1	1729078	1730181	chr1:1729078-1730181	1104	1729566	51	3	4.61957	0.271739	4.08746	7.27733	5.27381	33	13	0.0483412	0.0028436	4.51659
chr1	1730722	1730921	chr1:1730722-1730921	200	1730858	11	1	5.5	0.5	3.45943	4.59964	2.80492	33	13	0.0728477	0.00662252	3.04384
chr1	1731267	1731886	chr1:1731267-1731886	620	1731562	34	3	5.48387	0.483871	3.5025	12.9938	10.7315	33	20	0.0595447	0.00525394	6.32597
chr1	1733192	1733694	chr1:1733192-1733694	503	1733372	25	1	4.97018	0.198807	4.64386	7.73977	5.71485	33	15	0.0550661	0.00220264	4.44493
chr1	1734188	1734496	chr1:1734188-1734496	309	1734363	19	2	6.14887	0.647249	3.24793	5.51969	3.64115	33	14	0.0730769	0.00769231	3.40949
chr1	1735816	1736336	chr1:1735816-1736336	521	1736198	31	4	5.9501	0.767754	2.9542	9.54151	7.41621	23	18	0.065678	0.00847458	4.89745
chr1	1737506	1737850	chr1:1737506-1737850	345	1737688	23	2	6.66667	0.57971	3.52356	11.9626	9.73882	33	22	0.0777027	0.00675676	5.39968
chr1	1737994	1738294	chr1:1737994-1738294	301	1738144	21	1	6.97674	0.332226	4.39232	11.8052	9.58467	33	22	0.0833333	0.00396825	5.32469
chr1	1743544	1743765	chr1:1743544-1743765	222	1743712	15	2	6.75676	0.900901	2.90689	9.88554	7.75203	23	19	0.0867052	0.0115607	4.90252
chr1	1743876	1744242	chr1:1743876-1744242	367	1744087	23	2	6.26703	0.544959	3.52356	9.44407	7.32112	33	18	0.072327	0.00628931	4.84748
chr1	1744340	1744562	chr1:1744340-1744562	223	1744464	8	0	3.58744	0	3	5.16807	3.33554	23	12	0.045977	0	3.45783
chr1	1744781	1745331	chr1:1744781-1745331	551	1744943	32	7	5.80762	1.27042	2.19265	10.9297	8.74856	23	20	0.063745	0.0139442	5.25059
chr1	1745519	1746111	chr1:1745519-1746111	593	1745713	29	6	4.89039	1.0118	2.27302	5.98971	4.08648	23	13	0.0533088	0.0110294	3.7842
chr1	1746548	1746781	chr1:1746548-1746781	234	1746667	9	0	3.84615	0	3.16993	6.4672	4.52138	33	14	0.0486486	0	3.90668
chr1	1746951	1747963	chr1:1746951-1747963	1013	1747073	61	5	6.02172	0.493583	3.60881	12.4955	10.2444	33	21	0.063278	0.00518672	5.85171
chr1	1748428	1749106	chr1:1748428-1749106	679	1748889	45	4	6.62739	0.589102	3.49185	11.5525	9.33933	33	18	0.0714286	0.00634921	5.97546
chr1	1749230	1749616	chr1:1749230-1749616	387	1749473	26	0	6.71835	0	4.70044	12.9938	10.7315	33	20	0.0769231	0	6.32597
chr1	1752107	1752306	chr1:1752107-1752306	200	1752174	8	0	4	0	3	4.46423	2.70619	23	10	0.0529801	0	3.29376
chr1	1752494	1752832	chr1:1752494-1752832	339	1752678	17	1	5.01475	0.294985	4.08746	7.11717	5.13994	33	14	0.0586207	0.00344828	4.26182
chr1	1752931	1753342	chr1:1752931-1753342	412	1753326	18	2	4.36893	0.485437	3.16993	4.11799	2.39076	33	13	0.0495868	0.00550964	2.80034
chr1	1753393	1753630	chr1:1753393-1753630	238	1753440	12	3	5.04202	1.2605	2	3.64609	1.97903	23	14	0.0634921	0.015873	2.50031
chr1	1755074	1755622	chr1:1755074-1755622	549	1755546	34	9	6.19308	1.63934	1.91754	7.28845	5.28384	23	18	0.068	0.018	3.80046
chr1	1756732	1757052	chr1:1756732-1757052	321	1756903	20	4	6.23053	1.24611	2.32193	7.28845	5.28384	23	18	0.0735294	0.0147059	3.80046
chr1	1757777	1758011	chr1:1757777-1758011	235	1757843	12	4	5.10638	1.70213	1.58496	6.60617	4.65458	13	17	0.0645161	0.0215054	3.60043
chr1	1758293	1758882	chr1:1758293-1758882	590	1758687	34	6	5.76271	1.01695	2.5025	9.25377	7.14027	23	18	0.0628466	0.0110906	4.75054
chr1	1759960	1760198	chr1:1759960-1760198	239	1760067	11	3	4.60251	1.25523	1.87447	3.88917	2.17484	13	11	0.0578947	0.0157895	2.85747
chr1	1760855	1761138	chr1:1760855-1761138	284	1760940	17	2	5.98592	0.704225	3.08746	8.44813	6.37497	23	17	0.0723404	0.00851064	4.50051
chr1	1762814	1763040	chr1:1762814-1763040	227	1762921	12	3	5.28634	1.32159	2	5.31126	3.47242	23	15	0.0674157	0.0168539	3.20039
chr1	1764442	1765287	chr1:1764442-1765287	846	1764979	49	6	5.79196	0.70922	3.02975	8.95379	6.86764	23	17	0.0614806	0.00752823	4.76243
chr1	1765377	1765881	chr1:1765377-1765881	505	1765764	26	5	5.14851	0.990099	2.37851	5.46901	3.59303	23	13	0.0570175	0.0109649	3.5004
chr1	1766316	1766515	chr1:1766316-1766515	200	1766424	7	2	3.5	1	1.80735	5.00682	3.19178	13	12	0.0463576	0.013245	3.36825
chr1	1766764	1767190	chr1:1766764-1767190	427	1767065	24	0	5.62061	0	4.58496	10.2321	8.07219	33	19	0.0634921	0	5.07671
chr1	1767300	1767693	chr1:1767300-1767693	394	1767444	17	5	4.31472	1.26904	1.76553	5.9467	4.04596	13	16	0.0492754	0.0144928	3.40041
chr1	1768975	1769180	chr1:1768975-1769180	206	1769109	12	2	5.82524	0.970874	2.58496	4.11799	2.39076	23	13	0.0764331	0.0127389	2.80034
chr1	1771868	1772094	chr1:1771868-1772094	227	1771973	15	3	6.60793	1.32159	2.32193	7.9946	5.96082	23	18	0.0842697	0.0168539	4.13092
chr1	1772712	1773605	chr1:1772712-1773605	894	1773450	47	9	5.25727	1.00671	2.38466	5.31126	3.47242	23	15	0.0556213	0.0106509	3.20039
chr1	1775190	1775392	chr1:1775190-1775392	203	1775355	11	2	5.41872	0.985222	2.45943	7.28845	5.28384	23	18	0.0714286	0.012987	3.80046
chr1	1776042	1776374	chr1:1776042-1776374	333	1776190	16	1	4.8048	0.3003	4	6.61073	4.65912	33	15	0.056338	0.00352113	3.84659
chr1	1778494	1778778	chr1:1778494-1778778	285	1778690	12	2	4.21053	0.701754	2.58496	6.53947	4.59233	23	15	0.0508475	0.00847458	3.80996
chr1	1779926	1780680	chr1:1779926-1780680	755	1780386	51	4	6.75497	0.529801	3.67243	9.20713	7.09674	33	18	0.072238	0.00566572	4.7269
chr1	1784061	1784426	chr1:1784061-1784426	366	1784234	21	2	5.7377	0.546448	3.39232	8.80303	6.71972	33	18	0.0662461	0.00630915	4.52433
chr1	1784771	1785387	chr1:1784771-1785387	617	1784929	34	0	5.51053	0	5.08746	9.30078	7.18641	33	18	0.0598592	0	4.77441
chr1	1785581	1785812	chr1:1785581-1785812	232	1785647	11	0	4.74138	0	3.45943	6.71971	4.75834	33	15	0.0601093	0	3.90288
chr1	1786054	1786268	chr1:1786054-1786268	215	1786211	13	3	6.04651	1.39535	2.11548	4.16184	2.4284	23	15	0.0783133	0.0180723	2.667
chr1	1788583	1789205	chr1:1788583-1789205	623	1788882	34	3	5.45746	0.481541	3.5025	7.9615	5.92996	33	16	0.0592334	0.00522648	4.40464
chr1	1789442	1790460	chr1:1789442-1790460	1019	1790026	62	4	6.0844	0.392542	3.9542	8.90591	6.82059	33	17	0.0639175	0.00412371	4.73737
chr1	1791110	1791325	chr1:1791110-1791325	216	1791238	14	1	6.48148	0.462963	3.80735	9.20713	7.09674	33	18	0.0838323	0.00598802	4.7269
chr1	1791515	1791813	chr1:1791515-1791813	299	1791672	18	2	6.02007	0.668896	3.16993	5.51969	3.64115	33	14	0.072	0.008	3.40949
chr1	1792215	1792453	chr1:1792215-1792453	239	1792442	12	3	5.02092	1.25523	2	3.44231	1.80384	23	17	0.0631579	0.0157895	2.2503
chr1	1792525	1792884	chr1:1792525-1792884	360	1792560	20	4	5.55556	1.11111	2.32193	3.75802	2.06523	23	16	0.0643087	0.0128617	2.42888
chr1	1793117	1793413	chr1:1793117-1793413	297	1793269	17	3	5.72391	1.0101	2.5025	11.7979	9.57767	23	21	0.0685484	0.0120968	5.50062
chr1	1793587	1793877	chr1:1793587-1793877	291	1793695	19	2	6.52921	0.687285	3.24793	8.97923	6.89245	33	18	0.0785124	0.00826446	4.61218
chr1	1793971	1794234	chr1:1793971-1794234	264	1794098	17	4	6.43939	1.51515	2.08746	8.84659	6.76285	23	18	0.0790698	0.0186047	4.54597
chr1	1794450	1794683	chr1:1794450-1794683	234	1794515	10	0	4.2735	0	3.32193	5.96718	4.06604	33	14	0.0540541	0	3.64119
chr1	1794760	1795079	chr1:1794760-1795079	320	1794914	13	1	4.0625	0.3125	3.70044	5.03819	3.22239	33	13	0.0479705	0.00369004	3.27141
chr1	1797429	1797758	chr1:1797429-1797758	330	1797613	16	5	4.84848	1.51515	1.67807	8.42505	6.35459	13	18	0.0569395	0.0177936	4.3384
chr1	1801773	1802041	chr1:1801773-1802041	269	1801870	16	4	5.94796	1.48699	2	7.28845	5.28384	23	18	0.0727273	0.0181818	3.80046
chr1	1802454	1803087	chr1:1802454-1803087	634	1802685	29	6	4.57413	0.946372	2.27302	4.24421	2.50765	23	12	0.0495726	0.0102564	2.95489
chr1	1803138	1803559	chr1:1803138-1803559	422	1803333	19	4	4.50237	0.947867	2.24793	5.00682	3.19178	23	12	0.0509383	0.0107239	3.36825
chr1	1803619	1804149	chr1:1803619-1804149	531	1803719	27	1	5.08475	0.188324	4.75489	7.43198	5.4234	33	15	0.0560166	0.00207469	4.27855
chr1	1804241	1804612	chr1:1804241-1804612	372	1804440	22	3	5.91398	0.806452	2.87447	14.9073	12.5797	23	24	0.0681115	0.00928793	6.44402
chr1	1804757	1805138	chr1:1804757-1805138	382	1804944	26	1	6.80628	0.26178	4.70044	11.5337	9.32069	33	20	0.0780781	0.003003	5.55617
chr1	1805388	1805680	chr1:1805388-1805680	293	1805553	22	1	7.50853	0.341297	4.45943	11.2638	9.05502	33	21	0.0901639	0.00409836	5.2387
chr1	1807315	1808133	chr1:1807315-1808133	819	1807738	41	9	5.00611	1.0989	2.18763	8.16541	6.10692	23	15	0.0532468	0.0116883	4.67886
chr1	1809375	1810518	chr1:1809375-1810518	1144	1809553	62	7	5.41958	0.611888	3.14684	7.66551	5.64247	23	16	0.056621	0.00639269	4.25048
chr1	1810853	1811052	chr1:1810853-1811052	200	1810944	9	2	4.5	1	2.16993	6.17447	4.26351	23	14	0.0596026	0.013245	3.75042
chr1	1812040	1812729	chr1:1812040-1812729	690	1812459	44	4	6.37681	0.57971	3.45943	9.30078	7.18641	33	18	0.0686427	0.00624025	4.77441
chr1	1814838	1815205	chr1:1814838-1815205	368	1815009	17	2	4.61957	0.543478	3.08746	6.06958	4.16426	23	14	0.0532915	0.00626959	3.695
chr1	1817362	1817561	chr1:1817362-1817561	200	1817401	5	2	2.5	1	1.32193	4.50737	2.74741	12	12	0.0331126	0.013245	3.09559
chr1	1817696	1817990	chr1:1817696-1817990	295	1817857	14	0	4.74576	0	3.80735	6.90716	4.93726	33	15	0.0569106	0	4.00045
chr1	1819828	1820221	chr1:1819828-1820221	394	1820014	22	5	5.58376	1.26904	2.1375	7.69462	5.67127	23	15	0.0637681	0.0144928	4.42037
chr1	1820273	1823346	chr1:1820273-1823346	3074	1822433	387	28	12.5895	0.910865	3.78883	74.9006	71.6647	33	74	0.127934	0.0092562	18.7521
chr1	1825798	1826113	chr1:1825798-1826113	316	1826037	9	0	2.8481	0	3.16993	4.83692	3.02683	32	9	0.0337079	0	3.64998
chr1	1827050	1827307	chr1:1827050-1827307	258	1827190	6	0	2.32558	0	2.58496	6.64748	4.69488	22	11	0.0287081	0	4.47803
chr1	1840103	1841228	chr1:1840103-1841228	1126	1840833	188	9	16.6963	0.79929	4.38466	92.4095	88.989	33	79	0.174559	0.00835655	25.0026
chr1	2112318	2112570	chr1:2112318-2112570	253	2112439	11	1	4.34783	0.395257	3.45943	5.39331	3.52448	33	9	0.0539216	0.00490196	4.00372
chr1	2112987	2113569	chr1:2112987-2113569	583	2113123	15	2	2.5729	0.343053	2.90689	5.39331	3.52448	22	9	0.0280899	0.00374532	4.00372
chr1	2113790	2113995	chr1:2113790-2113995	206	2113880	4	0	1.94175	0	2	5.39331	3.52448	21	9	0.0254777	0	4.00372
chr1	2117257	2117509	chr1:2117257-2117509	253	2117380	7	1	2.7668	0.395257	2.80735	5.93846	4.03893	22	10	0.0343137	0.00490196	4.19886
chr1	2120748	2121541	chr1:2120748-2121541	794	2121118	101	2	12.7204	0.251889	5.65821	41.192	38.3651	33	41	0.13557	0.00268456	15.0015
chr1	2121840	2122059	chr1:2121840-2122059	220	2121958	10	2	4.54545	0.909091	2.32193	8.41301	6.34277	23	14	0.0584795	0.0116959	5.0005
chr1	2125291	2125643	chr1:2125291-2125643	353	2125465	15	1	4.24929	0.283286	3.90689	8.15399	6.09564	33	13	0.0493421	0.00328947	5.03646
chr1	2125800	2126996	chr1:2125800-2126996	1197	2126104	168	6	14.0351	0.501253	4.80735	61.0263	57.9439	33	53	0.146341	0.00522648	20.7711
chr1	2130543	2131192	chr1:2130543-2131192	650	2131016	55	5	8.46154	0.769231	3.45943	15.1638	12.8312	33	28	0.0915141	0.00831947	5.8007
chr1	2135672	2136406	chr1:2135672-2136406	735	2136189	71	6	9.65986	0.816327	3.56478	43.1006	40.2453	33	45	0.103499	0.00874636	14.4669
chr1	2136670	2137088	chr1:2136670-2137088	419	2136846	32	3	7.63723	0.71599	3.41504	19.6157	17.1592	33	25	0.0864865	0.00810811	8.66754
chr1	2138279	2138493	chr1:2138279-2138493	215	2138355	6	0	2.7907	0	2.58496	3.72099	2.04887	22	8	0.0361446	0	3.06153
chr1	2138551	2139602	chr1:2138551-2139602	1052	2138896	88	10	8.36502	0.95057	3.1375	27.849	25.2247	23	32	0.0877368	0.00997009	11.0011
chr1	2139674	2140239	chr1:2139674-2140239	566	2139808	28	4	4.947	0.706714	2.80735	7.53384	5.51681	23	13	0.0541586	0.00773694	4.66713
chr1	2143972	2144629	chr1:2143972-2144629	658	2144208	50	5	7.59878	0.759878	3.32193	24.2343	21.6787	33	29	0.0821018	0.00821018	10.001
chr1	2145468	2145935	chr1:2145468-2145935	468	2145769	24	2	5.12821	0.42735	3.58496	11.5525	9.33933	33	18	0.0572792	0.00477327	5.97546
chr1	2157539	2159700	chr1:2157539-2159700	2162	2159499	270	15	12.4884	0.693802	4.16993	72.1099	68.9015	33	72	0.12778	0.00709891	18.2521
chr1	2160262	2160910	chr1:2160262-2160910	649	2160564	32	3	4.93066	0.46225	3.41504	11.1245	8.92345	33	15	0.0533333	0.005	6.40596
chr1	2161111	2161663	chr1:2161111-2161663	553	2161438	21	3	3.79747	0.542495	2.80735	8.41301	6.34277	23	14	0.0416667	0.00595238	5.0005
chr1	2161743	2162380	chr1:2161743-2162380	638	2161923	29	2	4.54545	0.31348	3.85798	9.92972	7.79535	33	14	0.049236	0.00339559	5.90605
chr1	2163013	2163479	chr1:2163013-2163479	467	2163260	19	0	4.06852	0	4.24793	10.0932	7.93593	33	14	0.0454545	0	6.00559
chr1	2163722	2164231	chr1:2163722-2164231	510	2164070	18	3	3.52941	0.588235	2.58496	11.1245	8.92345	23	15	0.0390456	0.00650759	6.40596
chr1	2164297	2164556	chr1:2164297-2164556	260	2164440	7	0	2.69231	0	2.80735	5.39331	3.52448	22	9	0.0331754	0	4.00372
chr1	2165547	2166150	chr1:2165547-2166150	604	2166012	25	1	4.13907	0.165563	4.64386	4.70416	2.90388	33	10	0.045045	0.0018018	3.43786
chr1	2168332	2168538	chr1:2168332-2168538	207	2168509	5	1	2.41546	0.483092	2.32193	4.56213	2.76876	22	8	0.0316456	0.00632911	3.60335
chr1	2168630	2169246	chr1:2168630-2169246	617	2168871	22	2	3.56564	0.324149	3.45943	6.26475	4.32477	33	10	0.0387324	0.00352113	4.4041
chr1	2169943	2170432	chr1:2169943-2170432	490	2170273	14	0	2.85714	0	3.80735	6.04216	4.13744	32	10	0.031746	0	4.26396
chr1	2170509	2170785	chr1:2170509-2170785	277	2170635	7	2	2.52708	0.722022	1.80735	3.53466	1.88721	12	10	0.0307018	0.00877193	2.75031
chr1	2170910	2171109	chr1:2170910-2171109	200	2170932	6	0	3	0	2.58496	4.71301	2.9108	22	9	0.0397351	0	3.57177
chr1	2171166	2171462	chr1:2171166-2171462	297	2171356	10	2	3.367	0.673401	2.32193	6.68403	4.72343	23	12	0.0403226	0.00806452	4.33377
chr1	2172166	2172514	chr1:2172166-2172514	349	2172341	13	1	3.72493	0.286533	3.70044	6.54072	4.59315	33	11	0.0433333	0.00333333	4.41218
chr1	2174463	2174672	chr1:2174463-2174672	210	2174494	8	0	3.80952	0	3	4.51705	2.75591	23	9	0.0496894	0	3.44862
chr1	2182067	2182337	chr1:2182067-2182337	271	2182192	10	1	3.69004	0.369004	3.32193	6.87001	4.90385	33	11	0.045045	0.0045045	4.61581
chr1	2183513	2184111	chr1:2183513-2184111	599	2183973	19	2	3.17195	0.33389	3.24793	6.26475	4.32477	32	10	0.0345455	0.00363636	4.4041
chr1	2184959	2185314	chr1:2184959-2185314	356	2185135	8	0	2.24719	0	3	5.10056	3.27251	21	9	0.0260586	0	3.81715
chr1	2186468	2187559	chr1:2186468-2187559	1092	2186753	37	7	3.38828	0.641026	2.4021	5.69165	3.80906	23	10	0.0354746	0.00671141	4.0445
chr1	2188119	2188528	chr1:2188119-2188528	410	2188369	12	1	2.92683	0.243902	3.58496	5.69165	3.80906	32	10	0.033241	0.00277008	4.0445
chr1	2199944	2200190	chr1:2199944-2200190	247	2200005	10	0	4.04858	0	3.32193	5.83768	3.94966	33	10	0.0505051	0	4.13573
chr1	2201144	2201387	chr1:2201144-2201387	244	2201279	8	1	3.27869	0.409836	3	8.11555	6.05804	23	12	0.0410256	0.00512821	5.20484
chr1	2202663	2202886	chr1:2202663-2202886	224	2202796	7	1	3.125	0.446429	2.80735	5.39331	3.52448	22	9	0.04	0.00571429	4.00372
chr1	2203155	2203557	chr1:2203155-2203557	403	2203269	13	0	3.22581	0	3.70044	6.26475	4.32477	32	10	0.0367232	0	4.4041
chr1	2204152	2204825	chr1:2204152-2204825	674	2204340	25	1	3.7092	0.148368	4.64386	7.17311	5.17303	33	11	0.04	0.0016	4.80447
chr1	2206429	2206719	chr1:2206429-2206719	291	2206621	11	0	3.78007	0	3.45943	5.0736	3.25375	33	11	0.0454545	0	3.52979
chr1	2209730	2210007	chr1:2209730-2210007	278	2209825	6	0	2.15827	0	2.58496	5.98994	4.08648	21	10	0.0262009	0	4.23116
chr1	2212271	2212471	chr1:2212271-2212471	201	2212360	9	0	4.47761	0	3.16993	4.71301	2.9108	33	9	0.0592105	0	3.57177
chr1	2214236	2214483	chr1:2214236-2214483	248	2214407	5	0	2.01613	0	2.32193	4.06959	2.34495	21	8	0.0251256	0	3.28499
chr1	2214549	2214816	chr1:2214549-2214816	268	2214700	13	1	4.85075	0.373134	3.70044	8.15399	6.09564	33	13	0.0593607	0.00456621	5.03646
chr1	2214939	2215343	chr1:2214939-2215343	405	2215000	15	2	3.7037	0.493827	2.90689	6.1406	4.23333	23	11	0.0421348	0.00561798	4.16708
chr1	2220085	2220524	chr1:2220085-2220524	440	2220160	11	0	2.5	0	3.45943	3.9601	2.24175	32	8	0.028133	0	3.2146
chr1	2221253	2221452	chr1:2221253-2221452	200	2221360	6	0	3	0	2.58496	4.71301	2.9108	22	9	0.0397351	0	3.57177
chr1	2222010	2222242	chr1:2222010-2222242	233	2222136	6	0	2.57511	0	2.58496	5.39331	3.52448	22	9	0.0326087	0	4.00372
chr1	2222708	2223111	chr1:2222708-2223111	404	2222940	14	0	3.46535	0	3.80735	6.26475	4.32477	33	10	0.0394366	0	4.4041
chr1	2225821	2226123	chr1:2225821-2226123	303	2225962	10	0	3.30033	0	3.32193	8.11555	6.05804	33	12	0.0393701	0	5.20484
chr1	2227302	2227636	chr1:2227302-2227636	335	2227410	20	2	5.97015	0.597015	3.32193	8.41301	6.34277	33	14	0.0699301	0.00699301	5.0005
chr1	2228462	2228736	chr1:2228462-2228736	275	2228547	6	1	2.18182	0.363636	2.58496	5.50591	3.62777	21	10	0.0265487	0.00442478	3.92895
chr1	2228795	2229315	chr1:2228795-2229315	521	2228880	19	4	3.64683	0.767754	2.24793	4.14699	2.41459	23	11	0.0402542	0.00847458	3.00034
chr1	2229730	2230032	chr1:2229730-2230032	303	2229929	17	1	5.61056	0.330033	4.08746	11.1245	8.92345	33	15	0.0669291	0.00393701	6.40596
chr1	2230197	2230405	chr1:2230197-2230405	209	2230243	8	0	3.82775	0	3	7.78411	5.7566	23	12	0.05	0	5.00046
chr1	2231697	2231935	chr1:2231697-2231935	239	2231874	10	0	4.1841	0	3.32193	7.17311	5.17303	33	11	0.0526316	0	4.80447
chr1	2232177	2232748	chr1:2232177-2232748	572	2232521	19	3	3.32168	0.524476	2.66297	5.08109	3.25375	23	10	0.0363289	0.00573614	3.66703
chr1	2232974	2233279	chr1:2232974-2233279	306	2233047	11	3	3.59477	0.980392	1.87447	6.68403	4.72343	13	12	0.0428016	0.0116732	4.33377
chr1	2233704	2234930	chr1:2233704-2234930	1227	2234751	45	1	3.66748	0.0814996	5.49185	7.17311	5.17303	33	11	0.0382003	0.000848896	4.80447
chr1	2235162	2235672	chr1:2235162-2235672	511	2235325	11	1	2.15264	0.195695	3.45943	4.56213	2.76876	31	8	0.0238095	0.0021645	3.60335
chr1	2235835	2236199	chr1:2235835-2236199	365	2235957	10	2	2.73973	0.547945	2.32193	5.08109	3.25375	22	10	0.0316456	0.00632911	3.66703
chr1	2238598	2238797	chr1:2238598-2238797	200	2238731	4	0	2	0	2	3.77517	2.06523	21	7	0.0264901	0	3.20298
chr1	2239386	2239588	chr1:2239386-2239588	203	2239475	6	0	2.95567	0	2.58496	6.26475	4.32477	22	10	0.038961	0	4.4041
chr1	2240181	2240666	chr1:2240181-2240666	486	2240487	18	2	3.7037	0.411523	3.16993	6.26475	4.32477	33	10	0.0411899	0.00457666	4.4041
chr1	2241642	2241868	chr1:2241642-2241868	227	2241752	5	1	2.20264	0.440529	2.32193	4.3331	2.5835	21	9	0.0280899	0.00561798	3.33367
chr1	2242266	2245462	chr1:2242266-2245462	3197	2243101	190	11	5.94307	0.344073	4.11042	17.4019	15.0009	33	23	0.0603558	0.00349428	8.0008
chr1	2245724	2246729	chr1:2245724-2246729	1006	2246256	74	4	7.35586	0.397614	4.20945	27.7901	25.1693	33	29	0.077325	0.00417973	12.0112
chr1	2313108	2313406	chr1:2313108-2313406	299	2313293	10	1	3.34448	0.334448	3.32193	5.39331	3.52448	33	9	0.04	0.004	4.00372
chr1	2317307	2317613	chr1:2317307-2317613	307	2317465	12	0	3.90879	0	3.58496	6.87001	4.90385	33	11	0.0465116	0	4.61581
chr1	2322566	2324637	chr1:2322566-2324637	2072	2323316	269	11	12.9826	0.530888	4.61203	125.773	122.01	33	92	0.132971	0.00543747	35.7725
chr1	2324751	2326181	chr1:2324751-2326181	1431	2325134	80	10	5.5905	0.698812	3	15.4753	13.1323	23	20	0.0578871	0.00723589	7.72132
chr1	2326669	2327060	chr1:2326669-2327060	392	2326866	23	2	5.86735	0.510204	3.52356	14.3689	12.0496	33	18	0.0670554	0.0058309	7.60708
chr1	2327541	2329083	chr1:2327541-2329083	1543	2328605	77	11	4.99028	0.712897	2.80735	9.31971	7.19905	23	15	0.0515395	0.00736278	5.33387
chr1	2330298	2330721	chr1:2330298-2330721	424	2330527	20	1	4.71698	0.235849	4.32193	12.1819	9.94038	33	16	0.0533333	0.00266667	6.80633
chr1	2330790	2332582	chr1:2330790-2332582	1793	2331441	71	6	3.95984	0.334635	3.56478	8.11555	6.05804	33	12	0.040711	0.00344037	5.20484
chr1	2332904	2333185	chr1:2332904-2333185	282	2333013	16	2	5.67376	0.70922	3	10.2523	8.08641	23	16	0.0686695	0.00858369	5.66723
chr1	2333332	2339712	chr1:2333332-2339712	6381	2336012	557	21	8.72904	0.329102	4.72922	29.1067	26.4591	33	30	0.0879659	0.00331649	12.4116
chr1	2339838	2340646	chr1:2339838-2340646	809	2340455	31	2	3.83189	0.247219	3.9542	9.08964	6.98123	33	13	0.0407895	0.00263158	5.60521
chr1	2341200	2341754	chr1:2341200-2341754	555	2341643	20	1	3.6036	0.18018	4.32193	7.17311	5.17303	33	11	0.0395257	0.00197628	4.80447
chr1	2342056	2342272	chr1:2342056-2342272	217	2342190	6	0	2.76498	0	2.58496	6.26475	4.32477	22	10	0.0357143	0	4.4041
chr1	2343379	2344768	chr1:2343379-2344768	1390	2344239	197	7	14.1727	0.503597	4.8147	67.248	64.0935	33	56	0.146905	0.00521999	22.8212
chr1	2348499	2348698	chr1:2348499-2348698	200	2348545	5	1	2.5	0.5	2.32193	3.77517	2.06523	22	7	0.0331126	0.00662252	3.20298
chr1	2434499	2434762	chr1:2434499-2434762	264	2434596	10	1	3.78788	0.378788	3.32193	6.26475	4.32477	33	10	0.0465116	0.00465116	4.4041
chr1	2435385	2435644	chr1:2435385-2435644	260	2435557	7	1	2.69231	0.384615	2.80735	5.39331	3.52448	22	9	0.0331754	0.00473934	4.00372
chr1	2436098	2436476	chr1:2436098-2436476	379	2436259	13	0	3.43008	0	3.70044	8.11555	6.05804	33	12	0.0393939	0	5.20484
chr1	2436701	2438909	chr1:2436701-2438909	2209	2438612	140	6	6.33771	0.271616	4.54432	22.6705	20.145	33	25	0.0648148	0.00277778	10.4097
chr1	2439242	2439659	chr1:2439242-2439659	418	2439263	11	0	2.63158	0	3.45943	5.08109	3.25375	32	10	0.0298103	0	3.66703
chr1	2439754	2439953	chr1:2439754-2439953	200	2439771	6	2	3	1	1.58496	3.62491	1.95872	12	8	0.0397351	0.013245	3.0003
chr1	2441030	2441302	chr1:2441030-2441302	273	2441191	7	0	2.5641	0	2.80735	5.39331	3.52448	22	9	0.03125	0	4.00372
chr1	2448586	2448809	chr1:2448586-2448809	224	2448715	6	0	2.67857	0	2.58496	6.26475	4.32477	22	10	0.0342857	0	4.4041
chr1	2454099	2454456	chr1:2454099-2454456	358	2454268	17	1	4.7486	0.27933	4.08746	8.11555	6.05804	33	12	0.0550162	0.00323625	5.20484
chr1	2456804	2458364	chr1:2456804-2458364	1561	2457999	131	4	8.39206	0.256246	5.03342	72.0348	68.828	33	59	0.0866402	0.0026455	24.0223
chr1	2478129	2478573	chr1:2478129-2478573	445	2478289	31	2	6.96629	0.449438	3.9542	18.5003	16.0714	33	24	0.0782828	0.00505051	8.33417
chr1	2516835	2518018	chr1:2516835-2518018	1184	2517778	122	10	10.3041	0.844595	3.60881	38.3058	35.5189	33	51	0.107489	0.00881057	10.4012
chr1	2518229	2518719	chr1:2518229-2518719	491	2518584	25	3	5.09165	0.610998	3.05889	7.53384	5.51681	23	13	0.0565611	0.00678733	4.66713
chr1	2568843	2569142	chr1:2568843-2569142	300	2569005	13	0	4.33333	0	3.70044	7.17311	5.17303	33	11	0.0517928	0	4.80447
chr1	2570217	2570456	chr1:2570217-2570456	240	2570298	12	0	5	0	3.58496	6.26475	4.32477	33	10	0.0628272	0	4.4041
chr1	2570574	2571047	chr1:2570574-2571047	474	2570857	19	1	4.00844	0.21097	4.24793	10.0932	7.93593	33	14	0.0447059	0.00235294	6.00559
chr1	2571444	2571828	chr1:2571444-2571828	385	2571764	12	0	3.11688	0	3.58496	5.39331	3.52448	32	9	0.0357143	0	4.00372
chr1	2573847	2574062	chr1:2573847-2574062	216	2573957	6	1	2.77778	0.462963	2.58496	6.26475	4.32477	22	10	0.0359281	0.00598802	4.4041
chr1	2574410	2574815	chr1:2574410-2574815	406	2574595	45	4	11.0837	0.985222	3.49185	40.688	37.8643	33	42	0.12605	0.0112045	14.3348
chr1	3397163	3397617	chr1:3397163-3397617	455	3397420	17	1	3.73626	0.21978	4.08746	7.17311	5.17303	33	11	0.0418719	0.00246305	4.80447
chr1	3398013	3402180	chr1:3398013-3402180	4168	3399277	321	7	7.70154	0.167946	5.51907	25.1999	22.6262	33	27	0.0779315	0.00169944	11.2104
chr1	3402408	3402857	chr1:3402408-3402857	450	3402588	25	3	5.55556	0.666667	3.05889	11.2638	9.05502	23	21	0.0623441	0.0074813	5.2387
chr1	3403368	3403773	chr1:3403368-3403773	406	3403531	26	0	6.40394	0	4.70044	15.0937	12.7622	33	20	0.0728291	0	7.50073
chr1	3403835	3404520	chr1:3403835-3404520	686	3404028	51	3	7.4344	0.437318	4.08746	18.5003	16.0714	33	24	0.0800628	0.00470958	8.33417
chr1	3404804	3405197	chr1:3404804-3405197	394	3404964	18	0	4.56853	0	4.16993	9.01858	6.92994	33	14	0.0521739	0	5.35766
chr1	3405634	3405896	chr1:3405634-3405896	263	3405730	10	0	3.80228	0	3.32193	6.26475	4.32477	33	10	0.046729	0	4.4041
chr1	3406376	3407279	chr1:3406376-3407279	904	3406893	32	2	3.53982	0.221239	4	8.11555	6.05804	33	12	0.0374269	0.00233918	5.20484
chr1	3407356	3407673	chr1:3407356-3407673	318	3407553	14	1	4.40252	0.314465	3.80735	10.0932	7.93593	33	14	0.0520446	0.00371747	6.00559
chr1	3407874	3408408	chr1:3407874-3408408	535	3408090	37	5	6.91589	0.934579	2.88753	14.4307	12.1101	23	21	0.0761317	0.0102881	6.87571
chr1	3408563	3409479	chr1:3408563-3409479	917	3409293	44	3	4.79826	0.327154	3.87447	11.1245	8.92345	33	15	0.0506912	0.00345622	6.40596
chr1	3409563	3410173	chr1:3409563-3410173	611	3409992	23	1	3.76432	0.163666	4.52356	9.08964	6.98123	33	13	0.0409253	0.00177936	5.60521
chr1	3410540	3411580	chr1:3410540-3411580	1041	3411404	51	1	4.89914	0.0960615	5.67243	13.2638	10.9802	33	17	0.0514113	0.00100806	7.2067
chr1	3411640	3412555	chr1:3411640-3412555	916	3412081	40	2	4.36681	0.218341	4.32193	9.08964	6.98123	33	13	0.0461361	0.00230681	5.60521
chr1	3412799	3413662	chr1:3412799-3413662	864	3413101	40	7	4.62963	0.810185	2.51457	6.17447	4.26351	23	14	0.0490798	0.00858896	3.75042
chr1	3413884	3414806	chr1:3413884-3414806	923	3414414	37	3	4.00867	0.325027	3.62449	11.1245	8.92345	33	15	0.0423341	0.00343249	6.40596
chr1	3415243	3415665	chr1:3415243-3415665	423	3415400	17	1	4.01891	0.236407	4.08746	10.0932	7.93593	33	14	0.0454545	0.0026738	6.00559
chr1	3415850	3416754	chr1:3415850-3416754	905	3416656	33	1	3.64641	0.110497	5.04439	8.11555	6.05804	33	12	0.0385514	0.00116822	5.20484
chr1	3416929	3418926	chr1:3416929-3418926	1998	3418629	144	12	7.20721	0.600601	3.58496	11.5306	9.31772	33	38	0.073884	0.006157	3.54594
chr1	3420002	3420286	chr1:3420002-3420286	285	3420122	7	1	2.45614	0.350877	2.80735	3.62491	1.95872	22	8	0.029661	0.00423729	3.0003
chr1	3420531	3422335	chr1:3420531-3422335	1805	3420941	113	9	6.26039	0.498615	3.65025	15.2587	12.9206	33	21	0.0643508	0.00512528	7.33407
chr1	3422432	3422844	chr1:3422432-3422844	413	3422746	14	0	3.38983	0	3.80735	6.26475	4.32477	33	10	0.0384615	0	4.4041
chr1	3423294	3423641	chr1:3423294-3423641	348	3423454	10	1	2.87356	0.287356	3.32193	7.17311	5.17303	32	11	0.0334448	0.00334448	4.80447
chr1	3423806	3424073	chr1:3423806-3424073	268	3423927	8	0	2.98507	0	3	6.26475	4.32477	22	10	0.0365297	0	4.4041
chr1	3424621	3424820	chr1:3424621-3424820	200	3424663	5	1	2.5	0.5	2.32193	3.58472	1.93113	22	7	0.0331126	0.00662252	3.07721
chr1	3425216	3426082	chr1:3425216-3426082	867	3425656	34	2	3.92157	0.230681	4.08746	8.11555	6.05804	33	12	0.0415648	0.00244499	5.20484
chr1	3426656	3426906	chr1:3426656-3426906	251	3426773	7	0	2.78884	0	2.80735	6.26475	4.32477	22	10	0.0346535	0	4.4041
chr1	3426988	3427744	chr1:3426988-3427744	757	3427546	40	0	5.28402	0	5.32193	15.4962	13.1414	33	19	0.0564972	0	8.00745
chr1	3427804	3428810	chr1:3427804-3428810	1007	3428555	42	3	4.1708	0.297915	3.80735	9.08964	6.98123	33	13	0.0438413	0.00313152	5.60521
chr1	3428912	3429249	chr1:3428912-3429249	338	3429069	15	2	4.43787	0.591716	2.90689	8.72981	6.649	23	13	0.0519031	0.00692042	5.38511
chr1	3431044	3431538	chr1:3431044-3431538	495	3431202	23	1	4.64646	0.20202	4.52356	10.0932	7.93593	33	14	0.0515695	0.00224215	6.00559
chr1	3431831	3432154	chr1:3431831-3432154	324	3432021	18	2	5.55556	0.617284	3.16993	13.2638	10.9802	33	17	0.0654545	0.00727273	7.2067
chr1	3432299	3433148	chr1:3432299-3433148	850	3432966	41	1	4.82353	0.117647	5.35755	10.0932	7.93593	33	14	0.051186	0.00124844	6.00559
chr1	3433247	3434078	chr1:3433247-3434078	832	3433541	32	2	3.84615	0.240385	4	8.11555	6.05804	33	12	0.0408685	0.00255428	5.20484
chr1	3434198	3434491	chr1:3434198-3434491	294	3434296	13	1	4.42177	0.340136	3.70044	9.31971	7.19905	33	15	0.0530612	0.00408163	5.33387
chr1	3435035	3437057	chr1:3435035-3437057	2023	3435460	95	8	4.696	0.395452	3.56986	12.1819	9.94038	33	16	0.0481256	0.00405268	6.80633
chr1	3437118	3437581	chr1:3437118-3437581	464	3437383	17	0	3.66379	0	4.08746	5.39331	3.52448	33	9	0.0409639	0	4.00372
chr1	3437653	3438165	chr1:3437653-3438165	513	3437795	25	1	4.87329	0.194932	4.64386	12.1819	9.94038	33	16	0.0538793	0.00215517	6.80633
chr1	3438258	3442817	chr1:3438258-3442817	4560	3439700	280	30	6.14035	0.657895	3.22239	42.967	40.1127	33	40	0.0620705	0.00665041	16.4153
chr1	3443512	3445409	chr1:3443512-3445409	1898	3443921	116	7	6.1117	0.368809	4.05063	15.4962	13.1414	33	19	0.0627366	0.00378583	8.00745
chr1	3445627	3448288	chr1:3445627-3448288	2662	3447942	392	14	14.7258	0.52592	4.80735	150.259	146.255	33	104	0.150019	0.00535783	42.0391
chr1	3459484	3460380	chr1:3459484-3460380	897	3459898	72	8	8.02676	0.891862	3.16993	27.849	25.2247	33	32	0.0849057	0.00943396	11.0011
chr1	3540836	3541952	chr1:3540836-3541952	1117	3541602	102	3	9.1316	0.268577	5.08746	47.342	44.4296	33	43	0.0955056	0.00280899	17.6164
chr1	3542034	3542502	chr1:3542034-3542502	469	3542191	15	1	3.19829	0.21322	3.90689	8.11555	6.05804	32	12	0.0357143	0.00238095	5.20484
chr1	3545364	3545567	chr1:3545364-3545567	204	3545513	9	0	4.41176	0	3.16993	8.11555	6.05804	33	12	0.0580645	0	5.20484
chr1	3546537	3548188	chr1:3546537-3548188	1652	3547506	67	4	4.05569	0.242131	4.06609	7.53384	5.51681	33	13	0.0417966	0.00249532	4.66713
chr1	3549962	3550161	chr1:3549962-3550161	200	3550081	6	1	3	0.5	2.58496	6.26475	4.32477	22	10	0.0397351	0.00662252	4.4041
chr1	3566379	3566773	chr1:3566379-3566773	395	3566568	35	1	8.86076	0.253165	5.12928	30.4371	27.7677	33	31	0.101156	0.00289017	12.8119
chr1	3649971	3650170	chr1:3649971-3650170	200	3650050	3	1	1.5	0.5	1.58496	3.77517	2.06523	11	7	0.0198675	0.00662252	3.20298
chr1	3650412	3650680	chr1:3650412-3650680	269	3650431	9	0	3.34572	0	3.16993	4.56213	2.76876	33	8	0.0409091	0	3.60335
chr1	3663590	3664107	chr1:3663590-3664107	518	3663883	57	0	11.0039	0	5.83289	41.5292	38.6948	33	39	0.121535	0	16.0149
chr1	3688819	3689078	chr1:3688819-3689078	260	3688996	9	0	3.46154	0	3.16993	6.26475	4.32477	33	10	0.042654	0	4.4041
chr1	3692432	3693283	chr1:3692432-3693283	852	3692533	32	1	3.75587	0.117371	5	7.17311	5.17303	33	11	0.0398506	0.00124533	4.80447
chr1	3693902	3694357	chr1:3693902-3694357	456	3694130	14	1	3.07018	0.219298	3.80735	6.26475	4.32477	32	10	0.034398	0.002457	4.4041
chr1	3694455	3694763	chr1:3694455-3694763	309	3694702	11	0	3.55987	0	3.45943	9.08964	6.98123	33	13	0.0423077	0	5.60521
chr1	3695187	3695871	chr1:3695187-3695871	685	3695500	29	2	4.23358	0.291971	3.85798	8.11555	6.05804	33	12	0.0455975	0.00314465	5.20484
chr1	3699972	3700294	chr1:3699972-3700294	323	3700134	12	0	3.71517	0	3.58496	6.33552	4.39279	33	11	0.0437956	0	4.28613
chr1	3712712	3713582	chr1:3712712-3713582	871	3713053	134	2	15.3846	0.229621	6.06609	64.951	61.8246	33	60	0.163017	0.00243309	19.6794
chr1	3751326	3751635	chr1:3751326-3751635	310	3751467	9	0	2.90323	0	3.16993	6.04216	4.13744	32	10	0.0344828	0	4.26396
chr1	3755006	3755205	chr1:3755006-3755205	200	3755060	8	1	4	0.5	3	5.14672	3.31506	23	9	0.0529801	0.00662252	3.84651
chr1	3773087	3773289	chr1:3773087-3773289	203	3773147	8	0	3.94089	0	3	6.54351	4.59501	23	14	0.0519481	0	3.94781
chr1	3773461	3774051	chr1:3773461-3774051	591	3773756	93	0	15.736	0	6.53916	68.2341	65.0706	33	59	0.171587	0	21.8999
chr1	3808335	3808945	chr1:3808335-3808945	611	3808710	25	2	4.09165	0.327332	3.64386	5.50591	3.62777	33	10	0.044484	0.00355872	3.92895
chr1	3811508	3811758	chr1:3811508-3811758	251	3811645	5	0	1.99203	0	2.32193	4.56213	2.76876	21	8	0.0247525	0	3.60335
chr1	3816526	3818113	chr1:3816526-3818113	1588	3816777	196	8	12.3426	0.503778	4.61471	53.4661	50.4742	33	48	0.127355	0.00519818	18.8479
chr1	6051594	6051841	chr1:6051594-6051841	248	6051681	4	0	1.6129	0	2	7.17311	5.17303	21	11	0.0201005	0	4.80447
chr1	6052248	6052906	chr1:6052248-6052906	659	6052389	49	2	7.43551	0.30349	4.61471	24.4408	21.8823	33	27	0.0803279	0.00327869	10.7702
chr1	6239873	6240106	chr1:6239873-6240106	234	6240059	5	1	2.13675	0.42735	2.32193	4.56213	2.76876	21	8	0.027027	0.00540541	3.60335
chr1	6241012	6241358	chr1:6241012-6241358	347	6241138	10	0	2.88184	0	3.32193	6.26475	4.32477	32	10	0.033557	0	4.4041
chr1	6241457	6241679	chr1:6241457-6241679	223	6241622	9	0	4.03587	0	3.16993	4.3331	2.5835	33	9	0.0517241	0	3.33367
chr1	6241826	6242158	chr1:6241826-6242158	333	6241987	12	1	3.6036	0.3003	3.58496	8.11555	6.05804	33	12	0.0422535	0.00352113	5.20484
chr1	6242327	6242742	chr1:6242327-6242742	416	6242462	14	4	3.36538	0.961538	1.80735	5.86566	3.96841	13	11	0.0381471	0.0108992	4.0004
chr1	6242854	6244933	chr1:6242854-6244933	2080	6243703	134	6	6.44231	0.288462	4.48113	19.0004	16.5557	33	22	0.0659774	0.00295421	9.20857
chr1	6245384	6246123	chr1:6245384-6246123	740	6245749	33	1	4.45946	0.135135	5.04439	8.46534	6.39169	33	13	0.0477569	0.00144718	5.22437
chr1	6249051	6249617	chr1:6249051-6249617	567	6249227	31	5	5.46737	0.881834	2.63227	6.90716	4.93726	23	15	0.0598456	0.00965251	4.00045
chr1	6254356	6254797	chr1:6254356-6254797	442	6254545	22	2	4.97738	0.452489	3.45943	5.53465	3.65581	33	13	0.0559796	0.00508906	3.53575
chr1	6255125	6255335	chr1:6255125-6255335	211	6255172	13	4	6.16114	1.89573	1.70044	4.7012	2.90315	13	14	0.0802469	0.0246914	3.00036
chr1	6256383	6257038	chr1:6256383-6257038	656	6256539	32	1	4.87805	0.152439	5	6.17917	4.26752	33	13	0.0527183	0.00164745	3.88931
chr1	6257412	6258148	chr1:6257412-6258148	737	6257601	44	5	5.97015	0.678426	3.1375	8.02512	5.99088	23	17	0.0639535	0.00726744	4.28621
chr1	6258227	6258573	chr1:6258227-6258573	347	6258385	20	1	5.76369	0.288184	4.32193	10.4959	8.32604	33	18	0.0671141	0.0033557	5.39831
chr1	6258803	6260037	chr1:6258803-6260037	1235	6259626	144	5	11.6599	0.404858	4.848	62.0679	58.9759	33	62	0.121417	0.00421585	17.4052
chr1	6266157	6266364	chr1:6266157-6266364	208	6266210	7	2	3.36538	0.961538	1.80735	5.50591	3.62777	13	10	0.0440252	0.0125786	3.92895
chr1	6295687	6296169	chr1:6295687-6296169	483	6295965	88	1	18.2195	0.207039	6.45943	70.1818	66.9983	33	67	0.202765	0.00230415	19.3203
chr1	6306970	6307169	chr1:6306970-6307169	200	6307033	3	0	1.5	0	1.58496	4.56213	2.76876	11	8	0.0198675	0	3.60335
chr1	6320096	6320295	chr1:6320096-6320295	200	6320226	4	0	2	0	2	6.26475	4.32477	21	10	0.0264901	0	4.4041
chr1	6321015	6321385	chr1:6321015-6321385	371	6321101	11	0	2.96496	0	3.45943	5.39331	3.52448	32	9	0.0341615	0	4.00372
chr1	6322445	6323279	chr1:6322445-6323279	835	6323125	29	2	3.47305	0.239521	3.85798	5.08109	3.25375	33	10	0.0368957	0.00254453	3.66703
chr1	6346038	6346237	chr1:6346038-6346237	200	6346189	6	0	3	0	2.58496	4.56213	2.76876	22	8	0.0397351	0	3.60335
chr1	6385972	6386171	chr1:6385972-6386171	200	6385993	7	0	3.5	0	2.80735	4.96597	3.15169	23	9	0.0463576	0	3.7317
chr1	6390660	6390859	chr1:6390660-6390859	200	6390663	9	1	4.5	0.5	3.16993	2.95811	1.39205	33	9	0.0596026	0.00662252	2.50028
chr1	6452952	6454386	chr1:6452952-6454386	1435	6453766	224	8	15.6098	0.557491	4.80735	91.5033	88.0923	33	76	0.161616	0.00577201	26.0161
chr1	6520202	6520560	chr1:6520202-6520560	359	6520375	10	0	2.78552	0	3.32193	8.11555	6.05804	32	12	0.0322581	0	5.20484
chr1	6545343	6545636	chr1:6545343-6545636	294	6545441	10	0	3.40136	0	3.32193	5.38805	3.52448	33	9	0.0408163	0	4.00036
chr1	6546788	6547033	chr1:6546788-6547033	246	6546900	5	0	2.03252	0	2.32193	3.77517	2.06523	21	7	0.0253807	0	3.20298
chr1	6549963	6551942	chr1:6549963-6551942	1980	6550779	153	8	7.72727	0.40404	4.25739	38.6861	35.8906	33	37	0.0792336	0.00414293	15.2142
chr1	6557182	6557935	chr1:6557182-6557935	754	6557458	45	1	5.96817	0.132626	5.49185	16.6445	14.2587	33	20	0.0638298	0.00141844	8.40782
chr1	6579984	6580381	chr1:6579984-6580381	398	6580225	19	2	4.77387	0.502513	3.24793	5.47733	3.60125	33	12	0.0544413	0.00573066	3.63168
chr1	6614190	6614744	chr1:6614190-6614744	555	6614524	77	1	13.8739	0.18018	6.26679	55.3776	52.3651	33	56	0.152174	0.00197628	16.4758
chr1	6639640	6640384	chr1:6639640-6640384	745	6640128	141	6	18.9262	0.805369	4.55459	89.1873	85.7999	33	84	0.202586	0.00862069	21.2524
chr1	6640594	6640818	chr1:6640594-6640818	225	6640672	9	0	4	0	3.16993	7.53384	5.51681	33	13	0.0511364	0	4.66713
chr1	6642330	6642557	chr1:6642330-6642557	228	6642474	8	1	3.50877	0.438596	3	6.4884	4.54212	23	11	0.0446927	0.00558659	4.37998
chr1	6644726	6645065	chr1:6644726-6645065	340	6644879	14	3	4.11765	0.882353	2.22239	2.95811	1.39205	23	9	0.04811	0.0103093	2.50028
chr1	6645241	6645540	chr1:6645241-6645540	300	6645379	10	1	3.33333	0.333333	3.32193	8.93805	6.85195	33	13	0.0398406	0.00398406	5.51231
chr1	6645605	6651732	chr1:6645605-6651732	6128	6647634	394	19	6.4295	0.310052	4.37412	25.1999	22.6262	33	27	0.0648133	0.00312551	11.2104
chr1	6651836	6652065	chr1:6651836-6652065	230	6651969	6	0	2.6087	0	2.58496	7.17311	5.17303	22	11	0.0331492	0	4.80447
chr1	6652359	6653025	chr1:6652359-6653025	667	6652476	20	2	2.9985	0.29985	3.32193	3.62491	1.95872	32	8	0.0323625	0.00323625	3.0003
chr1	6653435	6653749	chr1:6653435-6653749	315	6653577	14	1	4.44444	0.31746	3.80735	8.11555	6.05804	33	12	0.0526316	0.0037594	5.20484
chr1	6655620	6655891	chr1:6655620-6655891	272	6655793	9	0	3.30882	0	3.16993	5.73966	3.85554	33	10	0.0403587	0	4.07446
chr1	6656880	6657366	chr1:6656880-6657366	487	6656918	16	0	3.28542	0	4	5.59755	3.71704	33	10	0.0365297	0	3.98589
chr1	6659662	6660227	chr1:6659662-6660227	566	6659988	21	3	3.71025	0.530035	2.80735	5.50591	3.62777	23	10	0.040619	0.00580271	3.92895
chr1	6660349	6660816	chr1:6660349-6660816	468	6660683	18	4	3.84615	0.854701	2.16993	6.1406	4.23333	23	11	0.0429594	0.00954654	4.16708
chr1	6660989	6664613	chr1:6660989-6664613	3625	6662886	626	18	17.269	0.496552	5.12009	218.312	213.759	33	156	0.175056	0.00503356	45.6444
chr1	6672663	6675361	chr1:6672663-6675361	2699	6673369	326	16	12.0785	0.592812	4.34873	49.3416	46.4042	33	51	0.123019	0.00603774	15.3862
chr1	6676767	6676988	chr1:6676767-6676988	222	6676881	9	2	4.05405	0.900901	2.16993	6.44845	4.50325	23	12	0.0520231	0.0115607	4.19398
chr1	6679975	6680390	chr1:6679975-6680390	416	6680360	14	0	3.36538	0	3.80735	5.55143	3.67201	33	10	0.0381471	0	3.95722
chr1	6681693	6681962	chr1:6681693-6681962	270	6681850	11	0	4.07407	0	3.45943	7.4295	5.42097	33	13	0.0497738	0	4.60573
chr1	6682098	6682506	chr1:6682098-6682506	409	6682251	12	2	2.93399	0.488998	2.58496	5.08109	3.25375	22	10	0.0333333	0.00555556	3.66703
chr1	6682947	6683356	chr1:6682947-6683356	410	6683110	18	2	4.39024	0.487805	3.16993	8.41301	6.34277	33	14	0.0498615	0.00554017	5.0005
chr1	6683493	6683864	chr1:6683493-6683864	372	6683688	16	0	4.30108	0	4	7.74992	5.72433	33	13	0.0495356	0	4.79499
chr1	6684651	6685946	chr1:6684651-6685946	1296	6685307	157	7	12.1142	0.540123	4.48727	51.0805	48.1212	33	62	0.125902	0.00561347	12.6015
chr1	6692539	6693527	chr1:6692539-6693527	989	6692951	45	4	4.55005	0.404449	3.49185	9.01858	6.92994	33	14	0.0478723	0.00425532	5.35766
chr1	6693962	6694347	chr1:6693962-6694347	386	6694213	17	2	4.40415	0.518135	3.08746	9.01858	6.92994	23	14	0.0504451	0.00593472	5.35766
chr1	6694509	6695390	chr1:6694509-6695390	882	6695067	36	4	4.08163	0.453515	3.16993	9.76716	7.63598	33	15	0.0432173	0.00480192	5.59495
chr1	6695875	6696074	chr1:6695875-6696074	200	6695926	5	1	2.5	0.5	2.32193	5.59755	3.71704	22	10	0.0331126	0.00662252	3.98589
chr1	6696245	6697549	chr1:6696245-6697549	1305	6697411	52	9	3.98467	0.689655	2.53051	5.46901	3.59303	23	13	0.0414013	0.00716561	3.5004
chr1	6697793	6698200	chr1:6697793-6698200	408	6697902	13	1	3.18627	0.245098	3.70044	5.39331	3.52448	32	9	0.0362117	0.00278552	4.00372
chr1	6699921	6700226	chr1:6699921-6700226	306	6700079	10	1	3.26797	0.326797	3.32193	6.87001	4.90385	33	11	0.0389105	0.00389105	4.61581
chr1	6761306	6762222	chr1:6761306-6762222	917	6761823	79	3	8.61505	0.327154	4.71882	24.5466	21.9869	33	32	0.0910138	0.00345622	9.27067
chr1	6844357	6845739	chr1:6844357-6845739	1383	6845555	214	9	15.4736	0.650759	4.57154	66.2009	63.0585	33	60	0.16042	0.00674663	20.3354
chr1	6846062	6846553	chr1:6846062-6846553	492	6846189	20	3	4.06504	0.609756	2.73697	9.31971	7.19905	23	15	0.0451467	0.00677201	5.33387
chr1	6852958	6853157	chr1:6852958-6853157	200	6853108	6	0	3	0	2.58496	5.28934	3.45207	22	9	0.0397351	0	3.93737
chr1	6929057	6929568	chr1:6929057-6929568	512	6929253	15	0	2.92969	0	3.90689	4.56213	2.76876	32	8	0.0323974	0	3.60335
chr1	6935365	6935564	chr1:6935365-6935564	200	6935396	8	0	4	0	3	4.3331	2.5835	23	9	0.0529801	0	3.33367
chr1	6942268	6942468	chr1:6942268-6942468	201	6942312	8	2	3.9801	0.995025	2	4.70416	2.90388	23	10	0.0526316	0.0131579	3.43786
chr1	6949913	6950329	chr1:6949913-6950329	417	6950025	13	1	3.11751	0.239808	3.70044	5.39331	3.52448	32	9	0.0353261	0.00271739	4.00372
chr1	6952178	6952564	chr1:6952178-6952564	387	6952374	9	0	2.32558	0	3.16993	3.77517	2.06523	32	7	0.0266272	0	3.20298
chr1	6954084	6954283	chr1:6954084-6954283	200	6954146	4	0	2	0	2	3.03725	1.42421	21	6	0.0264901	0	2.80261
chr1	6954944	6955300	chr1:6954944-6955300	357	6955088	9	0	2.52101	0	3.16993	4.56213	2.76876	32	8	0.0292208	0	3.60335
chr1	6959151	6959350	chr1:6959151-6959350	200	6959156	4	0	2	0	2	4.56213	2.76876	21	8	0.0264901	0	3.60335
chr1	6962420	6962630	chr1:6962420-6962630	211	6962572	8	1	3.79147	0.473934	3	5.98994	4.08648	23	10	0.0493827	0.00617284	4.23116
chr1	6963690	6963950	chr1:6963690-6963950	261	6963817	11	0	4.21456	0	3.45943	6.26475	4.32477	33	10	0.0518868	0	4.4041
chr1	6964660	6964914	chr1:6964660-6964914	255	6964739	11	2	4.31373	0.784314	2.45943	7.53384	5.51681	23	13	0.0533981	0.00970874	4.66713
chr1	6965640	6966759	chr1:6965640-6966759	1120	6966151	59	2	5.26786	0.178571	4.88264	12.1819	9.94038	33	16	0.0550887	0.00186741	6.80633
chr1	6966832	6967163	chr1:6966832-6967163	332	6967012	13	0	3.91566	0	3.70044	8.11555	6.05804	33	12	0.0459364	0	5.20484
chr1	6967573	6967802	chr1:6967573-6967802	230	6967693	9	0	3.91304	0	3.16993	9.08964	6.98123	33	13	0.0497238	0	5.60521
chr1	6968057	6968395	chr1:6968057-6968395	339	6968231	12	2	3.53982	0.589971	2.58496	5.86566	3.96841	23	11	0.0413793	0.00689655	4.0004
chr1	6968717	6968974	chr1:6968717-6968974	258	6968808	10	0	3.87597	0	3.32193	7.17311	5.17303	33	11	0.0478469	0	4.80447
chr1	6969446	6969681	chr1:6969446-6969681	236	6969552	10	1	4.23729	0.423729	3.32193	6.26475	4.32477	33	10	0.0534759	0.00534759	4.4041
chr1	6969980	6970290	chr1:6969980-6970290	311	6970168	12	0	3.85852	0	3.58496	7.17311	5.17303	33	11	0.0458015	0	4.80447
chr1	6970497	6970734	chr1:6970497-6970734	238	6970615	5	0	2.10084	0	2.32193	4.56213	2.76876	21	8	0.026455	0	3.60335
chr1	7358911	7360077	chr1:7358911-7360077	1167	7359056	45	2	3.85604	0.17138	4.49185	12.1819	9.94038	33	16	0.0402504	0.00178891	6.80633
chr1	7531043	7531670	chr1:7531043-7531670	628	7531305	37	4	5.89172	0.636943	3.20945	14.3689	12.0496	33	18	0.0639033	0.00690846	7.60708
chr1	7531789	7532316	chr1:7531789-7532316	528	7531976	25	2	4.73485	0.378788	3.64386	7.53384	5.51681	33	13	0.0521921	0.00417537	4.66713
chr1	7740456	7740709	chr1:7740456-7740709	254	7740520	13	0	5.11811	0	3.70044	9.08964	6.98123	33	13	0.0634146	0	5.60521
chr1	7830934	7832129	chr1:7830934-7832129	1196	7831405	177	5	14.7993	0.41806	5.14568	61.7687	58.6783	33	57	0.154316	0.0043592	19.3353
chr1	7837824	7838031	chr1:7837824-7838031	208	7837891	8	0	3.84615	0	3	6.26475	4.32477	23	10	0.0503145	0	4.4041
chr1	7841241	7842669	chr1:7841241-7842669	1429	7842137	69	8	4.82855	0.559832	3.10852	12.1819	9.94038	23	16	0.05	0.0057971	6.80633
chr1	7842781	7843176	chr1:7842781-7843176	396	7843143	14	3	3.53535	0.757576	2.22239	5.46901	3.59303	23	13	0.0403458	0.00864553	3.5004
chr1	7843395	7843694	chr1:7843395-7843694	300	7843560	11	1	3.66667	0.333333	3.45943	8.41301	6.34277	33	14	0.0438247	0.00398406	5.0005
chr1	7844356	7844564	chr1:7844356-7844564	209	7844500	8	1	3.82775	0.478469	3	4.3331	2.5835	23	9	0.05	0.00625	3.33367
chr1	8021196	8022398	chr1:8021196-8022398	1203	8021487	359	4	29.8421	0.332502	6.48784	161.906	157.795	33	126	0.311092	0.0034662	35.2816
chr1	8022646	8022927	chr1:8022646-8022927	282	8022748	12	0	4.25532	0	3.58496	7.60552	5.58687	33	15	0.0515021	0	4.37206
chr1	8024516	8024740	chr1:8024516-8024740	225	8024660	5	1	2.22222	0.444444	2.32193	5.00325	3.18825	21	11	0.0284091	0.00568182	3.48874
chr1	8043486	8043729	chr1:8043486-8043729	244	8043557	7	2	2.86885	0.819672	1.80735	4.59911	2.80462	12	10	0.0358974	0.0102564	3.37459
chr1	8046058	8046488	chr1:8046058-8046488	431	8046121	19	0	4.40835	0	4.24793	6.26926	4.32902	33	12	0.0497382	0	4.08847
chr1	8046580	8046961	chr1:8046580-8046961	382	8046771	24	2	6.28272	0.52356	3.58496	8.4702	6.39636	33	15	0.0720721	0.00600601	4.84899
chr1	8047035	8047322	chr1:8047035-8047322	288	8047148	11	3	3.81944	1.04167	1.87447	4.96341	3.1497	13	10	0.0460251	0.0125523	3.59514
chr1	8060378	8061281	chr1:8060378-8061281	904	8060862	63	5	6.96903	0.553097	3.65535	9.42114	7.29849	33	19	0.0736842	0.00584795	4.67344
chr1	8061800	8087210	chr1:8061800-8087210	25411	8086345	4417	234	17.3822	0.920861	4.23849	293.571	288.43	33	185	0.174158	0.0092264	65.0413
chr1	8088065	8088273	chr1:8088065-8088273	209	8088129	8	0	3.82775	0	3	6.9876	5.01464	23	13	0.05	0	4.34828
chr1	8156217	8156626	chr1:8156217-8156626	410	8156332	20	0	4.87805	0	4.32193	8.35626	6.29389	33	14	0.0554017	0	4.96739
chr1	8156839	8157188	chr1:8156839-8157188	350	8156953	11	0	3.14286	0	3.45943	6.18841	4.2762	32	11	0.0365449	0	4.19621
chr1	8157241	8157559	chr1:8157241-8157559	319	8157417	12	0	3.76176	0	3.58496	9.48945	7.36496	33	14	0.0444444	0	5.63963
chr1	8377932	8378419	chr1:8377932-8378419	488	8378268	29	1	5.94262	0.204918	4.85798	20.4905	18.0148	33	25	0.0660592	0.0022779	9.15582
chr1	8408979	8409285	chr1:8408979-8409285	307	8409104	8	2	2.60586	0.651466	2	6.26475	4.32477	22	10	0.0310078	0.00775194	4.4041
chr1	8409485	8409721	chr1:8409485-8409721	237	8409613	7	0	2.95359	0	2.80735	5.39331	3.52448	22	9	0.037234	0	4.00372
chr1	8409938	8410680	chr1:8409938-8410680	743	8410251	48	0	6.4603	0	5.58496	14.3689	12.0496	33	18	0.0691643	0	7.60708
chr1	8410743	8412639	chr1:8410743-8412639	1897	8411833	139	5	7.32736	0.263574	4.79701	25.1999	22.6262	33	27	0.0752165	0.00270563	11.2104
chr1	8413031	8413916	chr1:8413031-8413916	886	8413760	40	3	4.51467	0.3386	3.73697	9.08964	6.98123	33	13	0.0477897	0.00358423	5.60521
chr1	8415296	8416138	chr1:8415296-8416138	843	8415473	36	4	4.27046	0.474496	3.16993	10.0932	7.93593	33	14	0.0453401	0.00503778	6.00559
chr1	8416836	8417133	chr1:8416836-8417133	298	8416954	13	0	4.36242	0	3.70044	9.08964	6.98123	33	13	0.0522088	0	5.60521
chr1	8417457	8417927	chr1:8417457-8417927	471	8417836	11	1	2.33546	0.212314	3.45943	4.56213	2.76876	32	8	0.0260664	0.00236967	3.60335
chr1	8418155	8418354	chr1:8418155-8418354	200	8418210	3	1	1.5	0.5	1.58496	3.62491	1.95872	11	8	0.0198675	0.00662252	3.0003
chr1	8418444	8418680	chr1:8418444-8418680	237	8418521	7	1	2.95359	0.421941	2.80735	4.3331	2.5835	22	9	0.037234	0.00531915	3.33367
chr1	8419541	8419885	chr1:8419541-8419885	345	8419710	14	1	4.05797	0.289855	3.80735	8.41301	6.34277	33	14	0.0472973	0.00337838	5.0005
chr1	8420885	8421497	chr1:8420885-8421497	613	8421030	22	2	3.58891	0.326264	3.45943	8.11555	6.05804	33	12	0.0390071	0.0035461	5.20484
chr1	8422199	8422725	chr1:8422199-8422725	527	8422564	21	0	3.98482	0	4.39232	9.08964	6.98123	33	13	0.0439331	0	5.60521
chr1	8423037	8423660	chr1:8423037-8423660	624	8423332	24	3	3.84615	0.480769	3	6.68403	4.72343	23	12	0.0417391	0.00521739	4.33377
chr1	8423742	8424016	chr1:8423742-8424016	275	8423904	8	1	2.90909	0.363636	3	5.39331	3.52448	22	9	0.0353982	0.00442478	4.00372
chr1	8424140	8424371	chr1:8424140-8424371	232	8424279	8	2	3.44828	0.862069	2	5.86566	3.96841	23	11	0.0437158	0.010929	4.0004
chr1	8424521	8424821	chr1:8424521-8424821	301	8424658	14	0	4.65116	0	3.80735	7.17311	5.17303	33	11	0.0555556	0	4.80447
chr1	8425915	8426379	chr1:8425915-8426379	465	8426206	12	0	2.58065	0	3.58496	4.56213	2.76876	32	8	0.0288462	0	3.60335
chr1	8426522	8426777	chr1:8426522-8426777	256	8426658	7	0	2.73438	0	2.80735	6.26475	4.32477	22	10	0.0338164	0	4.4041
chr1	8427582	8427781	chr1:8427582-8427781	200	8427646	6	0	3	0	2.58496	4.56213	2.76876	22	8	0.0397351	0	3.60335
chr1	8430115	8430324	chr1:8430115-8430324	210	8430216	8	1	3.80952	0.47619	3	5.81405	3.92732	23	12	0.0496894	0.00621118	3.82394
chr1	8430573	8430823	chr1:8430573-8430823	251	8430772	8	0	3.18725	0	3	6.26475	4.32477	22	10	0.039604	0	4.4041
chr1	8433845	8434290	chr1:8433845-8434290	446	8433911	16	2	3.58744	0.44843	3	5.50591	3.62777	23	10	0.0403023	0.00503778	3.92895
chr1	8435231	8435862	chr1:8435231-8435862	632	8435621	29	3	4.58861	0.474684	3.27302	8.41301	6.34277	33	14	0.0497427	0.0051458	5.0005
chr1	8438667	8438958	chr1:8438667-8438958	292	8438733	7	0	2.39726	0	2.80735	4.71301	2.9108	22	9	0.0288066	0	3.57177
chr1	8439518	8439930	chr1:8439518-8439930	413	8439866	13	1	3.1477	0.242131	3.70044	5.14672	3.31506	32	9	0.0357143	0.00274725	3.84651
chr1	8442655	8442925	chr1:8442655-8442925	271	8442730	7	2	2.58303	0.738007	1.80735	5.08109	3.25375	12	10	0.0315315	0.00900901	3.66703
chr1	8443092	8443291	chr1:8443092-8443291	200	8443209	5	0	2.5	0	2.32193	4.3331	2.5835	22	9	0.0331126	0	3.33367
chr1	8444405	8444859	chr1:8444405-8444859	455	8444520	17	1	3.73626	0.21978	4.08746	8.66232	6.58472	33	13	0.0418719	0.00246305	5.34401
chr1	8449588	8450492	chr1:8449588-8450492	905	8449698	33	3	3.64641	0.331492	3.45943	9.08964	6.98123	33	13	0.0385514	0.00350467	5.60521
chr1	8451206	8451572	chr1:8451206-8451572	367	8451391	14	0	3.81471	0	3.80735	8.11555	6.05804	33	12	0.0440252	0	5.20484
chr1	8453917	8454362	chr1:8453917-8454362	446	8453996	14	2	3.13901	0.44843	2.80735	7.17311	5.17303	22	11	0.0352645	0.00503778	4.80447
chr1	8454737	8455605	chr1:8454737-8455605	869	8455380	37	6	4.25777	0.690449	2.62449	5.46901	3.59303	23	13	0.045122	0.00731707	3.5004
chr1	8456483	8457524	chr1:8456483-8457524	1042	8456661	42	3	4.03071	0.287908	3.80735	7.53384	5.51681	33	13	0.0422961	0.00302115	4.66713
chr1	8457640	8457947	chr1:8457640-8457947	308	8457758	10	1	3.24675	0.324675	3.32193	7.17311	5.17303	33	11	0.03861	0.003861	4.80447
chr1	8458015	8458429	chr1:8458015-8458429	415	8458073	13	1	3.13253	0.240964	3.70044	4.56213	2.76876	32	8	0.0355191	0.00273224	3.60335
chr1	8460023	8460307	chr1:8460023-8460307	285	8460221	10	0	3.50877	0	3.32193	5.69292	3.81003	33	11	0.0423729	0	3.8965
chr1	8465508	8465728	chr1:8465508-8465728	221	8465616	9	1	4.0724	0.452489	3.16993	6.63583	4.6837	33	12	0.0523256	0.00581395	4.30507
chr1	8468123	8468362	chr1:8468123-8468362	240	8468202	8	1	3.33333	0.416667	3	5.93846	4.03893	23	10	0.0418848	0.0052356	4.19886
chr1	8469225	8470087	chr1:8469225-8470087	863	8469722	28	1	3.2445	0.115875	4.80735	6.09514	4.18891	33	10	0.034398	0.0012285	4.29727
chr1	8470142	8470370	chr1:8470142-8470370	229	8470258	4	1	1.74672	0.436681	2	5.2411	3.40618	21	9	0.0222222	0.00555556	3.90661
chr1	8471317	8471607	chr1:8471317-8471607	291	8471504	9	2	3.09278	0.687285	2.16993	7.17311	5.17303	22	11	0.0371901	0.00826446	4.80447
chr1	8472762	8472961	chr1:8472762-8472961	200	8472906	7	0	3.5	0	2.80735	5.93846	4.03893	23	10	0.0463576	0	4.19886
chr1	8477373	8477697	chr1:8477373-8477697	325	8477475	8	2	2.46154	0.615385	2	5.08109	3.25375	22	10	0.0289855	0.00724638	3.66703
chr1	8478042	8478280	chr1:8478042-8478280	239	8478126	10	0	4.1841	0	3.32193	6.38582	4.44208	33	11	0.0526316	0	4.31696
chr1	8478732	8478970	chr1:8478732-8478970	239	8478926	5	1	2.09205	0.41841	2.32193	5.28934	3.45207	21	9	0.0263158	0.00526316	3.93737
chr1	8479428	8479740	chr1:8479428-8479740	313	8479588	9	0	2.8754	0	3.16993	8.11555	6.05804	32	12	0.0340909	0	5.20484
chr1	8480676	8480924	chr1:8480676-8480924	249	8480783	9	0	3.61446	0	3.16993	5.86566	3.96841	33	11	0.045	0	4.0004
chr1	8481386	8482101	chr1:8481386-8482101	716	8481927	27	4	3.77095	0.558659	2.75489	9.705	7.57472	23	14	0.0404798	0.005997	5.76976
chr1	8482511	8482733	chr1:8482511-8482733	223	8482571	8	1	3.58744	0.44843	3	5.39331	3.52448	23	9	0.045977	0.00574713	4.00372
chr1	8482814	8484687	chr1:8482814-8484687	1874	8484199	145	6	7.73746	0.320171	4.59495	30.4371	27.7677	33	31	0.0794521	0.00328767	12.8119
chr1	8585773	8586206	chr1:8585773-8586206	434	8586096	19	4	4.37788	0.921659	2.24793	6.90716	4.93726	23	15	0.0493506	0.0103896	4.00045
chr1	8686873	8687102	chr1:8686873-8687102	230	8686973	8	1	3.47826	0.434783	3	4.56213	2.76876	23	8	0.0441989	0.00552486	3.60335
chr1	8720402	8720796	chr1:8720402-8720796	395	8720623	20	2	5.06329	0.506329	3.32193	9.50702	7.38226	33	15	0.0578035	0.00578035	5.44272
chr1	8761651	8761913	chr1:8761651-8761913	263	8761749	14	0	5.32319	0	3.80735	10.2541	8.08782	33	15	0.0654206	0	5.88291
chr1	8763092	8763618	chr1:8763092-8763618	527	8763385	47	0	8.91841	0	5.55459	34.5066	31.7734	33	34	0.0983264	0	14.013
chr1	8876935	8878335	chr1:8876935-8878335	1401	8877688	177	10	12.6338	0.713776	4.14568	100.986	97.4747	33	92	0.130917	0.00739645	23.2526
chr1	8886243	8886517	chr1:8886243-8886517	275	8886419	19	0	6.90909	0	4.24793	11.6511	9.43647	33	22	0.0840708	0	5.25175
chr1	8914854	8915053	chr1:8914854-8915053	200	8914936	8	2	4	1	2	4.14699	2.41459	23	11	0.0529801	0.013245	3.00034
chr1	8915587	8915786	chr1:8915587-8915786	200	8915685	10	0	5	0	3.32193	5.81405	3.92732	33	12	0.0662252	0	3.82394
chr1	8916512	8921988	chr1:8916512-8921988	5477	8919654	677	54	12.3608	0.985941	3.64812	42.8455	39.9975	33	55	0.124724	0.00994842	11.2013
chr1	8922043	8929773	chr1:8922043-8929773	7731	8924072	787	74	10.1798	0.957185	3.41077	28.2603	25.6317	33	32	0.102447	0.00963291	11.2256
chr1	8929825	8934461	chr1:8929825-8934461	4637	8932432	449	38	9.68298	0.819495	3.56264	18.5184	16.0889	33	35	0.097864	0.00828248	6.00075
chr1	8934571	8936821	chr1:8934571-8936821	2251	8935457	204	24	9.06264	1.06619	3.08746	22.1452	19.6341	23	30	0.0926431	0.0108992	8.61205
chr1	8936873	8937506	chr1:8936873-8937506	634	8937048	55	10	8.67508	1.57729	2.45943	11.3589	9.14875	23	24	0.0940171	0.017094	4.80828
chr1	8937665	8940106	chr1:8937665-8940106	2442	8938721	568	24	23.2596	0.982801	4.56478	175.73	171.5	33	140	0.237359	0.0100293	34.5628
chr1	9158706	9158919	chr1:9158706-9158919	214	9158890	6	1	2.80374	0.46729	2.58496	4.56213	2.76876	22	8	0.0363636	0.00606061	3.60335
chr1	9188836	9189315	chr1:9188836-9189315	480	9189094	35	4	7.29167	0.833333	3.12928	19.4088	16.959	23	25	0.0812065	0.00928074	8.5535
chr1	9203276	9203629	chr1:9203276-9203629	354	9203439	15	0	4.23729	0	3.90689	6.14058	4.23333	33	13	0.0491803	0	3.86782
chr1	9205124	9205339	chr1:9205124-9205339	216	9205186	7	0	3.24074	0	2.80735	4.59911	2.80462	23	10	0.0419162	0	3.37459
chr1	9206917	9207349	chr1:9206917-9207349	433	9207287	20	5	4.61894	1.15473	2	5.44168	3.57112	23	12	0.0520833	0.0130208	3.6115
chr1	9234749	9234990	chr1:9234749-9234990	242	9234902	9	1	3.71901	0.413223	3.16993	5.36997	3.52448	33	11	0.0466321	0.00518135	3.70409
chr1	9235172	9235439	chr1:9235172-9235439	268	9235270	11	1	4.10448	0.373134	3.45943	5.48775	3.61141	33	11	0.0502283	0.00456621	3.77397
chr1	9240047	9240351	chr1:9240047-9240351	305	9240208	9	1	2.95082	0.327869	3.16993	5.10056	3.27251	32	9	0.0351562	0.00390625	3.81715
chr1	9241337	9243428	chr1:9241337-9243428	2092	9242522	214	8	10.2294	0.382409	4.74147	48.8201	45.8887	33	44	0.104748	0.00391581	18.0168
chr1	9251585	9251830	chr1:9251585-9251830	246	9251718	7	1	2.84553	0.406504	2.80735	4.59392	2.79968	22	9	0.035533	0.00507614	3.49685
chr1	9252820	9253019	chr1:9252820-9253019	200	9252874	7	1	3.5	0.5	2.80735	5.28689	3.45027	23	10	0.0463576	0.00662252	3.79348
chr1	9261387	9261857	chr1:9261387-9261857	471	9261575	30	1	6.36943	0.212314	4.90689	20.2064	17.7345	33	23	0.07109	0.00236967	9.60894
chr1	9294441	9295802	chr1:9294441-9295802	1362	9295223	214	7	15.7122	0.51395	4.93411	72.7854	69.571	33	67	0.162986	0.0053313	20.6082
chr1	9298287	9298602	chr1:9298287-9298602	316	9298404	11	0	3.48101	0	3.45943	6.1406	4.23333	33	11	0.0411985	0	4.16708
chr1	9324467	9324710	chr1:9324467-9324710	244	9324560	10	1	4.09836	0.409836	3.32193	6.26475	4.32477	33	10	0.0512821	0.00512821	4.4041
chr1	9332293	9332767	chr1:9332293-9332767	475	9332584	14	1	2.94737	0.210526	3.80735	7.04538	5.06994	32	11	0.0328638	0.00234742	4.72484
chr1	9333013	9333212	chr1:9333013-9333212	200	9333032	4	0	2	0	2	4.18371	2.44943	21	8	0.0264901	0	3.35853
chr1	9335683	9335966	chr1:9335683-9335966	284	9335853	11	2	3.87324	0.704225	2.45943	9.31971	7.19905	23	15	0.0468085	0.00851064	5.33387
chr1	9352522	9354068	chr1:9352522-9354068	1547	9352987	197	14	12.7343	0.904977	3.8147	86.1049	82.7492	33	73	0.131509	0.00934579	24.6691
chr1	9354330	9354747	chr1:9354330-9354747	418	9354551	53	2	12.6794	0.478469	4.72792	38.7166	35.9208	33	43	0.143631	0.00542005	12.9426
chr1	9355640	9355839	chr1:9355640-9355839	200	9355727	7	0	3.5	0	2.80735	4.18371	2.44943	23	8	0.0463576	0	3.35853
chr1	9356016	9356507	chr1:9356016-9356507	492	9356160	18	2	3.65854	0.406504	3.16993	6.87001	4.90385	33	11	0.0406321	0.00451467	4.61581
chr1	9356662	9356861	chr1:9356662-9356861	200	9356788	9	2	4.5	1	2.16993	4.3331	2.5835	23	9	0.0596026	0.013245	3.33367
chr1	9357421	9357797	chr1:9357421-9357797	377	9357693	10	2	2.65252	0.530504	2.32193	5.08109	3.25375	22	10	0.0304878	0.00609756	3.66703
chr1	9358047	9358261	chr1:9358047-9358261	215	9358068	8	0	3.72093	0	3	6.68403	4.72343	23	12	0.0481928	0	4.33377
chr1	9360076	9360367	chr1:9360076-9360367	292	9360243	12	0	4.10959	0	3.58496	7.78411	5.7566	33	12	0.0493827	0	5.00046
chr1	9363788	9364064	chr1:9363788-9364064	277	9363968	7	1	2.52708	0.361011	2.80735	5.93846	4.03893	22	10	0.0307018	0.00438596	4.19886
chr1	9365577	9366062	chr1:9365577-9366062	486	9365752	20	3	4.11523	0.617284	2.73697	7.4818	5.47212	23	12	0.0457666	0.00686499	4.81527
chr1	9367404	9367709	chr1:9367404-9367709	306	9367455	13	1	4.24837	0.326797	3.70044	5.10272	3.27409	33	12	0.0505837	0.00389105	3.42143
chr1	9367861	9368224	chr1:9367861-9368224	364	9368030	14	0	3.84615	0	3.80735	9.08196	6.98123	33	13	0.0444444	0	5.60051
chr1	9368286	9368531	chr1:9368286-9368531	246	9368403	7	0	2.84553	0	2.80735	5.2411	3.40618	22	9	0.035533	0	3.90661
chr1	9371149	9371511	chr1:9371149-9371511	363	9371336	15	1	4.13223	0.275482	3.90689	9.41952	7.29689	33	14	0.0477707	0.00318471	5.59754
chr1	9372359	9372605	chr1:9372359-9372605	247	9372443	6	0	2.42915	0	2.58496	5.39331	3.52448	22	9	0.030303	0	4.00372
chr1	9375266	9375465	chr1:9375266-9375465	200	9375361	5	2	2.5	1	1.32193	6.09514	4.18891	12	10	0.0331126	0.013245	4.29727
chr1	9375677	9375876	chr1:9375677-9375876	200	9375724	4	0	2	0	2	6.26475	4.32477	21	10	0.0264901	0	4.4041
chr1	9376027	9376360	chr1:9376027-9376360	334	9376177	12	1	3.59281	0.299401	3.58496	6.26475	4.32477	33	10	0.0421053	0.00350877	4.4041
chr1	9376762	9377291	chr1:9376762-9377291	530	9376913	18	0	3.39623	0	4.16993	8.11555	6.05804	33	12	0.037422	0	5.20484
chr1	9378088	9378301	chr1:9378088-9378301	214	9378206	9	1	4.20561	0.46729	3.16993	6.68403	4.72343	33	12	0.0545455	0.00606061	4.33377
chr1	9378510	9378762	chr1:9378510-9378762	253	9378572	3	0	1.18577	0	1.58496	4.56213	2.76876	11	8	0.0147059	0	3.60335
chr1	9379104	9379478	chr1:9379104-9379478	375	9379291	15	3	4	0.8	2.32193	7.53384	5.51681	23	13	0.0460123	0.00920245	4.66713
chr1	9379585	9379903	chr1:9379585-9379903	319	9379763	9	1	2.82132	0.31348	3.16993	7.17311	5.17303	32	11	0.0333333	0.0037037	4.80447
chr1	9380098	9380490	chr1:9380098-9380490	393	9380304	13	2	3.30789	0.508906	2.70044	5.08109	3.25375	23	10	0.0377907	0.00581395	3.66703
chr1	9381716	9382138	chr1:9381716-9382138	423	9381889	16	2	3.78251	0.472813	3	10.0932	7.93593	23	14	0.0427807	0.00534759	6.00559
chr1	9382307	9382583	chr1:9382307-9382583	277	9382472	8	0	2.88809	0	3	8.11555	6.05804	22	12	0.0350877	0	5.20484
chr1	9383971	9384208	chr1:9383971-9384208	238	9384105	4	0	1.68067	0	2	4.56213	2.76876	21	8	0.021164	0	3.60335
chr1	9384579	9385098	chr1:9384579-9385098	520	9384933	21	2	4.03846	0.384615	3.39232	8.11555	6.05804	33	12	0.044586	0.00424628	5.20484
chr1	9385208	9386130	chr1:9385208-9386130	923	9385756	38	4	4.11701	0.433369	3.24793	10.0932	7.93593	33	14	0.0434783	0.00457666	6.00559
chr1	9386281	9386555	chr1:9386281-9386555	275	9386458	6	1	2.18182	0.363636	2.58496	4.56213	2.76876	21	8	0.0265487	0.00442478	3.60335
chr1	9386624	9387180	chr1:9386624-9387180	557	9386809	25	2	4.48833	0.359066	3.64386	10.0932	7.93593	33	14	0.0492126	0.00393701	6.00559
chr1	9387551	9388220	chr1:9387551-9388220	670	9387705	23	1	3.43284	0.149254	4.52356	5.39331	3.52448	33	9	0.037037	0.00161031	4.00372
chr1	9388635	9389099	chr1:9388635-9389099	465	9389025	15	2	3.22581	0.430108	2.90689	5.14672	3.31506	22	9	0.0360577	0.00480769	3.84651
chr1	9392713	9392979	chr1:9392713-9392979	267	9392882	7	0	2.62172	0	2.80735	4.47934	2.72015	22	9	0.0321101	0	3.425
chr1	9393426	9393704	chr1:9393426-9393704	279	9393554	8	3	2.86738	1.07527	1.41504	2.95811	1.39205	12	9	0.0347826	0.0130435	2.50028
chr1	9396655	9397225	chr1:9396655-9397225	571	9396786	21	3	3.67776	0.525394	2.80735	7.53384	5.51681	23	13	0.0402299	0.00574713	4.66713
chr1	9397433	9397735	chr1:9397433-9397735	303	9397622	9	1	2.9703	0.330033	3.16993	4.56213	2.76876	32	8	0.0354331	0.00393701	3.60335
chr1	9398205	9398859	chr1:9398205-9398859	655	9398710	23	3	3.51145	0.458015	2.9386	9.08964	6.98123	23	13	0.0379538	0.0049505	5.60521
chr1	9401256	9401455	chr1:9401256-9401455	200	9401344	10	0	5	0	3.32193	7.17311	5.17303	33	11	0.0662252	0	4.80447
chr1	9401649	9401923	chr1:9401649-9401923	275	9401755	15	2	5.45455	0.727273	2.90689	4.14699	2.41459	23	11	0.0663717	0.00884956	3.00034
chr1	9404822	9405093	chr1:9404822-9405093	272	9404945	7	1	2.57353	0.367647	2.80735	3.69481	2.02462	22	7	0.0313901	0.0044843	3.14989
chr1	9406002	9406208	chr1:9406002-9406208	207	9406084	7	0	3.38164	0	2.80735	5.83768	3.94966	23	10	0.0443038	0	4.13573
chr1	9407286	9407535	chr1:9407286-9407535	250	9407402	8	0	3.2	0	3	5.19356	3.36017	22	9	0.039801	0	3.87633
chr1	9410335	9410749	chr1:9410335-9410749	415	9410569	20	2	4.81928	0.481928	3.32193	6.8132	4.84965	33	11	0.0546448	0.00546448	4.58058
chr1	9411636	9412218	chr1:9411636-9412218	583	9412102	20	2	3.43053	0.343053	3.32193	7.4818	5.47212	33	12	0.0374532	0.00374532	4.81527
chr1	9412596	9412993	chr1:9412596-9412993	398	9412795	15	1	3.76884	0.251256	3.90689	5.55143	3.67201	33	10	0.0429799	0.00286533	3.95722
chr1	9413284	9413545	chr1:9413284-9413545	262	9413375	10	0	3.81679	0	3.32193	5.05506	3.23803	33	9	0.0469484	0	3.78823
chr1	9415171	9415912	chr1:9415171-9415912	742	9415581	34	4	4.58221	0.539084	3.08746	7.53384	5.51681	23	13	0.049062	0.00577201	4.66713
chr1	9417991	9418190	chr1:9417991-9418190	200	9418049	3	0	1.5	0	1.58496	4.56213	2.76876	11	8	0.0198675	0	3.60335
chr1	9418397	9418596	chr1:9418397-9418596	200	9418487	5	0	2.5	0	2.32193	3.77517	2.06523	22	7	0.0331126	0	3.20298
chr1	9418656	9419318	chr1:9418656-9419318	663	9418837	22	1	3.31825	0.15083	4.45943	5.39331	3.52448	33	9	0.0358306	0.00162866	4.00372
chr1	9419905	9420406	chr1:9419905-9420406	502	9420252	17	1	3.38645	0.199203	4.08746	7.04538	5.06994	33	11	0.0375276	0.00220751	4.72484
chr1	9421670	9422064	chr1:9421670-9422064	395	9421961	13	1	3.29114	0.253165	3.70044	7.54063	5.52313	33	12	0.0375723	0.00289017	4.8512
chr1	9422193	9422802	chr1:9422193-9422802	610	9422344	21	0	3.44262	0	4.39232	7.04538	5.06994	33	11	0.0374332	0	4.72484
chr1	9423007	9423241	chr1:9423007-9423241	235	9423089	8	0	3.40426	0	3	6.09514	4.18891	23	10	0.0430108	0	4.29727
chr1	9424517	9424787	chr1:9424517-9424787	271	9424641	14	0	5.16605	0	3.80735	9.31971	7.19905	33	15	0.0630631	0	5.33387
chr1	9425743	9426369	chr1:9425743-9426369	627	9426161	26	1	4.14673	0.15949	4.70044	9.63217	7.50424	33	14	0.0449827	0.0017301	5.72572
chr1	9426423	9426644	chr1:9426423-9426644	222	9426495	8	2	3.6036	0.900901	2	6.22566	4.31113	23	12	0.0462428	0.0115607	4.06292
chr1	9427423	9427769	chr1:9427423-9427769	347	9427532	12	1	3.45821	0.288184	3.58496	5.39331	3.52448	33	9	0.0402685	0.0033557	4.00372
chr1	9427961	9428379	chr1:9427961-9428379	419	9428133	17	2	4.05728	0.477327	3.08746	8.41301	6.34277	23	14	0.0459459	0.00540541	5.0005
chr1	9429480	9430835	chr1:9429480-9430835	1356	9430048	43	3	3.17109	0.221239	3.8413	5.39331	3.52448	32	9	0.0328998	0.00229533	4.00372
chr1	9431172	9434330	chr1:9431172-9434330	3159	9433528	166	14	5.25483	0.443178	3.56768	13.1921	10.9222	33	19	0.0533762	0.00450161	6.66734
chr1	9434751	9435017	chr1:9434751-9435017	267	9434889	7	0	2.62172	0	2.80735	6.22566	4.31113	22	12	0.0321101	0	4.06292
chr1	9435125	9435410	chr1:9435125-9435410	286	9435267	10	2	3.4965	0.699301	2.32193	7.53384	5.51681	23	13	0.0421941	0.00843882	4.66713
chr1	9435481	9435698	chr1:9435481-9435698	218	9435647	9	0	4.12844	0	3.16993	6.98607	5.0133	33	11	0.0532544	0	4.68793
chr1	9435749	9436460	chr1:9435749-9436460	712	9436303	26	4	3.65169	0.561798	2.70044	6.68403	4.72343	23	12	0.0392157	0.00603318	4.33377
chr1	9488821	9489394	chr1:9488821-9489394	574	9488988	47	4	8.18815	0.696864	3.55459	15.4539	13.1112	33	25	0.0895238	0.00761905	6.50073
chr1	9599311	9599965	chr1:9599311-9599965	655	9599601	109	4	16.6412	0.610687	4.76818	65.7314	62.5945	33	69	0.179868	0.00660066	16.5113
chr1	9648445	9649150	chr1:9648445-9649150	706	9648808	76	2	10.7649	0.283286	5.24793	41.585	38.7504	33	41	0.115677	0.00304414	15.2188
chr1	9711668	9712055	chr1:9711668-9712055	388	9711857	26	4	6.70103	1.03093	2.70044	19.6157	17.1592	23	25	0.0766962	0.0117994	8.66754
chr1	9712358	9712620	chr1:9712358-9712620	263	9712542	12	0	4.56274	0	3.58496	7.86185	5.8328	33	13	0.0560748	0	4.86159
chr1	9747215	9748330	chr1:9747215-9748330	1116	9747725	87	5	7.7957	0.448029	4.12102	41.4134	38.585	33	40	0.081537	0.00468604	15.5318
chr1	9748784	9750685	chr1:9748784-9750685	1902	9749724	173	14	9.09569	0.736067	3.62727	53.1083	50.1253	33	51	0.0933621	0.00755532	17.3351
chr1	9750982	9751372	chr1:9750982-9751372	391	9751140	19	3	4.85934	0.767263	2.66297	7.17866	5.17834	23	13	0.0555556	0.00877193	4.45906
chr1	9760336	9760581	chr1:9760336-9760581	246	9760511	12	3	4.87805	1.21951	2	6.76441	4.80194	23	16	0.0609137	0.0152284	3.79509
chr1	9776896	9777166	chr1:9776896-9777166	271	9776976	9	1	3.32103	0.369004	3.16993	5.32959	3.49037	33	10	0.0405405	0.0045045	3.81982
chr1	9777476	9777675	chr1:9777476-9777675	200	9777589	6	1	3	0.5	2.58496	5.78833	3.90313	22	10	0.0397351	0.00662252	4.10487
chr1	9778381	9778600	chr1:9778381-9778600	220	9778557	8	1	3.63636	0.454545	3	4.3331	2.5835	23	9	0.0467836	0.00584795	3.33367
chr1	9779873	9780096	chr1:9779873-9780096	224	9779926	7	1	3.125	0.446429	2.80735	3.06495	1.44772	22	8	0.04	0.00571429	2.64734
chr1	9780246	9780606	chr1:9780246-9780606	361	9780439	17	2	4.70914	0.554017	3.08746	10.0932	7.93593	23	14	0.0544872	0.00641026	6.00559
chr1	9780971	9781170	chr1:9780971-9781170	200	9781130	7	0	3.5	0	2.80735	5.39331	3.52448	23	9	0.0463576	0	4.00372
chr1	9781273	9781527	chr1:9781273-9781527	255	9781420	8	2	3.13725	0.784314	2	3.62491	1.95872	22	8	0.038835	0.00970874	3.0003
chr1	9781732	9782249	chr1:9781732-9782249	518	9781874	16	2	3.0888	0.3861	3	5.08109	3.25375	22	10	0.0341151	0.00426439	3.66703
chr1	9782679	9782970	chr1:9782679-9782970	292	9782828	9	2	3.08219	0.684932	2.16993	7.10556	5.12842	22	11	0.037037	0.00823045	4.76234
chr1	9783255	9783503	chr1:9783255-9783503	249	9783417	12	1	4.81928	0.401606	3.58496	11.4091	9.19853	33	16	0.06	0.005	6.34388
chr1	9783714	9784721	chr1:9783714-9784721	1008	9784472	35	5	3.47222	0.496032	2.80735	4.79252	2.98418	23	12	0.0364964	0.00521376	3.25037
chr1	9786661	9787647	chr1:9786661-9787647	987	9787201	50	5	5.06586	0.506586	3.32193	11.1245	8.92345	33	15	0.0533049	0.00533049	6.40596
chr1	9788367	9788991	chr1:9788367-9788991	625	9788532	23	1	3.68	0.16	4.52356	7.17311	5.17303	33	11	0.0399306	0.00173611	4.80447
chr1	9789160	9790156	chr1:9789160-9790156	997	9789688	38	0	3.81143	0	5.24793	9.08964	6.98123	33	13	0.0400844	0	5.60521
chr1	9790243	9790841	chr1:9790243-9790841	599	9790676	27	1	4.50751	0.166945	4.75489	10.0932	7.93593	33	14	0.0490909	0.00181818	6.00559
chr1	9790911	9791256	chr1:9790911-9791256	346	9791069	15	0	4.33526	0	3.90689	9.08964	6.98123	33	13	0.0505051	0	5.60521
chr1	9791398	9791823	chr1:9791398-9791823	426	9791624	16	1	3.75587	0.234742	4	9.08964	6.98123	33	13	0.0424403	0.00265252	5.60521
chr1	9792312	9792656	chr1:9792312-9792656	345	9792485	16	2	4.63768	0.57971	3	11.7367	9.51973	23	16	0.0540541	0.00675676	6.53907
chr1	9792720	9792964	chr1:9792720-9792964	245	9792898	10	0	4.08163	0	3.32193	10.2523	8.08641	33	16	0.0510204	0	5.66723
chr1	9793082	9793456	chr1:9793082-9793456	375	9793208	13	1	3.46667	0.266667	3.70044	9.08964	6.98123	33	13	0.0398773	0.00306748	5.60521
chr1	9793513	9793763	chr1:9793513-9793763	251	9793577	10	0	3.98406	0	3.32193	8.11555	6.05804	33	12	0.049505	0	5.20484
chr1	9793980	9794272	chr1:9793980-9794272	293	9794114	12	0	4.09556	0	3.58496	5.39331	3.52448	33	9	0.0491803	0	4.00372
chr1	9794858	9795064	chr1:9794858-9795064	207	9795030	7	2	3.38164	0.966184	1.80735	5.08109	3.25375	13	10	0.0443038	0.0126582	3.66703
chr1	9795118	9795350	chr1:9795118-9795350	233	9795154	6	1	2.57511	0.429185	2.58496	5.39331	3.52448	22	9	0.0326087	0.00543478	4.00372
chr1	9883162	9883497	chr1:9883162-9883497	336	9883329	9	1	2.67857	0.297619	3.16993	6.87001	4.90385	32	11	0.0313589	0.00348432	4.61581
chr1	9883721	9884206	chr1:9883721-9884206	486	9883966	78	2	16.0494	0.411523	5.2854	79.7506	76.4637	33	64	0.17849	0.00457666	25.796
chr1	9970072	9971031	chr1:9970072-9971031	960	9970269	96	5	10	0.520833	4.26303	33.7436	31.0249	33	38	0.105379	0.00548847	12.1131
chr1	10002455	10003841	chr1:10002455-10003841	1387	10003558	236	4	17.0151	0.288392	5.88264	114.464	110.814	33	99	0.176383	0.00298954	26.3187
chr1	10092891	10093511	chr1:10092891-10093511	621	10093077	67	4	10.789	0.644122	4.06609	32.2362	29.5414	33	38	0.117133	0.00699301	11.3384
chr1	10269869	10270928	chr1:10269869-10270928	1060	10270664	191	4	18.0189	0.377358	5.57743	91.1236	87.7154	33	81	0.188922	0.00395648	23.4311
chr1	10271280	10272131	chr1:10271280-10272131	852	10271574	43	3	5.04695	0.352113	3.8413	13.5037	11.2158	33	20	0.0535492	0.00373599	6.60445
chr1	10348265	10348599	chr1:10348265-10348599	335	10348524	8	1	2.38806	0.298507	3	4.92236	3.10976	22	9	0.027972	0.0034965	3.70405
chr1	10356549	10356787	chr1:10356549-10356787	239	10356680	5	0	2.09205	0	2.32193	6.26475	4.32477	21	10	0.0263158	0	4.4041
chr1	10363354	10363554	chr1:10363354-10363554	201	10363446	8	0	3.9801	0	3	6.26475	4.32477	23	10	0.0526316	0	4.4041
chr1	10365289	10365530	chr1:10365289-10365530	242	10365432	5	1	2.06612	0.413223	2.32193	3.77517	2.06523	21	7	0.0259067	0.00518135	3.20298
chr1	10458944	10459833	chr1:10458944-10459833	890	10459188	124	3	13.9326	0.337079	5.36923	71.3099	68.1122	33	72	0.147444	0.00356718	17.8942
chr1	10481508	10481886	chr1:10481508-10481886	379	10481743	14	2	3.69393	0.527704	2.80735	5.86566	3.96841	23	11	0.0424242	0.00606061	4.0004
chr1	10490491	10491208	chr1:10490491-10491208	718	10490861	105	6	14.624	0.835655	4.12928	64.7163	61.5909	33	59	0.156951	0.00896861	20.002
chr1	10511418	10511852	chr1:10511418-10511852	435	10511699	21	0	4.82759	0	4.39232	8.00519	5.97137	33	16	0.0544041	0	4.42758
chr1	10532290	10532750	chr1:10532290-10532750	461	10532483	47	1	10.1952	0.21692	5.55459	25.5645	22.9833	33	33	0.114078	0.00242718	9.49824
chr1	10534893	10535506	chr1:10534893-10535506	614	10535095	62	5	10.0977	0.814332	3.63227	32.3827	29.6857	33	41	0.109735	0.00884956	10.5012
chr1	11072102	11074082	chr1:11072102-11074082	1981	11072768	281	9	14.1848	0.454316	4.9645	120.736	117.025	33	104	0.145445	0.00465839	26.9261
chr1	11076494	11076820	chr1:11076494-11076820	327	11076630	13	2	3.97554	0.611621	2.70044	5.88008	3.98268	23	13	0.0467626	0.00719424	3.72382
chr1	11077034	11077314	chr1:11077034-11077314	281	11077229	13	2	4.62633	0.711744	2.70044	5.46901	3.59303	23	13	0.0560345	0.00862069	3.5004
chr1	11078854	11079109	chr1:11078854-11079109	256	11078942	12	0	4.6875	0	3.58496	8.90591	6.82059	33	17	0.057971	0	4.73737
chr1	11079565	11079794	chr1:11079565-11079794	230	11079761	12	1	5.21739	0.434783	3.58496	4.11799	2.39076	33	13	0.0662983	0.00552486	2.80034
chr1	11081597	11082771	chr1:11081597-11082771	1175	11082641	60	9	5.10638	0.765957	2.73697	8.41301	6.34277	23	14	0.053286	0.0079929	5.0005
chr1	11083115	11083515	chr1:11083115-11083515	401	11083368	15	3	3.74065	0.74813	2.32193	8.89156	6.80661	23	14	0.0426136	0.00852273	5.28221
chr1	11083584	11084124	chr1:11083584-11084124	541	11083892	25	3	4.62107	0.554529	3.05889	9.83417	7.70155	23	15	0.050813	0.00609756	5.63435
chr1	11084294	11085037	chr1:11084294-11085037	744	11084684	46	3	6.1828	0.403226	3.9386	11.6203	9.40606	33	18	0.0661871	0.00431655	6.01328
chr1	11085089	11085447	chr1:11085089-11085447	359	11085258	22	0	6.12813	0	4.45943	10.8689	8.69075	33	17	0.0709677	0	5.80704
chr1	11085729	11088178	chr1:11085729-11088178	2450	11087169	159	15	6.4898	0.612245	3.40599	18.5003	16.0714	33	24	0.0662224	0.0062474	8.33417
chr1	11088484	11088692	chr1:11088484-11088692	209	11088610	14	0	6.69856	0	3.80735	7.63011	5.611	33	18	0.0875	0	3.9588
chr1	11090090	11090635	chr1:11090090-11090635	546	11090437	28	3	5.12821	0.549451	3.22239	9.89539	7.76173	33	18	0.056338	0.00603622	5.08077
chr1	11090754	11091338	chr1:11090754-11091338	585	11091008	43	6	7.35043	1.02564	2.8413	7.99244	5.95881	23	19	0.0802239	0.011194	4.00048
chr1	11091507	11091991	chr1:11091507-11091991	485	11091805	32	7	6.59794	1.4433	2.19265	14.0309	11.7329	23	23	0.0733945	0.016055	6.21831
chr1	11092093	11092391	chr1:11092093-11092391	299	11092216	17	3	5.68562	1.00334	2.5025	5.51969	3.64115	23	14	0.068	0.012	3.40949
chr1	11111944	11112246	chr1:11111944-11112246	303	11112241	11	1	3.63036	0.330033	3.45943	3.56331	1.91279	33	12	0.0433071	0.00393701	2.60031
chr1	11112402	11115222	chr1:11112402-11115222	2821	11113394	412	19	14.6048	0.67352	4.43857	63.7613	60.6499	33	60	0.148629	0.00685426	19.0645
chr1	11115738	11117068	chr1:11115738-11117068	1331	11116074	81	5	6.08565	0.375657	4.01792	17.4019	15.0009	33	23	0.0631825	0.00390016	8.0008
chr1	11117173	11117458	chr1:11117173-11117458	286	11117332	8	3	2.7972	1.04895	1.41504	5.51969	3.64115	12	14	0.0337553	0.0126582	3.40949
chr1	11118526	11121005	chr1:11118526-11121005	2480	11120429	342	15	13.7903	0.604839	4.51096	117.424	113.747	33	93	0.140683	0.0061703	30.7221
chr1	11121089	11121313	chr1:11121089-11121313	225	11121237	11	3	4.88889	1.33333	1.87447	6.17447	4.26351	13	14	0.0625	0.0170455	3.75042
chr1	11121866	11122121	chr1:11121866-11122121	256	11121980	12	2	4.6875	0.78125	2.58496	7.08211	5.10631	23	13	0.057971	0.00966184	4.40297
chr1	11122934	11123548	chr1:11122934-11123548	615	11123384	26	1	4.22764	0.162602	4.70044	6.09337	4.18773	33	11	0.0459364	0.00176678	4.13834
chr1	11124117	11124316	chr1:11124117-11124316	200	11124226	7	0	3.5	0	2.80735	8.0941	6.05668	23	13	0.0463576	0	5.00048
chr1	11125244	11125463	chr1:11125244-11125463	220	11125267	10	1	4.54545	0.454545	3.32193	4.14699	2.41459	33	11	0.0584795	0.00584795	3.00034
chr1	11127652	11128107	chr1:11127652-11128107	456	11127956	21	1	4.60526	0.219298	4.39232	10.5525	8.38078	33	15	0.0515971	0.002457	6.06117
chr1	11128213	11128500	chr1:11128213-11128500	288	11128326	7	0	2.43056	0	2.80735	5.05506	3.23803	22	9	0.0292887	0	3.78823
chr1	11129843	11130077	chr1:11129843-11130077	235	11129909	9	1	3.82979	0.425532	3.16993	7.19905	5.19723	33	12	0.0483871	0.00537634	4.64331
chr1	11130803	11131202	chr1:11130803-11131202	400	11131031	9	0	2.25	0	3.16993	4.06959	2.34495	31	8	0.025641	0	3.28499
chr1	11131476	11131838	chr1:11131476-11131838	363	11131663	17	0	4.6832	0	4.08746	11.3299	9.12024	33	16	0.0541401	0	6.29689
chr1	11159213	11160276	chr1:11159213-11160276	1064	11160020	182	5	17.1053	0.469925	5.18587	77.7421	74.4738	33	74	0.17931	0.00492611	20.0557
chr1	11322226	11323132	chr1:11322226-11323132	907	11322501	165	5	18.1918	0.551268	5.04439	70.2768	67.0931	33	68	0.192308	0.00582751	18.9581
chr1	11333150	11333790	chr1:11333150-11333790	641	11333346	100	7	15.6006	1.09204	3.8365	47.508	44.5918	33	59	0.168919	0.0118243	12.0014
chr1	11539148	11539387	chr1:11539148-11539387	240	11539250	10	0	4.16667	0	3.32193	10.0932	7.93593	33	14	0.052356	0	6.00559
chr1	11714787	11715164	chr1:11714787-11715164	378	11714953	20	3	5.29101	0.793651	2.73697	10.6296	8.45652	23	15	0.0607903	0.00911854	6.10744
chr1	11724311	11724909	chr1:11724311-11724909	599	11724429	31	7	5.17529	1.16861	2.14684	7.38665	5.37892	23	14	0.0563636	0.0127273	4.41223
chr1	11740703	11741631	chr1:11740703-11741631	929	11741138	69	6	7.42734	0.645856	3.52356	18.6228	16.1918	33	25	0.0784091	0.00681818	8.12584
chr1	11796022	11797511	chr1:11796022-11797511	1490	11796220	174	4	11.6779	0.268456	5.44294	64.8863	61.7601	33	57	0.120749	0.00277585	21.0165
chr1	11808051	11808259	chr1:11808051-11808259	209	11808199	8	0	3.82775	0	3	5.39331	3.52448	23	9	0.05	0	4.00372
chr1	11811837	11812778	chr1:11811837-11812778	942	11812537	39	1	4.14013	0.106157	5.2854	10.0932	7.93593	33	14	0.043673	0.00111982	6.00559
chr1	11813073	11813316	chr1:11813073-11813316	244	11813193	11	2	4.5082	0.819672	2.45943	6.90716	4.93726	23	15	0.0564103	0.0102564	4.00045
chr1	11847435	11848006	chr1:11847435-11848006	572	11847565	21	4	3.67133	0.699301	2.39232	4.79252	2.98418	23	12	0.040153	0.00764818	3.25037
chr1	11849341	11849540	chr1:11849341-11849540	200	11849433	4	0	2	0	2	4.42725	2.67078	21	8	0.0264901	0	3.51595
chr1	11850879	11851317	chr1:11850879-11851317	439	11851141	16	3	3.64465	0.683371	2.41504	9.31971	7.19905	23	15	0.0410256	0.00769231	5.33387
chr1	11854668	11854867	chr1:11854668-11854867	200	11854736	2	0	1	0	1	5.33832	3.4981	11	9	0.013245	0	3.96861
chr1	11862740	11864073	chr1:11862740-11864073	1334	11863490	89	7	6.67166	0.524738	3.66838	19.2028	16.7564	33	23	0.0692607	0.00544747	9.0234
chr1	11864709	11864920	chr1:11864709-11864920	212	11864794	8	0	3.77358	0	3	6.17447	4.26351	23	14	0.0490798	0	3.75042
chr1	11865052	11865268	chr1:11865052-11865268	217	11865209	12	2	5.52995	0.921659	2.58496	7.66551	5.64247	23	16	0.0714286	0.0119048	4.25048
chr1	11865432	11866997	chr1:11865432-11866997	1566	11865937	179	10	11.4304	0.63857	4.16189	57.7052	54.6656	33	51	0.117996	0.00659196	19.8492
chr1	11869569	11869864	chr1:11869569-11869864	296	11869676	13	4	4.39189	1.35135	1.70044	6.17447	4.26351	13	14	0.0526316	0.0161943	3.75042
chr1	11884486	11884755	chr1:11884486-11884755	270	11884630	8	1	2.96296	0.37037	3	3.88953	2.17484	22	8	0.0361991	0.00452489	3.16932
chr1	11886100	11886390	chr1:11886100-11886390	291	11886249	8	0	2.74914	0	3	8.79824	6.7152	22	13	0.0330579	0	5.42686
chr1	11889516	11890198	chr1:11889516-11890198	683	11889675	26	1	3.80673	0.146413	4.70044	9.08964	6.98123	33	13	0.0410095	0.00157729	5.60521
chr1	11890311	11890698	chr1:11890311-11890698	388	11890607	13	0	3.35052	0	3.70044	6.26475	4.32477	33	10	0.0383481	0	4.4041
chr1	11892156	11892491	chr1:11892156-11892491	336	11892304	13	0	3.86905	0	3.70044	8.11555	6.05804	33	12	0.0452962	0	5.20484
chr1	11892858	11893057	chr1:11892858-11893057	200	11892957	8	1	4	0.5	3	7.17311	5.17303	23	11	0.0529801	0.00662252	4.80447
chr1	11895847	11896130	chr1:11895847-11896130	284	11895975	10	0	3.52113	0	3.32193	7.19905	5.19723	33	12	0.0425532	0	4.64331
chr1	11898182	11898567	chr1:11898182-11898567	386	11898415	14	2	3.62694	0.518135	2.80735	5.86566	3.96841	23	11	0.041543	0.00593472	4.0004
chr1	11898698	11899040	chr1:11898698-11899040	343	11898842	14	2	4.08163	0.58309	2.80735	8.72981	6.649	23	13	0.047619	0.00680272	5.38511
chr1	11899775	11900155	chr1:11899775-11900155	381	11899777	15	1	3.93701	0.262467	3.90689	2.95811	1.39205	33	9	0.0451807	0.00301205	2.50028
chr1	11900401	11900739	chr1:11900401-11900739	339	11900604	10	0	2.94985	0	3.32193	3.77517	2.06523	32	7	0.0344828	0	3.20298
chr1	11901277	11901587	chr1:11901277-11901587	311	11901449	8	2	2.57235	0.643087	2	4.3331	2.5835	22	9	0.0305344	0.00763359	3.33367
chr1	11902550	11903013	chr1:11902550-11903013	464	11902741	22	1	4.74138	0.215517	4.45943	7.17311	5.17303	33	11	0.053012	0.00240964	4.80447
chr1	11904114	11904519	chr1:11904114-11904519	406	11904249	8	1	1.97044	0.246305	3	5.39331	3.52448	21	9	0.022409	0.00280112	4.00372
chr1	11905704	11906121	chr1:11905704-11906121	418	11905713	13	2	3.11005	0.478469	2.70044	4.3331	2.5835	22	9	0.0352304	0.00542005	3.33367
chr1	11906186	11906436	chr1:11906186-11906436	251	11906421	11	1	4.38247	0.398406	3.45943	5.0736	3.25375	33	11	0.0544554	0.0049505	3.52979
chr1	11967901	11969134	chr1:11967901-11969134	1234	11968309	641	3	51.9449	0.243112	7.73922	334.595	328.989	33	223	0.540928	0.00253165	60.2217
chr1	11969529	11970206	chr1:11969529-11970206	678	11969939	262	5	38.6431	0.737463	5.71149	173.06	168.85	33	142	0.416534	0.00794913	32.5038
chr1	11982807	11983052	chr1:11982807-11983052	246	11982895	13	0	5.28455	0	3.70044	8.57589	6.5001	33	15	0.0659898	0	4.90849
chr1	11985341	11985540	chr1:11985341-11985540	200	11985439	8	2	4	1	2	4.25641	2.51958	23	11	0.0529801	0.013245	3.06157
chr1	11986229	11986873	chr1:11986229-11986873	645	11986487	90	4	13.9535	0.620155	4.49185	34.1483	31.4237	33	44	0.151007	0.00671141	10.4663
chr1	11994314	11995154	chr1:11994314-11995154	841	11994848	250	5	29.7265	0.59453	5.64386	130.786	126.972	33	112	0.315657	0.00631313	27.8357
chr1	12006262	12006656	chr1:12006262-12006656	395	12006577	14	0	3.5443	0	3.80735	6.05587	4.15069	33	12	0.0404624	0	3.96383
chr1	12008079	12008636	chr1:12008079-12008636	558	12008307	31	0	5.55556	0	4.9542	10.3603	8.1925	33	17	0.0609037	0	5.52205
chr1	12008957	12009614	chr1:12008957-12009614	658	12009209	29	3	4.40729	0.455927	3.27302	5.33155	3.49212	33	11	0.047619	0.00492611	3.68137
chr1	12012175	12012426	chr1:12012175-12012426	252	12012308	14	1	5.55556	0.396825	3.80735	6.89507	4.92846	33	13	0.0689655	0.00492611	4.29493
chr1	12012530	12012886	chr1:12012530-12012886	357	12012699	17	3	4.7619	0.840336	2.5025	9.93285	7.79829	23	16	0.0551948	0.00974026	5.48443
chr1	12038406	12039237	chr1:12038406-12039237	832	12038631	56	2	6.73077	0.240385	4.80735	10.6525	8.47925	33	19	0.0715198	0.00255428	5.29159
chr1	12039567	12040890	chr1:12039567-12040890	1324	12040430	172	9	12.9909	0.679758	4.25634	46.9489	44.044	33	51	0.134902	0.00705882	14.2092
chr1	12065070	12065292	chr1:12065070-12065292	223	12065199	5	1	2.24215	0.44843	2.32193	6.26475	4.32477	21	10	0.0287356	0.00574713	4.4041
chr1	12079224	12079810	chr1:12079224-12079810	587	12079611	66	6	11.2436	1.02215	3.45943	32.3827	29.6857	33	41	0.122677	0.0111524	10.5012
chr1	12244248	12244811	chr1:12244248-12244811	564	12244442	20	3	3.5461	0.531915	2.73697	7.17311	5.17303	23	11	0.038835	0.00582524	4.80447
chr1	12289953	12290386	chr1:12289953-12290386	434	12290150	39	2	8.98618	0.460829	4.2854	33.6301	30.9125	33	36	0.101299	0.00519481	12.7599
chr1	12290902	12291194	chr1:12290902-12291194	293	12291066	12	1	4.09556	0.341297	3.58496	7.14465	5.16679	33	12	0.0491803	0.00409836	4.61038
chr1	12538252	12538451	chr1:12538252-12538451	200	12538298	6	0	3	0	2.58496	4.56213	2.76876	22	8	0.0397351	0	3.60335
chr1	12546619	12546894	chr1:12546619-12546894	276	12546699	9	0	3.26087	0	3.16993	6.26475	4.32477	33	10	0.0396476	0	4.4041
chr1	12551319	12551566	chr1:12551319-12551566	248	12551420	9	0	3.62903	0	3.16993	5.39331	3.52448	33	9	0.0452261	0	4.00372
chr1	12554046	12554342	chr1:12554046-12554342	297	12554239	10	2	3.367	0.673401	2.32193	2.95811	1.39205	23	9	0.0403226	0.00806452	2.50028
chr1	12655133	12655357	chr1:12655133-12655357	225	12655291	11	2	4.88889	0.888889	2.45943	6.17447	4.26351	23	14	0.0625	0.0113636	3.75042
chr1	12655852	12656800	chr1:12655852-12656800	949	12656123	73	4	7.69231	0.421496	4.18982	24.5854	22.0237	33	27	0.0811111	0.00444444	10.8537
chr1	12656864	12657105	chr1:12656864-12657105	242	12657054	8	0	3.30579	0	3	5.80858	3.92284	23	13	0.0414508	0	3.68462
chr1	12675613	12676824	chr1:12675613-12676824	1212	12676229	66	8	5.44554	0.660066	3.04439	15.2587	12.9206	23	21	0.0567498	0.00687876	7.33407
chr1	12677011	12677210	chr1:12677011-12677210	200	12677096	5	0	2.5	0	2.32193	5.19356	3.36017	22	9	0.0331126	0	3.87633
chr1	12677286	12677485	chr1:12677286-12677485	200	12677356	6	0	3	0	2.58496	4.42725	2.67078	22	8	0.0397351	0	3.51595
chr1	12677692	12679512	chr1:12677692-12679512	1821	12679031	150	7	8.23723	0.384404	4.42146	34.5066	31.7734	33	34	0.0846501	0.00395034	14.013
chr1	14026437	14027166	chr1:14026437-14027166	730	14026731	84	2	11.5068	0.273973	5.39232	56.3497	53.3227	33	49	0.123348	0.00293686	20.0186
chr1	14075187	14076712	chr1:14075187-14076712	1526	14075979	247	9	16.1861	0.589777	4.77844	146.572	142.602	33	102	0.167231	0.00609343	41.2384
chr1	14078753	14079009	chr1:14078753-14079009	257	14078860	9	1	3.50195	0.389105	3.16993	6.26475	4.32477	33	10	0.0432692	0.00480769	4.4041
chr1	14080016	14080244	chr1:14080016-14080244	229	14080071	7	1	3.05677	0.436681	2.80735	6.26475	4.32477	22	10	0.0388889	0.00555556	4.4041
chr1	14091017	14091276	chr1:14091017-14091276	260	14091156	8	0	3.07692	0	3	7.91105	5.88022	22	12	0.0379147	0	5.07859
chr1	14106233	14106531	chr1:14106233-14106531	299	14106381	7	0	2.34114	0	2.80735	3.77517	2.06523	22	7	0.028	0	3.20298
chr1	14109568	14109804	chr1:14109568-14109804	237	14109660	7	1	2.95359	0.421941	2.80735	6.26475	4.32477	22	10	0.037234	0.00531915	4.4041
chr1	14110011	14110216	chr1:14110011-14110216	206	14110162	7	0	3.39806	0	2.80735	4.34367	2.59127	23	8	0.044586	0	3.46186
chr1	14111120	14111586	chr1:14111120-14111586	467	14111274	18	2	3.85439	0.428266	3.16993	8.11555	6.05804	33	12	0.0430622	0.00478469	5.20484
chr1	14116509	14116962	chr1:14116509-14116962	454	14116698	12	0	2.64317	0	3.58496	6.26475	4.32477	32	10	0.0296296	0	4.4041
chr1	14118023	14118517	chr1:14118023-14118517	495	14118283	15	1	3.0303	0.20202	3.90689	5.39331	3.52448	32	9	0.0336323	0.00224215	4.00372
chr1	14119039	14119297	chr1:14119039-14119297	259	14119206	6	0	2.3166	0	2.58496	5.39331	3.52448	22	9	0.0285714	0	4.00372
chr1	14119647	14119857	chr1:14119647-14119857	211	14119713	4	0	1.89573	0	2	5.39331	3.52448	21	9	0.0246914	0	4.00372
chr1	14120067	14120799	chr1:14120067-14120799	733	14120188	24	3	3.27422	0.409277	3	6.26475	4.32477	23	10	0.0350877	0.00438596	4.4041
chr1	14121781	14122680	chr1:14121781-14122680	900	14121949	31	4	3.44444	0.444444	2.9542	5.86566	3.96841	23	11	0.0364277	0.00470035	4.0004
chr1	14123220	14123584	chr1:14123220-14123584	365	14123416	17	2	4.65753	0.547945	3.08746	7.38665	5.37892	23	14	0.0537975	0.00632911	4.41223
chr1	14124784	14125200	chr1:14124784-14125200	417	14124860	13	1	3.11751	0.239808	3.70044	5.39331	3.52448	32	9	0.0353261	0.00271739	4.00372
chr1	14125262	14125526	chr1:14125262-14125526	265	14125407	9	1	3.39623	0.377358	3.16993	6.58575	4.63607	33	13	0.0416667	0.00462963	4.11808
chr1	14126515	14127124	chr1:14126515-14127124	610	14126772	21	2	3.44262	0.327869	3.39232	6.26475	4.32477	33	10	0.0374332	0.00356506	4.4041
chr1	14127497	14127755	chr1:14127497-14127755	259	14127532	9	1	3.4749	0.3861	3.16993	5.08109	3.25375	33	10	0.0428571	0.0047619	3.66703
chr1	14128174	14128569	chr1:14128174-14128569	396	14128309	13	0	3.28283	0	3.70044	6.26475	4.32477	33	10	0.037464	0	4.4041
chr1	14129561	14129787	chr1:14129561-14129787	227	14129644	5	0	2.20264	0	2.32193	6.26475	4.32477	21	10	0.0280899	0	4.4041
chr1	14130182	14130641	chr1:14130182-14130641	460	14130503	10	1	2.17391	0.217391	3.32193	4.56213	2.76876	31	8	0.0243309	0.00243309	3.60335
chr1	15250471	15250858	chr1:15250471-15250858	388	15250659	14	1	3.60825	0.257732	3.80735	8.11555	6.05804	33	12	0.0412979	0.00294985	5.20484
chr1	15478961	15479291	chr1:15478961-15479291	331	15479138	14	0	4.22961	0	3.80735	8.11555	6.05804	33	12	0.0496454	0	5.20484
chr1	15479879	15480800	chr1:15479879-15480800	922	15480252	63	1	6.83297	0.10846	5.97728	22.6705	20.145	33	25	0.0721649	0.00114548	10.4097
chr1	15495085	15495340	chr1:15495085-15495340	256	15495173	10	0	3.90625	0	3.32193	7.77159	5.74583	33	14	0.0483092	0	4.63011
chr1	15736163	15736675	chr1:15736163-15736675	513	15736450	63	2	12.2807	0.389864	4.97728	50.3077	47.3554	33	45	0.135776	0.00431034	18.4171
chr1	15759470	15759669	chr1:15759470-15759669	200	15759626	9	0	4.5	0	3.16993	6.68403	4.72343	33	12	0.0596026	0	4.33377
chr1	15850548	15850868	chr1:15850548-15850868	321	15850676	21	0	6.54206	0	4.39232	17.337	14.9421	33	21	0.0772059	0	8.52792
chr1	15851638	15852107	chr1:15851638-15852107	470	15851778	20	3	4.25532	0.638298	2.73697	8.11555	6.05804	23	12	0.0475059	0.00712589	5.20484
chr1	15852858	15854070	chr1:15852858-15854070	1213	15853421	153	7	12.6134	0.577082	4.45003	81.667	78.3582	33	86	0.131443	0.00601375	17.4021
chr1	15929858	15930462	chr1:15929858-15930462	605	15930275	74	6	12.2314	0.991736	3.62449	28.4195	25.7893	33	35	0.133094	0.0107914	10.3459
chr1	15943411	15944693	chr1:15943411-15944693	1283	15944096	195	13	15.1988	1.01325	3.90689	72.1099	68.9015	33	72	0.158023	0.0105348	18.2521
chr1	15988612	15988878	chr1:15988612-15988878	267	15988710	10	0	3.74532	0	3.32193	5.39331	3.52448	33	9	0.0458716	0	4.00372
chr1	15988945	15989242	chr1:15988945-15989242	298	15989124	8	0	2.68456	0	3	7.17311	5.17303	22	11	0.0321285	0	4.80447
chr1	15991094	15991502	chr1:15991094-15991502	409	15991365	15	2	3.66748	0.488998	2.90689	4.3331	2.5835	23	9	0.0416667	0.00555556	3.33367
chr1	15996437	15996748	chr1:15996437-15996748	312	15996609	15	1	4.80769	0.320513	3.90689	9.06912	6.97947	33	16	0.0570342	0.00380228	5.00053
chr1	15997209	15997610	chr1:15997209-15997610	402	15997318	19	4	4.72637	0.995025	2.24793	8.21498	6.15499	23	15	0.0538244	0.0113314	4.70638
chr1	16010436	16011595	chr1:16010436-16011595	1160	16010785	132	9	11.3793	0.775862	3.87447	63.0523	59.9477	33	64	0.118812	0.00810081	17.1072
chr1	16027167	16027383	chr1:16027167-16027383	217	16027217	10	1	4.60829	0.460829	3.32193	5.40445	3.53558	33	13	0.0595238	0.00595238	3.46574
chr1	16030249	16030464	chr1:16030249-16030464	216	16030423	9	3	4.16667	1.38889	1.58496	4.92356	3.11092	13	13	0.0538922	0.0179641	3.21138
chr1	16044485	16044910	chr1:16044485-16044910	426	16044776	17	1	3.99061	0.234742	4.08746	6.92762	4.95708	33	11	0.0450928	0.00265252	4.65159
chr1	16047580	16047891	chr1:16047580-16047891	312	16047730	10	0	3.20513	0	3.32193	7.17311	5.17303	32	11	0.0380228	0	4.80447
chr1	16048254	16048596	chr1:16048254-16048596	343	16048401	13	2	3.79009	0.58309	2.70044	7.53384	5.51681	23	13	0.0442177	0.00680272	4.66713
chr1	16048876	16049413	chr1:16048876-16049413	538	16049141	24	2	4.46097	0.371747	3.58496	8.41301	6.34277	33	14	0.0490798	0.00408998	5.0005
chr1	16050820	16051243	chr1:16050820-16051243	424	16051107	14	1	3.30189	0.235849	3.80735	5.98994	4.08648	33	10	0.0373333	0.00266667	4.23116
chr1	16051534	16052085	chr1:16051534-16052085	552	16051686	19	1	3.44203	0.181159	4.24793	7.17311	5.17303	33	11	0.0377734	0.00198807	4.80447
chr1	16052987	16053403	chr1:16052987-16053403	417	16053105	13	2	3.11751	0.479616	2.70044	5.08109	3.25375	22	10	0.0353261	0.00543478	3.66703
chr1	16053768	16054287	chr1:16053768-16054287	520	16054141	18	1	3.46154	0.192308	4.16993	8.11555	6.05804	33	12	0.0382166	0.00212314	5.20484
chr1	16054914	16055113	chr1:16054914-16055113	200	16055045	3	0	1.5	0	1.58496	4.56213	2.76876	11	8	0.0198675	0	3.60335
chr1	16055707	16056207	chr1:16055707-16056207	501	16055970	21	1	4.19162	0.199601	4.39232	8.11555	6.05804	33	12	0.0464602	0.00221239	5.20484
chr1	16056895	16057268	chr1:16056895-16057268	374	16057060	17	0	4.54545	0	4.08746	7.17311	5.17303	33	11	0.0523077	0	4.80447
chr1	16058173	16058474	chr1:16058173-16058474	302	16058314	13	2	4.30464	0.662252	2.70044	8.11555	6.05804	23	12	0.0513834	0.00790514	5.20484
chr1	16058546	16059149	chr1:16058546-16059149	604	16058960	22	1	3.64238	0.165563	4.45943	6.26475	4.32477	33	10	0.0396396	0.0018018	4.4041
chr1	16059243	16060462	chr1:16059243-16060462	1220	16060170	58	5	4.7541	0.409836	3.53605	11.1245	8.92345	33	15	0.0495303	0.00426985	6.40596
chr1	16060642	16061662	chr1:16060642-16061662	1021	16061519	35	2	3.42801	0.195886	4.12928	7.17311	5.17303	33	11	0.0360082	0.00205761	4.80447
chr1	16061826	16062104	chr1:16061826-16062104	279	16061966	8	0	2.86738	0	3	5.39331	3.52448	22	9	0.0347826	0	4.00372
chr1	16062244	16062593	chr1:16062244-16062593	350	16062399	16	0	4.57143	0	4	9.08964	6.98123	33	13	0.0531561	0	5.60521
chr1	16062791	16063100	chr1:16062791-16063100	310	16062902	15	4	4.83871	1.29032	1.90689	5.31126	3.47242	23	15	0.0574713	0.0153257	3.20039
chr1	16063324	16063752	chr1:16063324-16063752	429	16063523	22	0	5.12821	0	4.45943	12.7901	10.5311	33	17	0.0578947	0	6.92372
chr1	16063992	16065105	chr1:16063992-16065105	1114	16064628	49	2	4.39856	0.179533	4.61471	14.3689	12.0496	33	18	0.0460094	0.00187793	7.60708
chr1	16065209	16065472	chr1:16065209-16065472	264	16065396	11	0	4.16667	0	3.45943	8.11555	6.05804	33	12	0.0511628	0	5.20484
chr1	16066259	16066458	chr1:16066259-16066458	200	16066353	5	0	2.5	0	2.32193	5.14672	3.31506	22	9	0.0331126	0	3.84651
chr1	16067514	16067782	chr1:16067514-16067782	269	16067586	4	0	1.48699	0	2	4.56213	2.76876	21	8	0.0181818	0	3.60335
chr1	16084307	16084741	chr1:16084307-16084741	435	16084465	15	1	3.44828	0.229885	3.90689	6.26475	4.32477	33	10	0.0388601	0.00259067	4.4041
chr1	16085121	16086130	chr1:16085121-16086130	1010	16085331	101	7	10	0.693069	3.85086	50.2859	47.3386	33	49	0.105099	0.00728408	16.6683
chr1	16086923	16088169	chr1:16086923-16088169	1247	16087155	89	6	7.13713	0.481155	3.89077	20.3864	17.9112	33	30	0.0742905	0.00500835	7.75087
chr1	16091079	16091321	chr1:16091079-16091321	243	16091215	6	1	2.46914	0.411523	2.58496	5.62336	3.74237	22	12	0.0309278	0.00515464	3.71468
chr1	16091949	16092148	chr1:16091949-16092148	200	16091993	9	2	4.5	1	2.16993	5.58632	3.70647	23	12	0.0596026	0.013245	3.69358
chr1	16093625	16093902	chr1:16093625-16093902	278	16093786	13	3	4.67626	1.07914	2.11548	7.66551	5.64247	23	16	0.0567686	0.0131004	4.25048
chr1	16094660	16095236	chr1:16094660-16095236	577	16095122	28	4	4.85269	0.693241	2.80735	7.2951	5.29037	23	14	0.0530303	0.00757576	4.36093
chr1	16098022	16098255	chr1:16098022-16098255	234	16098117	12	1	5.12821	0.42735	3.58496	6.4672	4.52138	33	14	0.0648649	0.00540541	3.90668
chr1	16099506	16099840	chr1:16099506-16099840	335	16099696	12	3	3.58209	0.895522	2	6.90716	4.93726	23	15	0.041958	0.0104895	4.00045
chr1	16100720	16101003	chr1:16100720-16101003	284	16100909	12	1	4.22535	0.352113	3.58496	5.95284	4.05203	33	13	0.0510638	0.00425532	3.76385
chr1	16104444	16104826	chr1:16104444-16104826	383	16104635	20	3	5.22193	0.78329	2.73697	6.90716	4.93726	23	15	0.0598802	0.00898204	4.00045
chr1	16109169	16109418	chr1:16109169-16109418	250	16109268	10	1	4	0.4	3.32193	5.44168	3.57112	33	12	0.0497512	0.00497512	3.6115
chr1	16110721	16111183	chr1:16110721-16111183	463	16111096	26	0	5.61555	0	4.70044	6.54351	4.59501	33	14	0.0628019	0	3.94781
chr1	16112125	16114427	chr1:16112125-16114427	2303	16113660	241	17	10.4646	0.738168	3.82543	24.6755	22.1135	33	34	0.106921	0.00754215	8.79496
chr1	16160523	16162947	chr1:16160523-16162947	2425	16162631	442	6	18.2268	0.247423	6.20294	103.134	99.6037	33	89	0.186027	0.00252525	25.5709
chr1	16173809	16174620	chr1:16173809-16174620	812	16174389	112	3	13.7931	0.369458	5.22239	50.5333	47.579	33	54	0.146789	0.00393185	14.8665
chr1	16175748	16175973	chr1:16175748-16175973	226	16175808	9	3	3.9823	1.32743	1.58496	5.37256	3.52448	13	13	0.0508475	0.0169492	3.44867
chr1	16212645	16213243	chr1:16212645-16213243	599	16212798	39	5	6.51085	0.834725	2.96347	8.44813	6.37497	23	17	0.0709091	0.00909091	4.50051
chr1	16251679	16251878	chr1:16251679-16251878	200	16251817	6	1	3	0.5	2.58496	6.33552	4.39279	22	11	0.0397351	0.00662252	4.28613
chr1	16261735	16262215	chr1:16261735-16262215	481	16261875	15	0	3.1185	0	3.90689	6.26475	4.32477	32	10	0.0347222	0	4.4041
chr1	16263437	16266906	chr1:16263437-16266906	3470	16264692	227	15	6.54179	0.432277	3.91966	18.5003	16.0714	33	24	0.0663549	0.00438468	8.33417
chr1	16267052	16268192	chr1:16267052-16268192	1141	16267494	65	7	5.69676	0.613497	3.21501	12.1819	9.94038	33	16	0.0595238	0.00641026	6.80633
chr1	16268294	16268944	chr1:16268294-16268944	651	16268503	26	4	3.99386	0.614439	2.70044	8.41301	6.34277	23	14	0.0431894	0.00664452	5.0005
chr1	16269013	16269485	chr1:16269013-16269485	473	16269200	20	0	4.22833	0	4.32193	10.0932	7.93593	33	14	0.0471698	0	6.00559
chr1	16269540	16269907	chr1:16269540-16269907	368	16269727	14	1	3.80435	0.271739	3.80735	9.08964	6.98123	33	13	0.0438871	0.0031348	5.60521
chr1	16269981	16270285	chr1:16269981-16270285	305	16270124	14	0	4.59016	0	3.80735	10.0932	7.93593	33	14	0.0546875	0	6.00559
chr1	16270426	16271168	chr1:16270426-16271168	743	16270783	31	4	4.17227	0.538358	2.9542	10.2523	8.08641	23	16	0.0446686	0.00576369	5.66723
chr1	16271276	16271644	chr1:16271276-16271644	369	16271449	15	0	4.06504	0	3.90689	10.0932	7.93593	33	14	0.046875	0	6.00559
chr1	16271961	16272195	chr1:16271961-16272195	235	16272060	7	1	2.97872	0.425532	2.80735	4.56213	2.76876	22	8	0.0376344	0.00537634	3.60335
chr1	16272663	16272867	chr1:16272663-16272867	205	16272762	7	0	3.41463	0	2.80735	4.56213	2.76876	23	8	0.0448718	0	3.60335
chr1	16273457	16274024	chr1:16273457-16274024	568	16273853	17	2	2.99296	0.352113	3.08746	5.39331	3.52448	22	9	0.0327553	0.00385356	4.00372
chr1	16274646	16275238	chr1:16274646-16275238	593	16274710	28	2	4.72175	0.337268	3.80735	7.53384	5.51681	33	13	0.0514706	0.00367647	4.66713
chr1	16275802	16277502	chr1:16275802-16277502	1701	16276562	98	7	5.76132	0.411523	3.80735	19.0004	16.5557	33	22	0.059322	0.00423729	9.20857
chr1	16277930	16278387	chr1:16277930-16278387	458	16278106	20	1	4.36681	0.218341	4.32193	10.0932	7.93593	33	14	0.0488998	0.00244499	6.00559
chr1	16278460	16278789	chr1:16278460-16278789	330	16278700	11	1	3.33333	0.30303	3.45943	5.39331	3.52448	33	9	0.0391459	0.00355872	4.00372
chr1	16278855	16279583	chr1:16278855-16279583	729	16279429	34	3	4.66392	0.411523	3.5025	10.9487	8.76629	33	16	0.05	0.00441176	6.07202
chr1	16285021	16285225	chr1:16285021-16285225	205	16285153	7	2	3.41463	0.97561	1.80735	4.3331	2.5835	13	9	0.0448718	0.0128205	3.33367
chr1	16292322	16292976	chr1:16292322-16292976	655	16292917	32	2	4.8855	0.305344	4	6.90716	4.93726	33	15	0.0528053	0.00330033	4.00045
chr1	16301741	16302860	chr1:16301741-16302860	1120	16302049	130	5	11.6071	0.446429	4.70044	30.2901	27.6311	33	37	0.121382	0.00466853	10.6753
chr1	16344365	16344587	chr1:16344365-16344587	223	16344444	8	3	3.58744	1.34529	1.41504	5.46901	3.59303	13	13	0.045977	0.0172414	3.5004
chr1	16402481	16402690	chr1:16402481-16402690	210	16402616	6	2	2.85714	0.952381	1.58496	7.17311	5.17303	12	11	0.0372671	0.0124224	4.80447
chr1	16448547	16449936	chr1:16448547-16449936	1390	16449538	96	7	6.90647	0.503597	3.77761	20.7473	18.2649	33	26	0.0715884	0.00521999	9.0009
chr1	16450129	16453862	chr1:16450129-16453862	3734	16452498	215	27	5.7579	0.723085	2.99331	13.9371	11.6411	23	19	0.0583446	0.007327	7.09289
chr1	16454551	16456450	chr1:16454551-16456450	1900	16455217	84	12	4.42105	0.631579	2.80735	10.3272	8.15958	23	15	0.0453809	0.00648298	5.92649
chr1	16456678	16456877	chr1:16456678-16456877	200	16456722	5	1	2.5	0.5	2.32193	5.14672	3.31506	22	9	0.0331126	0.00662252	3.84651
chr1	16457627	16457929	chr1:16457627-16457929	303	16457737	15	3	4.9505	0.990099	2.32193	9.31971	7.19905	23	15	0.0590551	0.011811	5.33387
chr1	16458087	16458422	chr1:16458087-16458422	336	16458253	16	3	4.7619	0.892857	2.41504	7.66551	5.64247	23	16	0.0557491	0.010453	4.25048
chr1	16458583	16459213	chr1:16458583-16459213	631	16458759	33	4	5.22979	0.633914	3.04439	10.2523	8.08641	23	16	0.056701	0.00687285	5.66723
chr1	16459413	16460730	chr1:16459413-16460730	1318	16459923	78	6	5.91806	0.455235	3.70044	14.1137	11.8147	33	19	0.0614657	0.00472813	7.19494
chr1	16461510	16462374	chr1:16461510-16462374	865	16462196	43	5	4.9711	0.578035	3.10434	6.60617	4.65458	23	17	0.0526961	0.00612745	3.60043
chr1	16463480	16463750	chr1:16463480-16463750	271	16463656	18	4	6.64207	1.47601	2.16993	6.19891	4.28644	23	15	0.0810811	0.018018	3.63679
chr1	16464238	16465086	chr1:16464238-16465086	849	16464644	41	3	4.82921	0.353357	3.77259	8.33836	6.27641	33	13	0.05125	0.00375	5.14755
chr1	16465261	16465604	chr1:16465261-16465604	344	16465426	16	1	4.65116	0.290698	4	9.14881	7.03917	33	14	0.0542373	0.00338983	5.4353
chr1	16465656	16466917	chr1:16465656-16466917	1262	16465809	63	4	4.99208	0.316957	3.97728	10.9487	8.76629	33	16	0.0519373	0.00329761	6.07202
chr1	16468160	16468810	chr1:16468160-16468810	651	16468557	30	3	4.60829	0.460829	3.32193	10.949	8.76629	33	15	0.0498339	0.00498339	6.29979
chr1	16469750	16474375	chr1:16469750-16474375	4626	16473060	710	26	15.348	0.562041	4.77124	105.464	101.905	33	79	0.155123	0.00568058	32.0298
chr1	16474795	16475843	chr1:16474795-16475843	1049	16474904	51	5	4.86177	0.476644	3.3505	11.9512	9.72747	33	17	0.051	0.005	6.42919
chr1	16476028	16476987	chr1:16476028-16476987	960	16476457	40	3	4.16667	0.3125	3.73697	8.11555	6.05804	33	12	0.0439078	0.00329308	5.20484
chr1	16477286	16477889	chr1:16477286-16477889	604	16477719	24	4	3.97351	0.662252	2.58496	5.86566	3.96841	23	11	0.0432432	0.00720721	4.0004
chr1	16478085	16479255	chr1:16478085-16479255	1171	16478788	63	7	5.38002	0.59778	3.16993	13.1583	10.8933	33	17	0.0561497	0.00623886	7.14351
chr1	16479312	16479808	chr1:16479312-16479808	497	16479657	30	2	6.03622	0.402414	3.90689	14.7675	12.4412	33	19	0.0669643	0.00446429	7.57647
chr1	16479872	16482762	chr1:16479872-16482762	2891	16482511	339	25	11.726	0.864753	3.76129	167.138	162.979	33	121	0.119282	0.00879662	40.6707
chr1	16508267	16508775	chr1:16508267-16508775	509	16508392	37	2	7.26916	0.392927	4.20945	15.9067	13.5474	33	23	0.0804348	0.00434783	7.18639
chr1	16532763	16533978	chr1:16532763-16533978	1216	16533305	281	13	23.1086	1.06908	4.43399	135.573	131.713	33	103	0.240788	0.0111397	34.6701
chr1	16543713	16543975	chr1:16543713-16543975	263	16543806	12	1	4.56274	0.380228	3.58496	8.41301	6.34277	33	14	0.0560748	0.0046729	5.0005
chr1	16563367	16564041	chr1:16563367-16564041	675	16563636	85	2	12.5926	0.296296	5.40939	49.2849	46.3479	33	50	0.135783	0.00319489	15.7424
chr1	16570217	16570432	chr1:16570217-16570432	216	16570304	9	0	4.16667	0	3.16993	4.228	2.49206	33	9	0.0538922	0	3.26831
chr1	16678597	16679435	chr1:16678597-16679435	839	16678925	175	3	20.8582	0.357569	5.86625	78.673	75.3927	33	74	0.221519	0.00379747	20.494
chr1	16693448	16695330	chr1:16693448-16695330	1883	16693828	249	9	13.2236	0.477961	4.79008	51.4868	48.5253	33	59	0.135769	0.00490731	13.638
chr1	16695389	16695638	chr1:16695389-16695638	250	16695459	13	1	5.2	0.4	3.70044	7.15737	5.17303	33	16	0.0646766	0.00497512	3.99107
chr1	16712905	16713287	chr1:16712905-16713287	383	16713208	12	1	3.13316	0.261097	3.58496	3.63981	1.97338	32	9	0.0359281	0.00299401	2.90729
chr1	16716812	16717129	chr1:16716812-16717129	318	16716935	8	0	2.51572	0	3	5.10056	3.27251	22	9	0.0297398	0	3.81715
chr1	16719879	16720100	chr1:16719879-16720100	222	16719959	6	1	2.7027	0.45045	2.58496	3.65755	1.9889	22	7	0.0346821	0.00578035	3.12529
chr1	16722339	16722809	chr1:16722339-16722809	471	16722432	14	2	2.9724	0.424628	2.80735	5.08109	3.25375	22	10	0.0331754	0.00473934	3.66703
chr1	16723274	16723614	chr1:16723274-16723614	341	16723446	13	0	3.81232	0	3.70044	8.11555	6.05804	33	12	0.0445205	0	5.20484
chr1	16723719	16724300	chr1:16723719-16724300	582	16723796	22	0	3.78007	0	4.45943	6.26475	4.32477	33	10	0.0412758	0	4.4041
chr1	16724541	16724821	chr1:16724541-16724821	281	16724694	10	1	3.55872	0.355872	3.32193	6.98607	5.0133	33	11	0.0431034	0.00431034	4.68793
chr1	16724874	16725601	chr1:16724874-16725601	728	16725038	25	2	3.43407	0.274725	3.64386	5.86566	3.96841	33	11	0.0368189	0.00294551	4.0004
chr1	16725743	16726458	chr1:16725743-16726458	716	16726330	35	2	4.88827	0.27933	4.12928	7.66551	5.64247	33	16	0.0524738	0.0029985	4.25048
chr1	16727045	16727977	chr1:16727045-16727977	933	16727824	52	4	5.57342	0.428725	3.70044	15.2587	12.9206	33	21	0.0588235	0.00452489	7.33407
chr1	16728124	16728444	chr1:16728124-16728444	321	16728222	13	3	4.04984	0.934579	2.11548	4.79252	2.98418	23	12	0.0477941	0.0110294	3.25037
chr1	16729322	16729771	chr1:16729322-16729771	450	16729453	24	2	5.33333	0.444444	3.58496	8.55952	6.48389	33	16	0.0598504	0.00498753	4.72274
chr1	16730272	16730566	chr1:16730272-16730566	295	16730380	12	1	4.0678	0.338983	3.58496	6.22566	4.31113	33	12	0.0487805	0.00406504	4.06292
chr1	16766937	16768295	chr1:16766937-16768295	1359	16767282	194	5	14.2752	0.367918	5.27798	113.866	110.223	33	99	0.148092	0.00381679	26.0446
chr1	16768748	16769180	chr1:16768748-16769180	433	16769000	28	5	6.46651	1.15473	2.48543	7.63011	5.611	23	18	0.0729167	0.0130208	3.9588
chr1	16769747	16770197	chr1:16769747-16770197	451	16769935	27	0	5.9867	0	4.75489	13.8261	11.5322	33	21	0.0671642	0	6.54831
chr1	16770583	16770782	chr1:16770583-16770782	200	16770642	7	1	3.5	0.5	2.80735	5.0736	3.25375	23	11	0.0463576	0.00662252	3.52979
chr1	16770934	16771176	chr1:16770934-16771176	243	16770996	9	3	3.7037	1.23457	1.58496	6.35787	4.41472	13	12	0.0463918	0.0154639	4.14055
chr1	16771610	16772147	chr1:16771610-16772147	538	16771752	23	2	4.27509	0.371747	3.52356	7.53384	5.51681	33	13	0.0470348	0.00408998	4.66713
chr1	16773735	16775041	chr1:16773735-16775041	1307	16774471	54	3	4.1316	0.229533	4.16993	10.7871	8.61074	33	15	0.0429253	0.00238474	6.20212
chr1	16775141	16775436	chr1:16775141-16775436	296	16775241	15	1	5.06757	0.337838	3.90689	7.25414	5.25143	33	12	0.0607287	0.00404858	4.67671
chr1	16776695	16776913	chr1:16776695-16776913	219	16776842	7	1	3.19635	0.456621	2.80735	4.75376	2.94983	22	9	0.0411765	0.00588235	3.59747
chr1	16778420	16778852	chr1:16778420-16778852	433	16778538	19	0	4.38799	0	4.24793	8.59577	6.51924	33	13	0.0494792	0	5.30353
chr1	16779242	16779510	chr1:16779242-16779510	269	16779325	10	1	3.71747	0.371747	3.32193	4.51705	2.75591	33	9	0.0454545	0.00454545	3.44862
chr1	16781424	16781645	chr1:16781424-16781645	222	16781505	9	0	4.05405	0	3.16993	4.4421	2.68445	33	9	0.0520231	0	3.4017
chr1	16781884	16782472	chr1:16781884-16782472	589	16782115	24	1	4.0747	0.169779	4.58496	9.25868	7.14493	33	15	0.0444444	0.00185185	5.29855
chr1	16782878	16783077	chr1:16782878-16783077	200	16782937	7	1	3.5	0.5	2.80735	5.10272	3.27409	23	12	0.0463576	0.00662252	3.42143
chr1	16785100	16785810	chr1:16785100-16785810	711	16785376	31	2	4.36006	0.281294	3.9542	8.73854	6.65673	33	15	0.0468278	0.00302115	5.00052
chr1	16786144	16786362	chr1:16786144-16786362	219	16786201	10	0	4.56621	0	3.32193	6.4945	4.54793	33	12	0.0588235	0	4.22121
chr1	16788076	16789897	chr1:16788076-16789897	1822	16789471	143	7	7.84852	0.384193	4.35252	18.9103	16.4757	33	24	0.0806543	0.00394811	8.56249
chr1	16790428	16790994	chr1:16790428-16790994	567	16790733	29	1	5.11464	0.176367	4.85798	10.3184	8.15116	33	16	0.0559846	0.0019305	5.70527
chr1	16791379	16791742	chr1:16791379-16791742	364	16791525	16	2	4.3956	0.549451	3	8.21498	6.15499	23	15	0.0507937	0.00634921	4.70638
chr1	16791956	16792380	chr1:16791956-16792380	425	16792226	22	4	5.17647	0.941176	2.45943	8.41301	6.34277	23	14	0.0585106	0.0106383	5.0005
chr1	16795354	16795985	chr1:16795354-16795985	632	16795393	20	3	3.16456	0.474684	2.73697	3.56331	1.91279	22	12	0.0343053	0.0051458	2.60031
chr1	16798208	16798474	chr1:16798208-16798474	267	16798397	9	1	3.37079	0.374532	3.16993	5.39331	3.52448	33	9	0.0412844	0.00458716	4.00372
chr1	16825069	16826053	chr1:16825069-16826053	985	16825683	84	9	8.52792	0.913706	3.22239	33.3173	30.6036	33	38	0.0897436	0.00961538	11.8915
chr1	16839671	16841571	chr1:16839671-16841571	1901	16840696	995	32	52.3409	1.68332	4.95855	385.402	378.854	33	276	0.537257	0.0172786	52.668
chr1	16887713	16887970	chr1:16887713-16887970	258	16887791	14	2	5.42636	0.775194	2.80735	6.92588	4.95586	23	17	0.0669856	0.00956938	3.75045
chr1	16888024	16888223	chr1:16888024-16888223	200	16888122	7	2	3.5	1	1.80735	3.52287	1.88035	13	12	0.0463576	0.013245	2.57968
chr1	16901768	16901967	chr1:16901768-16901967	200	16901819	11	0	5.5	0	3.45943	4.86755	3.0566	33	13	0.0728477	0	3.18219
chr1	16907301	16907553	chr1:16907301-16907553	253	16907391	11	1	4.34783	0.395257	3.45943	5.83437	3.9469	33	14	0.0539216	0.00490196	3.57184
chr1	16907825	16908032	chr1:16907825-16908032	208	16907869	11	1	5.28846	0.480769	3.45943	5.7733	3.88907	33	13	0.0691824	0.00628931	3.66533
chr1	16914050	16914319	chr1:16914050-16914319	270	16914134	11	0	4.07407	0	3.45943	4.73112	2.9289	33	13	0.0497738	0	3.11147
chr1	16918290	16918727	chr1:16918290-16918727	438	16918460	22	4	5.02283	0.913242	2.45943	6.42952	4.48505	23	14	0.0565553	0.0102828	3.88644
chr1	16920456	16920655	chr1:16920456-16920655	200	16920578	5	2	2.5	1	1.32193	5.67405	3.79194	12	14	0.0331126	0.013245	3.48878
chr1	16939287	16940501	chr1:16939287-16940501	1215	16940000	341	37	28.0658	3.04527	3.20417	157.564	153.495	33	163	0.292453	0.0317324	20.4007
chr1	16941071	16941314	chr1:16941071-16941314	244	16941230	17	4	6.96721	1.63934	2.08746	4.26267	2.5247	23	18	0.0871795	0.0205128	2.52022
chr1	16970907	16971521	chr1:16970907-16971521	615	16971162	231	12	37.561	1.95122	4.26679	145.894	141.935	33	136	0.408127	0.0212014	24.4673
chr1	16992204	16994130	chr1:16992204-16994130	1927	16993372	1005	24	52.1536	1.24546	5.38802	328.467	322.939	33	254	0.535144	0.0127796	42.5053
chr1	17012533	17012833	chr1:17012533-17012833	301	17012664	20	0	6.64452	0	4.32193	14.2153	11.9106	33	20	0.0793651	0	7.0007
chr1	17066307	17068154	chr1:17066307-17068154	1848	17067081	992	20	53.6797	1.08225	5.63227	383.892	377.376	33	259	0.551417	0.0111173	60.7547
chr1	17215768	17216212	chr1:17215768-17216212	445	17215885	17	3	3.82022	0.674157	2.5025	8.21466	6.15499	23	13	0.0429293	0.00757576	5.07295
chr1	17221697	17223681	chr1:17221697-17223681	1985	17222560	1032	25	51.9899	1.25945	5.36737	386.477	379.912	33	260	0.533058	0.0129132	61.2747
chr1	17231050	17232313	chr1:17231050-17232313	1264	17231827	572	11	45.2532	0.870253	5.70044	273.675	268.703	33	199	0.470782	0.0090535	46.9538
chr1	17240423	17241058	chr1:17240423-17241058	636	17240721	86	6	13.522	0.943396	3.8413	52.2863	49.3109	33	54	0.146508	0.0102215	15.716
chr1	17272053	17272265	chr1:17272053-17272265	213	17272130	10	1	4.69484	0.469484	3.32193	5.51331	3.63507	33	12	0.0609756	0.00609756	3.65208
chr1	17287307	17287517	chr1:17287307-17287517	211	17287388	9	1	4.2654	0.473934	3.16993	4.27223	2.53409	33	10	0.0555556	0.00617284	3.17953
chr1	17295412	17296042	chr1:17295412-17296042	631	17295803	22	1	3.48653	0.158479	4.45943	7.17311	5.17303	33	11	0.0378007	0.00171821	4.80447
chr1	17296815	17297252	chr1:17296815-17297252	438	17296991	21	0	4.79452	0	4.39232	10.0932	7.93593	33	14	0.0539846	0	6.00559
chr1	17297340	17297719	chr1:17297340-17297719	380	17297526	13	3	3.42105	0.789474	2.11548	5.46901	3.59303	23	13	0.0392749	0.00906344	3.5004
chr1	17297847	17299638	chr1:17297847-17299638	1792	17298380	96	7	5.35714	0.390625	3.77761	16.6445	14.2587	33	20	0.0550775	0.00401606	8.40782
chr1	17301326	17301735	chr1:17301326-17301735	410	17301545	14	1	3.41463	0.243902	3.80735	6.26475	4.32477	33	10	0.0387812	0.00277008	4.4041
chr1	17302093	17302451	chr1:17302093-17302451	359	17302290	11	0	3.06407	0	3.45943	8.11555	6.05804	32	12	0.0354839	0	5.20484
chr1	17302541	17302867	chr1:17302541-17302867	327	17302594	8	1	2.44648	0.30581	3	5.39331	3.52448	22	9	0.028777	0.00359712	4.00372
chr1	17303397	17303596	chr1:17303397-17303596	200	17303511	6	0	3	0	2.58496	3.77517	2.06523	22	7	0.0397351	0	3.20298
chr1	17303737	17303983	chr1:17303737-17303983	247	17303840	6	1	2.42915	0.404858	2.58496	5.39331	3.52448	22	9	0.030303	0.00505051	4.00372
chr1	17305162	17305692	chr1:17305162-17305692	531	17305498	39	3	7.34463	0.564972	3.70044	23.9273	21.3773	33	26	0.0809129	0.00622407	10.8101
chr1	17306531	17306800	chr1:17306531-17306800	270	17306645	9	0	3.33333	0	3.16993	5.14672	3.31506	33	9	0.040724	0	3.84651
chr1	17306880	17307362	chr1:17306880-17307362	483	17307073	24	3	4.96894	0.621118	3	7.66551	5.64247	23	16	0.0552995	0.00691244	4.25048
chr1	17318201	17318403	chr1:17318201-17318403	203	17318338	7	0	3.44828	0	2.80735	4.77615	2.97157	23	10	0.0454545	0	3.48137
chr1	17338111	17338560	chr1:17338111-17338560	450	17338395	31	1	6.88889	0.222222	4.9542	23.4793	20.9427	33	27	0.0773067	0.00249377	10.22
chr1	17342870	17343257	chr1:17342870-17343257	388	17343192	14	0	3.60825	0	3.80735	6.17447	4.26351	33	14	0.0412979	0	3.75042
chr1	17343995	17344319	chr1:17343995-17344319	325	17344171	15	1	4.61538	0.307692	3.90689	6.58575	4.63607	33	13	0.0543478	0.00362319	4.11808
chr1	17380294	17380861	chr1:17380294-17380861	568	17380481	77	1	13.5563	0.176056	6.26679	62.7791	59.6765	33	59	0.148362	0.00192678	18.9893
chr1	17516733	17516993	chr1:17516733-17516993	261	17516807	10	2	3.83142	0.766284	2.32193	6.17447	4.26351	23	14	0.0471698	0.00943396	3.75042
chr1	17559368	17559582	chr1:17559368-17559582	215	17559401	7	0	3.25581	0	2.80735	5.88771	3.98955	23	10	0.0421687	0	4.16706
chr1	17559719	17559943	chr1:17559719-17559943	225	17559815	11	0	4.88889	0	3.45943	9.00948	6.92218	33	13	0.0625	0	5.55606
chr1	17560474	17560742	chr1:17560474-17560742	269	17560547	9	1	3.34572	0.371747	3.16993	7.78411	5.7566	33	12	0.0409091	0.00454545	5.00046
chr1	17729737	17729955	chr1:17729737-17729955	219	17729850	5	1	2.28311	0.456621	2.32193	4.51339	2.75263	21	8	0.0294118	0.00588235	3.57175
chr1	17730486	17731004	chr1:17730486-17731004	519	17730673	27	1	5.20231	0.192678	4.75489	8.09366	6.05668	33	16	0.0574468	0.00212766	4.47418
chr1	17731256	17731746	chr1:17731256-17731746	491	17731402	30	4	6.10998	0.814664	2.90689	11.4765	9.26506	23	20	0.0678733	0.00904977	5.52693
chr1	17732422	17733087	chr1:17732422-17733087	666	17732569	32	3	4.8048	0.45045	3.41504	10.2523	8.08641	33	16	0.0518639	0.00486224	5.66723
chr1	17733348	17733888	chr1:17733348-17733888	541	17733519	22	1	4.06654	0.184843	4.45943	6.26475	4.32477	33	10	0.0447154	0.00203252	4.4041
chr1	17736912	17737154	chr1:17736912-17737154	243	17737039	9	0	3.7037	0	3.16993	10.0932	7.93593	33	14	0.0463918	0	6.00559
chr1	17737363	17737654	chr1:17737363-17737654	292	17737495	6	1	2.05479	0.342466	2.58496	7.17311	5.17303	21	11	0.0246914	0.00411523	4.80447
chr1	17739413	17739754	chr1:17739413-17739754	342	17739584	14	0	4.09357	0	3.80735	7.17311	5.17303	33	11	0.0477816	0	4.80447
chr1	17740190	17740389	chr1:17740190-17740389	200	17740261	7	1	3.5	0.5	2.80735	6.26475	4.32477	23	10	0.0463576	0.00662252	4.4041
chr1	17746438	17746675	chr1:17746438-17746675	238	17746558	10	0	4.20168	0	3.32193	6.28586	4.34517	33	11	0.0529101	0	4.25573
chr1	17749146	17749354	chr1:17749146-17749354	209	17749269	7	0	3.34928	0	2.80735	4.87934	3.06785	23	9	0.04375	0	3.67682
chr1	17751472	17751707	chr1:17751472-17751707	236	17751597	5	1	2.11864	0.423729	2.32193	6.25888	4.32477	21	10	0.026738	0.00534759	4.4004
chr1	17754131	17754337	chr1:17754131-17754337	207	17754243	8	1	3.86473	0.483092	3	6.43677	4.49184	23	11	0.0506329	0.00632911	4.34824
chr1	17761908	17762107	chr1:17761908-17762107	200	17762028	9	1	4.5	0.5	3.16993	6.33552	4.39279	33	11	0.0596026	0.00662252	4.28613
chr1	17763934	17765537	chr1:17763934-17765537	1604	17764992	186	7	11.596	0.436409	4.7318	39.8635	37.0553	33	38	0.119614	0.00450161	15.4776
chr1	17765612	17765835	chr1:17765612-17765835	224	17765675	9	1	4.01786	0.446429	3.16993	5.46901	3.59303	33	13	0.0514286	0.00571429	3.5004
chr1	17765918	17766559	chr1:17765918-17766559	642	17766137	49	1	7.6324	0.155763	5.61471	33.6478	30.9301	33	35	0.0826307	0.00168634	13.1399
chr1	17866074	17867209	chr1:17866074-17867209	1136	17866980	110	5	9.6831	0.440141	4.45943	30.1744	27.5164	33	35	0.101196	0.00459982	11.2512
chr1	17895751	17896706	chr1:17895751-17896706	956	17896239	61	5	6.38075	0.523013	3.60881	25.1999	22.6262	33	27	0.0672547	0.00551268	11.2104
chr1	17944125	17944430	chr1:17944125-17944430	306	17944261	9	1	2.94118	0.326797	3.16993	4.56213	2.76876	32	8	0.0350195	0.00389105	3.60335
chr1	17968659	17968858	chr1:17968659-17968858	200	17968720	7	1	3.5	0.5	2.80735	5.98994	4.08648	23	10	0.0463576	0.00662252	4.23116
chr1	17974934	17975271	chr1:17974934-17975271	338	17975113	7	0	2.07101	0	2.80735	6.26475	4.32477	21	10	0.0242215	0	4.4041
chr1	17993767	17993966	chr1:17993767-17993966	200	17993884	7	0	3.5	0	2.80735	5.39331	3.52448	23	9	0.0463576	0	4.00372
chr1	18023823	18024022	chr1:18023823-18024022	200	18023923	7	0	3.5	0	2.80735	3.77517	2.06523	23	7	0.0463576	0	3.20298
chr1	18025529	18025774	chr1:18025529-18025774	246	18025624	7	1	2.84553	0.406504	2.80735	5.39331	3.52448	22	9	0.035533	0.00507614	4.00372
chr1	18094957	18095196	chr1:18094957-18095196	240	18095015	10	1	4.16667	0.416667	3.32193	4.3331	2.5835	33	9	0.052356	0.0052356	3.33367
chr1	18201334	18201660	chr1:18201334-18201660	327	18201497	14	0	4.28135	0	3.80735	7.54063	5.52313	33	12	0.0503597	0	4.8512
chr1	18201932	18202186	chr1:18201932-18202186	255	18202114	12	1	4.70588	0.392157	3.58496	7.53384	5.51681	33	13	0.0582524	0.00485437	4.66713
chr1	19228699	19230174	chr1:19228699-19230174	1476	19229013	120	10	8.13008	0.677507	3.58496	48.8201	45.8887	33	44	0.0840925	0.00700771	18.0168
chr1	19248829	19249271	chr1:19248829-19249271	443	19249015	30	3	6.77201	0.677201	3.32193	18.5003	16.0714	33	24	0.0761421	0.00761421	8.33417
chr1	19252807	19254021	chr1:19252807-19254021	1215	19253024	100	6	8.23045	0.493827	4.05889	32.2068	29.5122	33	33	0.0857633	0.0051458	13.0781
chr1	19276018	19277389	chr1:19276018-19277389	1372	19276410	79	9	5.75802	0.655977	3.13386	21.4299	18.9303	23	24	0.0597128	0.00680272	10.0093
chr1	19281216	19281433	chr1:19281216-19281433	218	19281339	6	0	2.75229	0	2.58496	5.39331	3.52448	22	9	0.035503	0	4.00372
chr1	19282723	19283680	chr1:19282723-19283680	958	19283090	176	5	18.3716	0.521921	5.1375	123.649	119.906	33	96	0.193619	0.00550055	32.3366
chr1	19337404	19337889	chr1:19337404-19337889	486	19337598	37	1	7.61317	0.205761	5.20945	26.6689	24.0665	33	29	0.0846682	0.00228833	11.3647
chr1	19395100	19395318	chr1:19395100-19395318	219	19395239	9	0	4.10959	0	3.16993	9.08964	6.98123	33	13	0.0529412	0	5.60521
chr1	19396238	19397744	chr1:19396238-19397744	1507	19397208	77	3	5.10949	0.199071	4.68182	15.4962	13.1414	33	19	0.0528121	0.00205761	8.00745
chr1	19397802	19399161	chr1:19397802-19399161	1360	19398467	66	3	4.85294	0.220588	4.45943	12.1897	9.94305	33	18	0.0503432	0.00228833	6.33397
chr1	19399237	19400106	chr1:19399237-19400106	870	19399568	39	3	4.48276	0.344828	3.70044	8.41301	6.34277	33	14	0.047503	0.00365408	5.0005
chr1	19400322	19401078	chr1:19400322-19401078	757	19400764	26	1	3.43461	0.1321	4.70044	7.17311	5.17303	33	11	0.0367232	0.00141243	4.80447
chr1	19401154	19401622	chr1:19401154-19401622	469	19401313	14	2	2.98507	0.426439	2.80735	5.39331	3.52448	22	9	0.0333333	0.0047619	4.00372
chr1	19401994	19402421	chr1:19401994-19402421	428	19402231	11	1	2.57009	0.233645	3.45943	3.77517	2.06523	32	7	0.0290237	0.00263852	3.20298
chr1	19403119	19403601	chr1:19403119-19403601	483	19403464	18	2	3.72671	0.414079	3.16993	6.26475	4.32477	33	10	0.0414747	0.00460829	4.4041
chr1	19404354	19404636	chr1:19404354-19404636	283	19404403	9	2	3.18021	0.706714	2.16993	3.53466	1.88721	22	10	0.0384615	0.00854701	2.75031
chr1	19405116	19405471	chr1:19405116-19405471	356	19405268	13	2	3.65169	0.561798	2.70044	8.11555	6.05804	23	12	0.0423453	0.00651466	5.20484
chr1	19406009	19406605	chr1:19406009-19406605	597	19406244	21	1	3.51759	0.167504	4.39232	8.11555	6.05804	33	12	0.0383212	0.00182482	5.20484
chr1	19407009	19407657	chr1:19407009-19407657	649	19407652	24	2	3.698	0.308166	3.58496	4.14699	2.41459	33	11	0.04	0.00333333	3.00034
chr1	19407926	19408836	chr1:19407926-19408836	911	19408354	45	4	4.93963	0.439078	3.49185	13.2638	10.9802	33	17	0.0522042	0.00464037	7.2067
chr1	19409763	19410066	chr1:19409763-19410066	304	19409913	11	1	3.61842	0.328947	3.45943	7.17311	5.17303	33	11	0.0431373	0.00392157	4.80447
chr1	19410185	19410388	chr1:19410185-19410388	204	19410207	8	0	3.92157	0	3	4.14699	2.41459	23	11	0.0516129	0	3.00034
chr1	19410479	19411059	chr1:19410479-19411059	581	19410757	21	3	3.61446	0.516351	2.80735	8.11555	6.05804	23	12	0.0394737	0.0056391	5.20484
chr1	19411955	19412601	chr1:19411955-19412601	647	19412410	24	1	3.70943	0.15456	4.58496	6.26475	4.32477	33	10	0.0401338	0.00167224	4.4041
chr1	19412950	19413375	chr1:19412950-19413375	426	19413032	14	0	3.28638	0	3.80735	5.39331	3.52448	33	9	0.0371353	0	4.00372
chr1	19413457	19413656	chr1:19413457-19413656	200	19413560	5	0	2.5	0	2.32193	5.39331	3.52448	22	9	0.0331126	0	4.00372
chr1	19414005	19414264	chr1:19414005-19414264	260	19414104	10	0	3.84615	0	3.32193	6.26475	4.32477	33	10	0.0473934	0	4.4041
chr1	19414432	19414631	chr1:19414432-19414631	200	19414475	4	1	2	0.5	2	3.77517	2.06523	21	7	0.0264901	0.00662252	3.20298
chr1	19414790	19415258	chr1:19414790-19415258	469	19415010	16	1	3.41151	0.21322	4	6.26475	4.32477	33	10	0.0380952	0.00238095	4.4041
chr1	19416490	19416766	chr1:19416490-19416766	277	19416583	8	1	2.88809	0.361011	3	5.39331	3.52448	22	9	0.0350877	0.00438596	4.00372
chr1	19417555	19417754	chr1:19417555-19417754	200	19417695	7	0	3.5	0	2.80735	5.0736	3.25375	23	11	0.0463576	0	3.52979
chr1	19418005	19418310	chr1:19418005-19418310	306	19418204	13	3	4.24837	0.980392	2.11548	7.53384	5.51681	23	13	0.0505837	0.0116732	4.66713
chr1	19418479	19418686	chr1:19418479-19418686	208	19418503	5	0	2.40385	0	2.32193	4.3331	2.5835	22	9	0.0314465	0	3.33367
chr1	19418780	19418979	chr1:19418780-19418979	200	19418856	8	0	4	0	3	3.77517	2.06523	23	7	0.0529801	0	3.20298
chr1	19419288	19419852	chr1:19419288-19419852	565	19419474	16	0	2.83186	0	4	5.39331	3.52448	32	9	0.0310078	0	4.00372
chr1	19422236	19422444	chr1:19422236-19422444	209	19422319	8	0	3.82775	0	3	5.39331	3.52448	23	9	0.05	0	4.00372
chr1	19422591	19423060	chr1:19422591-19423060	470	19422886	19	0	4.04255	0	4.24793	6.26475	4.32477	33	10	0.0451306	0	4.4041
chr1	19424483	19424755	chr1:19424483-19424755	273	19424618	11	1	4.0293	0.3663	3.45943	10.0932	7.93593	33	14	0.0491071	0.00446429	6.00559
chr1	19425972	19426693	chr1:19425972-19426693	722	19426423	28	3	3.87812	0.415512	3.22239	6.68403	4.72343	33	12	0.0416048	0.00445765	4.33377
chr1	19427446	19427719	chr1:19427446-19427719	274	19427530	6	2	2.18978	0.729927	1.58496	4.3331	2.5835	11	9	0.0266667	0.00888889	3.33367
chr1	19427861	19428460	chr1:19427861-19428460	600	19428025	23	1	3.83333	0.166667	4.52356	9.08964	6.98123	33	13	0.0417423	0.00181488	5.60521
chr1	19430050	19430282	chr1:19430050-19430282	233	19430103	9	0	3.86266	0	3.16993	4.06248	2.33848	33	10	0.048913	0	3.05589
chr1	19431138	19431399	chr1:19431138-19431399	262	19431308	9	0	3.43511	0	3.16993	8.11555	6.05804	33	12	0.0422535	0	5.20484
chr1	19432802	19433106	chr1:19432802-19433106	305	19432908	13	2	4.2623	0.655738	2.70044	7.53384	5.51681	23	13	0.0507812	0.0078125	4.66713
chr1	19433206	19433470	chr1:19433206-19433470	265	19433348	5	1	1.88679	0.377358	2.32193	8.11555	6.05804	21	12	0.0231481	0.00462963	5.20484
chr1	19434685	19435108	chr1:19434685-19435108	424	19434882	14	2	3.30189	0.471698	2.80735	7.17311	5.17303	23	11	0.0373333	0.00533333	4.80447
chr1	19436074	19436316	chr1:19436074-19436316	243	19436134	5	1	2.05761	0.411523	2.32193	4.56213	2.76876	21	8	0.0257732	0.00515464	3.60335
chr1	19436394	19436593	chr1:19436394-19436593	200	19436515	6	1	3	0.5	2.58496	3.62491	1.95872	22	8	0.0397351	0.00662252	3.0003
chr1	19436911	19437159	chr1:19436911-19437159	249	19436987	10	1	4.01606	0.401606	3.32193	5.08109	3.25375	33	10	0.05	0.005	3.66703
chr1	19439569	19439886	chr1:19439569-19439886	318	19439715	16	2	5.03145	0.628931	3	13.2638	10.9802	23	17	0.0594796	0.00743494	7.2067
chr1	19441036	19441246	chr1:19441036-19441246	211	19441116	7	0	3.31754	0	2.80735	4.56213	2.76876	23	8	0.0432099	0	3.60335
chr1	19441837	19442080	chr1:19441837-19442080	244	19441981	7	0	2.86885	0	2.80735	3.77517	2.06523	22	7	0.0358974	0	3.20298
chr1	19442570	19443050	chr1:19442570-19443050	481	19442928	15	3	3.1185	0.623701	2.32193	9.08964	6.98123	22	13	0.0347222	0.00694444	5.60521
chr1	19443356	19443555	chr1:19443356-19443555	200	19443489	4	0	2	0	2	5.39331	3.52448	21	9	0.0264901	0	4.00372
chr1	19446384	19446878	chr1:19446384-19446878	495	19446785	21	1	4.24242	0.20202	4.39232	6.68403	4.72343	33	12	0.0470852	0.00224215	4.33377
chr1	19447218	19447417	chr1:19447218-19447417	200	19447344	5	0	2.5	0	2.32193	4.56213	2.76876	22	8	0.0331126	0	3.60335
chr1	19448830	19449133	chr1:19448830-19449133	304	19448942	7	0	2.30263	0	2.80735	4.56213	2.76876	21	8	0.027451	0	3.60335
chr1	19452855	19453054	chr1:19452855-19453054	200	19452990	9	0	4.5	0	3.16993	5.39331	3.52448	33	9	0.0596026	0	4.00372
chr1	19454983	19455182	chr1:19454983-19455182	200	19455100	6	0	3	0	2.58496	4.96597	3.15169	22	9	0.0397351	0	3.7317
chr1	19466486	19466715	chr1:19466486-19466715	230	19466639	6	0	2.6087	0	2.58496	5.39331	3.52448	22	9	0.0331492	0	4.00372
chr1	19467043	19467659	chr1:19467043-19467659	617	19467237	28	3	4.53809	0.486224	3.22239	9.08964	6.98123	33	13	0.0492958	0.00528169	5.60521
chr1	19467752	19468329	chr1:19467752-19468329	578	19468033	23	4	3.97924	0.692042	2.52356	6.87001	4.90385	23	11	0.0434783	0.00756144	4.61581
chr1	19468615	19468984	chr1:19468615-19468984	370	19468957	12	1	3.24324	0.27027	3.58496	5.86566	3.96841	33	11	0.0373832	0.00311526	4.0004
chr1	19471305	19471592	chr1:19471305-19471592	288	19471396	10	0	3.47222	0	3.32193	6.26475	4.32477	33	10	0.041841	0	4.4041
chr1	19472784	19473206	chr1:19472784-19473206	423	19472925	16	2	3.78251	0.472813	3	7.17311	5.17303	23	11	0.0427807	0.00534759	4.80447
chr1	19473426	19473625	chr1:19473426-19473625	200	19473437	9	1	4.5	0.5	3.16993	2.96031	1.39205	33	7	0.0596026	0.00662252	2.66693
chr1	19474820	19475082	chr1:19474820-19475082	263	19474968	8	0	3.04183	0	3	6.26475	4.32477	22	10	0.0373832	0	4.4041
chr1	19475513	19475866	chr1:19475513-19475866	354	19475822	9	0	2.54237	0	3.16993	5.39331	3.52448	32	9	0.0295082	0	4.00372
chr1	19475969	19476192	chr1:19475969-19476192	224	19476090	6	1	2.67857	0.446429	2.58496	7.17311	5.17303	22	11	0.0342857	0.00571429	4.80447
chr1	19478440	19478795	chr1:19478440-19478795	356	19478599	11	1	3.08989	0.280899	3.45943	7.17311	5.17303	32	11	0.0358306	0.00325733	4.80447
chr1	19478856	19479296	chr1:19478856-19479296	441	19478981	12	1	2.72109	0.226757	3.58496	5.39331	3.52448	32	9	0.0306122	0.00255102	4.00372
chr1	19480195	19480415	chr1:19480195-19480415	221	19480283	7	0	3.16742	0	2.80735	7.17311	5.17303	22	11	0.0406977	0	4.80447
chr1	19480544	19480826	chr1:19480544-19480826	283	19480739	11	0	3.88693	0	3.45943	7.17311	5.17303	33	11	0.0470085	0	4.80447
chr1	19481339	19481770	chr1:19481339-19481770	432	19481406	21	2	4.86111	0.462963	3.39232	6.26475	4.32477	33	10	0.0548303	0.00522193	4.4041
chr1	19482823	19483022	chr1:19482823-19483022	200	19482918	11	2	5.5	1	2.45943	7.73977	5.71485	23	15	0.0728477	0.013245	4.44493
chr1	19483566	19483958	chr1:19483566-19483958	393	19483591	14	1	3.56234	0.254453	3.80735	4.3331	2.5835	33	9	0.0406977	0.00290698	3.33367
chr1	19484410	19484671	chr1:19484410-19484671	262	19484532	6	2	2.29008	0.763359	1.58496	5.86566	3.96841	11	11	0.028169	0.00938967	4.0004
chr1	19486676	19486907	chr1:19486676-19486907	232	19486761	6	0	2.58621	0	2.58496	7.78411	5.7566	22	12	0.0327869	0	5.00046
chr1	19487407	19487847	chr1:19487407-19487847	441	19487495	17	0	3.85488	0	4.08746	6.87001	4.90385	33	11	0.0433673	0	4.61581
chr1	19487934	19488133	chr1:19487934-19488133	200	19487991	5	1	2.5	0.5	2.32193	4.3331	2.5835	22	9	0.0331126	0.00662252	3.33367
chr1	19488764	19489000	chr1:19488764-19489000	237	19488866	8	2	3.37553	0.843882	2	5.86566	3.96841	23	11	0.0425532	0.0106383	4.0004
chr1	19490338	19490544	chr1:19490338-19490544	207	19490468	12	1	5.7971	0.483092	3.58496	6.17447	4.26351	33	14	0.0759494	0.00632911	3.75042
chr1	19490964	19491212	chr1:19490964-19491212	249	19491034	7	2	2.81124	0.803213	1.80735	2.95811	1.39205	12	9	0.035	0.01	2.50028
chr1	19491282	19491481	chr1:19491282-19491481	200	19491316	6	0	3	0	2.58496	5.39331	3.52448	22	9	0.0397351	0	4.00372
chr1	19494351	19494620	chr1:19494351-19494620	270	19494546	8	1	2.96296	0.37037	3	5.08109	3.25375	22	10	0.0361991	0.00452489	3.66703
chr1	19499261	19499460	chr1:19499261-19499460	200	19499397	8	1	4	0.5	3	8.15399	6.09564	23	13	0.0529801	0.00662252	5.03646
chr1	19501649	19502079	chr1:19501649-19502079	431	19501965	15	0	3.48028	0	3.90689	6.64748	4.69488	33	11	0.039267	0	4.47803
chr1	19503892	19504115	chr1:19503892-19504115	224	19503984	6	0	2.67857	0	2.58496	3.77517	2.06523	22	7	0.0342857	0	3.20298
chr1	19505968	19506178	chr1:19505968-19506178	211	19506105	7	0	3.31754	0	2.80735	6.14891	4.24105	23	10	0.0432099	0	4.3311
chr1	19507127	19507396	chr1:19507127-19507396	270	19507282	6	0	2.22222	0	2.58496	4.71301	2.9108	21	9	0.0271493	0	3.57177
chr1	19508984	19509251	chr1:19508984-19509251	268	19509183	7	1	2.61194	0.373134	2.80735	3.77517	2.06523	22	7	0.0319635	0.00456621	3.20298
chr1	19510349	19510581	chr1:19510349-19510581	233	19510383	16	0	6.86695	0	4	9.06912	6.97947	33	16	0.0869565	0	5.00053
chr1	19513648	19513964	chr1:19513648-19513964	317	19513775	11	0	3.47003	0	3.45943	7.86185	5.8328	33	13	0.0410448	0	4.86159
chr1	19523072	19523271	chr1:19523072-19523271	200	19523160	7	1	3.5	0.5	2.80735	6.09337	4.18773	23	11	0.0463576	0.00662252	4.13834
chr1	19523441	19523747	chr1:19523441-19523747	307	19523575	13	1	4.23453	0.325733	3.70044	6.78213	4.81933	33	12	0.0503876	0.00387597	4.39233
chr1	19527251	19527513	chr1:19527251-19527513	263	19527430	9	1	3.42205	0.380228	3.16993	6.18841	4.2762	33	11	0.0420561	0.0046729	4.19621
chr1	19535390	19537393	chr1:19535390-19537393	2004	19536710	287	10	14.3214	0.499002	4.84298	136.407	132.539	33	104	0.146803	0.00511509	34.543
chr1	19537444	19537893	chr1:19537444-19537893	450	19537868	25	3	5.55556	0.666667	3.05889	4.24557	2.50879	23	17	0.0623441	0.0074813	2.57176
chr1	19542672	19542923	chr1:19542672-19542923	252	19542824	12	3	4.7619	1.19048	2	5.83437	3.9469	23	14	0.0591133	0.0147783	3.57184
chr1	19545107	19545367	chr1:19545107-19545367	261	19545256	16	0	6.13027	0	4	10.3852	8.21707	33	16	0.0754717	0	5.74382
chr1	19546455	19546990	chr1:19546455-19546990	536	19546791	27	1	5.03731	0.186567	4.75489	8.08186	6.04616	33	14	0.0554415	0.00205339	4.80818
chr1	19548704	19548943	chr1:19548704-19548943	240	19548823	10	0	4.16667	0	3.32193	6.22566	4.31113	33	12	0.052356	0	4.06292
chr1	19549752	19549991	chr1:19549752-19549991	240	19549805	9	0	3.75	0	3.16993	4.66876	2.87276	33	10	0.0471204	0	3.4165
chr1	19552455	19552798	chr1:19552455-19552798	344	19552520	14	1	4.06977	0.290698	3.80735	6.17447	4.26351	33	14	0.0474576	0.00338983	3.75042
chr1	19553524	19553723	chr1:19553524-19553723	200	19553572	7	1	3.5	0.5	2.80735	5.46901	3.59303	23	13	0.0463576	0.00662252	3.5004
chr1	19559953	19560395	chr1:19559953-19560395	443	19560299	12	1	2.7088	0.225734	3.58496	5.14672	3.31506	32	9	0.0304569	0.00253807	3.84651
chr1	19564461	19564712	chr1:19564461-19564712	252	19564560	8	2	3.1746	0.793651	2	5.08109	3.25375	22	10	0.0394089	0.00985222	3.66703
chr1	19577665	19578868	chr1:19577665-19578868	1204	19577996	160	10	13.289	0.830565	4	62.4717	59.377	33	62	0.138528	0.00865801	17.5997
chr1	19584855	19585074	chr1:19584855-19585074	220	19584990	7	0	3.18182	0	2.80735	4.87934	3.06785	22	9	0.0409357	0	3.67682
chr1	19586609	19588916	chr1:19586609-19588916	2308	19587511	132	17	5.71924	0.736568	2.95693	12.977	10.7149	23	18	0.0584329	0.00752545	6.78637
chr1	19589069	19589743	chr1:19589069-19589743	675	19589519	28	3	4.14815	0.444444	3.22239	9.705	7.57472	33	14	0.0447284	0.00479233	5.76976
chr1	19637401	19637600	chr1:19637401-19637600	200	19637511	4	0	2	0	2	5.39331	3.52448	21	9	0.0264901	0	4.00372
chr1	19638149	19639731	chr1:19638149-19639731	1583	19638878	314	6	19.8358	0.379027	5.70966	128.393	124.602	33	92	0.204694	0.00391134	37.2346
chr1	19639906	19640359	chr1:19639906-19640359	454	19640201	18	1	3.96476	0.220264	4.16993	9.08964	6.98123	33	13	0.0444444	0.00246914	5.60521
chr1	19640561	19641379	chr1:19640561-19641379	819	19640733	36	3	4.3956	0.3663	3.58496	9.85375	7.72055	33	14	0.0467532	0.0038961	5.85991
chr1	19641580	19642000	chr1:19641580-19642000	421	19641893	18	2	4.27553	0.475059	3.16993	6.68403	4.72343	33	12	0.0483871	0.00537634	4.33377
chr1	19652037	19652616	chr1:19652037-19652616	580	19652129	17	2	2.93103	0.344828	3.08746	5.39331	3.52448	22	9	0.0320151	0.00376648	4.00372
chr1	19652828	19653586	chr1:19652828-19653586	759	19653528	28	4	3.68906	0.527009	2.80735	8.11555	6.05804	23	12	0.0394366	0.0056338	5.20484
chr1	19653652	19654011	chr1:19653652-19654011	360	19653823	14	1	3.88889	0.277778	3.80735	8.11555	6.05804	33	12	0.0450161	0.00321543	5.20484
chr1	19654134	19655801	chr1:19654134-19655801	1668	19654302	86	8	5.15588	0.479616	3.42626	11.1245	8.92345	33	15	0.0531192	0.00494132	6.40596
chr1	19655872	19657639	chr1:19655872-19657639	1768	19657471	108	13	6.1086	0.735294	3.05445	13.6821	11.3895	23	21	0.0628272	0.00756254	6.47127
chr1	19657720	19664604	chr1:19657720-19664604	6885	19662370	796	50	11.5614	0.726216	3.99277	47.498	44.5823	33	47	0.116442	0.00731422	16.0016
chr1	19664832	19665643	chr1:19664832-19665643	812	19665118	54	7	6.65025	0.862069	2.94753	10.7671	8.59112	23	21	0.0707733	0.00917431	5.00058
chr1	19665707	19667098	chr1:19665707-19667098	1392	19666225	79	7	5.67529	0.502874	3.49643	16.8982	14.5095	33	21	0.0588235	0.00521221	8.27145
chr1	19667219	19667882	chr1:19667219-19667882	664	19667669	36	3	5.42169	0.451807	3.58496	11.2094	9.00166	33	17	0.0585366	0.00487805	6.0006
chr1	19667989	19673188	chr1:19667989-19673188	5200	19672177	302	26	5.80769	0.5	3.53797	16.6445	14.2587	33	20	0.0586294	0.00504756	8.40782
chr1	19673764	19675910	chr1:19673764-19675910	2147	19673946	108	6	5.03027	0.27946	4.16993	12.1897	9.94305	33	18	0.0514776	0.00285987	6.33397
chr1	19676144	19676935	chr1:19676144-19676935	792	19676583	38	4	4.79798	0.505051	3.24793	9.31971	7.19905	33	15	0.051144	0.00538358	5.33387
chr1	19678234	19679050	chr1:19678234-19679050	817	19678854	34	1	4.16157	0.122399	5.08746	9.08964	6.98123	33	13	0.0442708	0.00130208	5.60521
chr1	19679220	19680965	chr1:19679220-19680965	1746	19680703	76	11	4.35281	0.630011	2.7885	9.48945	7.36496	23	14	0.0447849	0.00648203	5.63963
chr1	19681271	19681626	chr1:19681271-19681626	356	19681414	16	1	4.49438	0.280899	4	12.5269	10.2752	33	17	0.0521173	0.00325733	6.76755
chr1	19681904	19683179	chr1:19681904-19683179	1276	19682779	65	4	5.09404	0.31348	4.02237	14.3689	12.0496	33	18	0.0529747	0.00325998	7.60708
chr1	19683829	19684691	chr1:19683829-19684691	863	19684223	41	2	4.75087	0.23175	4.35755	9.08964	6.98123	33	13	0.0503686	0.002457	5.60521
chr1	19685283	19685667	chr1:19685283-19685667	385	19685508	16	2	4.15584	0.519481	3	6.87001	4.90385	23	11	0.047619	0.00595238	4.61581
chr1	19685849	19686048	chr1:19685849-19686048	200	19686030	5	0	2.5	0	2.32193	3.62491	1.95872	22	8	0.0331126	0	3.0003
chr1	19686115	19686372	chr1:19686115-19686372	258	19686196	8	0	3.10078	0	3	6.20349	4.29038	22	10	0.0382775	0	4.36548
chr1	19686551	19687084	chr1:19686551-19687084	534	19686811	28	3	5.24345	0.561798	3.22239	7.66551	5.64247	33	16	0.057732	0.00618557	4.25048
chr1	19687553	19688121	chr1:19687553-19688121	569	19687877	35	4	6.15114	0.702988	3.12928	14.3868	12.0669	23	19	0.0673077	0.00769231	7.35364
chr1	19688232	19688431	chr1:19688232-19688431	200	19688308	8	0	4	0	3	4.71301	2.9108	23	9	0.0529801	0	3.57177
chr1	19689187	19689460	chr1:19689187-19689460	274	19689324	18	2	6.56934	0.729927	3.16993	7.9946	5.96082	33	18	0.08	0.00888889	4.13092
chr1	19690511	19690953	chr1:19690511-19690953	443	19690596	18	0	4.06321	0	4.16993	7.36648	5.35995	33	12	0.0456853	0	4.74498
chr1	19691141	19691405	chr1:19691141-19691405	265	19691333	8	1	3.01887	0.377358	3	8.41301	6.34277	22	14	0.037037	0.00462963	5.0005
chr1	19691885	19692212	chr1:19691885-19692212	328	19692023	16	5	4.87805	1.52439	1.67807	5.31126	3.47242	13	15	0.0573477	0.0179211	3.20039
chr1	19692485	19692800	chr1:19692485-19692800	316	19692652	13	1	4.11392	0.316456	3.70044	4.06248	2.33848	33	10	0.0486891	0.00374532	3.05589
chr1	19693428	19694964	chr1:19693428-19694964	1537	19694731	77	9	5.00976	0.585556	3.09686	9.06912	6.97947	23	16	0.0517473	0.00604839	5.00053
chr1	19695240	19697101	chr1:19695240-19697101	1862	19695438	103	11	5.53169	0.590763	3.22707	15.9014	13.5422	33	24	0.0568119	0.00606729	6.9452
chr1	19697186	19697670	chr1:19697186-19697670	485	19697374	22	3	4.53608	0.618557	2.87447	7.53384	5.51681	23	13	0.0504587	0.00688073	4.66713
chr1	19697823	19699481	chr1:19697823-19699481	1659	19698201	93	5	5.60579	0.301386	4.21723	16.6445	14.2587	33	20	0.057764	0.00310559	8.40782
chr1	19699580	19699892	chr1:19699580-19699892	313	19699716	17	0	5.43131	0	4.08746	12.1819	9.94038	33	16	0.0643939	0	6.80633
chr1	19700438	19702262	chr1:19700438-19702262	1825	19700898	87	10	4.76712	0.547945	3.12102	6.60617	4.65458	23	17	0.0489865	0.00563063	3.60043
chr1	19702552	19703268	chr1:19702552-19703268	717	19702754	32	2	4.46304	0.27894	4	8.11555	6.05804	33	12	0.0479042	0.00299401	5.20484
chr1	19703367	19703611	chr1:19703367-19703611	245	19703512	6	0	2.44898	0	2.58496	5.39331	3.52448	22	9	0.0306122	0	4.00372
chr1	19703769	19704746	chr1:19703769-19704746	978	19704127	49	4	5.01022	0.408998	3.61471	11.2094	9.00166	33	17	0.0527449	0.00430571	6.0006
chr1	19704906	19705213	chr1:19704906-19705213	308	19705030	16	1	5.19481	0.324675	4	8.79824	6.7152	33	13	0.0617761	0.003861	5.42686
chr1	19705289	19705488	chr1:19705289-19705488	200	19705434	6	0	3	0	2.58496	4.70416	2.90388	22	10	0.0397351	0	3.43786
chr1	19706132	19706331	chr1:19706132-19706331	200	19706180	7	0	3.5	0	2.80735	6.54351	4.59501	23	14	0.0463576	0	3.94781
chr1	19706504	19707238	chr1:19706504-19707238	735	19706613	34	2	4.62585	0.272109	4.08746	10.0932	7.93593	33	14	0.0495627	0.00291545	6.00559
chr1	19707776	19709153	chr1:19707776-19709153	1378	19708566	67	9	4.86212	0.65312	2.89616	16.2997	13.9343	23	20	0.0504138	0.00677201	8.20388
chr1	19710057	19711256	chr1:19710057-19711256	1200	19710739	56	6	4.66667	0.5	3.22239	8.93805	6.85195	33	13	0.0486533	0.00521286	5.51231
chr1	19711391	19711632	chr1:19711391-19711632	242	19711476	6	2	2.47934	0.826446	1.58496	6.68403	4.72343	12	12	0.0310881	0.0103627	4.33377
chr1	19711708	19712316	chr1:19711708-19712316	609	19712137	27	6	4.4335	0.985222	2.16993	10.2523	8.08641	23	16	0.0482143	0.0107143	5.66723
chr1	19712367	19714091	chr1:19712367-19714091	1725	19713905	78	8	4.52174	0.463768	3.2854	10.2523	8.08641	33	16	0.0465394	0.00477327	5.66723
chr1	19714314	19715438	chr1:19714314-19715438	1125	19714945	52	4	4.62222	0.355556	3.70044	9.35051	7.22931	33	14	0.0483271	0.00371747	5.55608
chr1	19716378	19717678	chr1:19716378-19717678	1301	19717488	90	6	6.91776	0.461184	3.90689	20.63	18.1528	33	24	0.071885	0.00479233	9.54287
chr1	19717731	19718293	chr1:19717731-19718293	563	19717912	43	2	7.63766	0.35524	4.42626	16.1826	13.8185	33	21	0.0836576	0.00389105	7.8579
chr1	19718793	19719056	chr1:19718793-19719056	264	19718972	11	1	4.16667	0.378788	3.45943	7.03461	5.06006	33	13	0.0511628	0.00465116	4.37545
chr1	19719360	19719904	chr1:19719360-19719904	545	19719597	24	1	4.40367	0.183486	4.58496	7.14465	5.16679	33	12	0.0483871	0.00201613	4.61038
chr1	19720009	19720432	chr1:19720009-19720432	424	19720233	24	3	5.66038	0.707547	3	8.44813	6.37497	23	17	0.064	0.008	4.50051
chr1	19721008	19722756	chr1:19721008-19722756	1749	19721172	93	5	5.31732	0.285878	4.21723	12.7311	10.474	33	18	0.0547059	0.00294118	6.64401
chr1	19723769	19725427	chr1:19723769-19725427	1659	19724679	105	9	6.32911	0.542495	3.54432	18.3841	15.9603	33	22	0.0652174	0.00559006	8.84697
chr1	19725721	19726596	chr1:19725721-19726596	876	19725881	38	4	4.3379	0.456621	3.24793	5.83437	3.9469	33	14	0.0459492	0.00483676	3.57184
chr1	19726733	19726937	chr1:19726733-19726937	205	19726828	8	0	3.90244	0	3	7.42376	5.41554	23	12	0.0512821	0	4.77987
chr1	19727185	19727387	chr1:19727185-19727387	203	19727315	8	1	3.94089	0.492611	3	5.86566	3.96841	23	11	0.0519481	0.00649351	4.0004
chr1	19727720	19728988	chr1:19727720-19728988	1269	19728279	61	3	4.80693	0.236407	4.34577	9.705	7.57472	33	14	0.05	0.00245902	5.76976
chr1	19729523	19729850	chr1:19729523-19729850	328	19729676	14	1	4.26829	0.304878	3.80735	5.81405	3.92732	33	12	0.0501792	0.00358423	3.82394
chr1	19729942	19730503	chr1:19729942-19730503	562	19730334	24	3	4.27046	0.533808	3	8.41301	6.34277	23	14	0.0467836	0.00584795	5.0005
chr1	19731066	19732018	chr1:19731066-19732018	953	19731216	50	6	5.24659	0.629591	3.05889	10.8493	8.67173	23	18	0.0553097	0.00663717	5.58883
chr1	19732239	19733929	chr1:19732239-19733929	1691	19733692	76	5	4.49438	0.295683	3.926	10.0932	7.93593	33	14	0.046285	0.00304507	6.00559
chr1	19733998	19736148	chr1:19733998-19736148	2151	19734962	101	7	4.69549	0.32543	3.85086	15.4962	13.1414	33	19	0.0480495	0.00333016	8.00745
chr1	19736430	19736795	chr1:19736430-19736795	366	19736616	12	2	3.27869	0.546448	2.58496	5.08109	3.25375	23	10	0.0378549	0.00630915	3.66703
chr1	19736898	19737106	chr1:19736898-19737106	209	19737081	7	0	3.34928	0	2.80735	7.19905	5.19723	23	12	0.04375	0	4.64331
chr1	19737665	19738074	chr1:19737665-19738074	410	19737939	18	0	4.39024	0	4.16993	8.0941	6.05668	33	13	0.0498615	0	5.00048
chr1	19738233	19739010	chr1:19738233-19739010	778	19738601	38	1	4.88432	0.128535	5.24793	10.085	7.93593	33	14	0.0521262	0.00137174	6.00054
chr1	19739160	19739746	chr1:19739160-19739746	587	19739568	33	4	5.62181	0.681431	3.04439	7.99244	5.95881	23	19	0.0613383	0.00743494	4.00048
chr1	19740122	19741242	chr1:19740122-19741242	1121	19740769	69	6	6.15522	0.535236	3.52356	15.4753	13.1323	33	20	0.0643657	0.00559701	7.72132
chr1	19741322	19741721	chr1:19741322-19741721	400	19741640	15	3	3.75	0.75	2.32193	7.87284	5.84266	23	14	0.042735	0.00854701	4.68798
chr1	19742873	19743183	chr1:19742873-19743183	311	19743057	19	5	6.10932	1.60772	1.926	7.99244	5.95881	23	19	0.0725191	0.019084	4.00048
chr1	19743687	19744097	chr1:19743687-19744097	411	19744046	23	2	5.59611	0.486618	3.52356	8.44813	6.37497	33	17	0.0635359	0.00552486	4.50051
chr1	19744723	19745146	chr1:19744723-19745146	424	19744994	25	0	5.89623	0	4.64386	8.18981	6.13101	33	14	0.0666667	0	4.87062
chr1	19745407	19746233	chr1:19745407-19746233	827	19746055	45	5	5.44135	0.604595	3.16993	7.43311	5.4244	33	14	0.0578406	0.00642674	4.43834
chr1	19747492	19748974	chr1:19747492-19748974	1483	19747774	75	8	5.05732	0.539447	3.22882	8.90636	6.82083	33	15	0.0523013	0.0055788	5.09606
chr1	19749622	19750087	chr1:19749622-19750087	466	19750037	29	4	6.22318	0.858369	2.85798	6.02345	4.1194	23	17	0.0695444	0.00959233	3.33374
chr1	19750891	19754415	chr1:19750891-19754415	3525	19752440	229	15	6.49645	0.425532	3.93231	18.5003	16.0714	33	24	0.0658803	0.0043153	8.33417
chr1	19755190	19756530	chr1:19755190-19756530	1341	19756357	70	6	5.21999	0.447427	3.54432	9.56032	7.43462	33	14	0.0541796	0.00464396	5.68235
chr1	19756636	19757767	chr1:19756636-19757767	1132	19757618	62	6	5.47703	0.530035	3.36923	10.5525	8.38078	33	15	0.0572484	0.00554017	6.06117
chr1	19757823	19758022	chr1:19757823-19758022	200	19757886	6	0	3	0	2.58496	4.71301	2.9108	22	9	0.0397351	0	3.57177
chr1	19759181	19760766	chr1:19759181-19760766	1586	19760613	70	4	4.41362	0.252207	4.12928	8.73854	6.65673	33	15	0.0455433	0.00260247	5.00052
chr1	19761482	19765728	chr1:19761482-19765728	4247	19762692	225	19	5.29786	0.447375	3.56585	16.3211	13.9514	33	22	0.053597	0.00452596	7.66744
chr1	19765933	19766730	chr1:19765933-19766730	798	19766621	45	6	5.6391	0.75188	2.90689	5.26717	3.4312	23	17	0.0600801	0.00801068	3.00038
chr1	19766918	19767363	chr1:19766918-19767363	446	19766991	24	3	5.38117	0.672646	3	6.53947	4.59233	23	15	0.0604534	0.00755668	3.80996
chr1	19767566	19767889	chr1:19767566-19767889	324	19767765	12	1	3.7037	0.308642	3.58496	9.01858	6.92994	33	14	0.0436364	0.00363636	5.35766
chr1	19768703	19768948	chr1:19768703-19768948	246	19768780	12	0	4.87805	0	3.58496	9.08328	6.98123	33	14	0.0609137	0	5.3962
chr1	19769004	19769359	chr1:19769004-19769359	356	19769168	18	0	5.05618	0	4.16993	11.644	9.42953	33	17	0.0586319	0	6.25061
chr1	19770846	19771130	chr1:19770846-19771130	285	19770984	12	0	4.21053	0	3.58496	5.88236	3.98477	33	15	0.0508475	0	3.47867
chr1	19772160	19773329	chr1:19772160-19773329	1170	19772849	61	6	5.21368	0.512821	3.34577	10.3852	8.21707	33	16	0.0544157	0.00535236	5.74382
chr1	19773480	19773758	chr1:19773480-19773758	279	19773615	12	0	4.30108	0	3.58496	6.23682	4.32192	33	11	0.0521739	0	4.22576
chr1	19774008	19775853	chr1:19774008-19775853	1846	19775625	134	6	7.25894	0.325027	4.48113	21.8946	19.3876	33	27	0.0745687	0.0033389	9.33427
chr1	19776886	19778457	chr1:19776886-19778457	1572	19778267	122	5	7.76081	0.318066	4.60881	19.339	16.8914	33	24	0.0801051	0.00328299	8.80368
chr1	19778520	19779476	chr1:19778520-19779476	957	19778973	77	10	8.04598	1.04493	2.94486	15.2587	12.9206	23	21	0.0848018	0.0110132	7.33407
chr1	19780174	19780403	chr1:19780174-19780403	230	19780272	8	0	3.47826	0	3	5.44806	3.57606	23	11	0.0441989	0	3.75039
chr1	19780600	19780835	chr1:19780600-19780835	236	19780665	8	2	3.38983	0.847458	2	4.79252	2.98418	23	12	0.0427807	0.0106952	3.25037
chr1	19780932	19782095	chr1:19780932-19782095	1164	19781133	53	6	4.55326	0.515464	3.14296	9.21518	7.10446	23	14	0.0475336	0.00538117	5.47498
chr1	19782782	19784338	chr1:19782782-19784338	1557	19783208	87	4	5.58767	0.256904	4.44294	11.023	8.83878	33	16	0.0576923	0.00265252	6.1157
chr1	19785446	19785904	chr1:19785446-19785904	459	19785833	22	1	4.79303	0.217865	4.45943	7.60025	5.58167	33	12	0.0536585	0.00243902	4.88768
chr1	19786091	19786772	chr1:19786091-19786772	682	19786246	32	3	4.69208	0.439883	3.41504	8.82922	6.74549	33	14	0.0505529	0.00473934	5.24527
chr1	19787779	19788126	chr1:19787779-19788126	348	19787959	18	1	5.17241	0.287356	4.16993	12.977	10.7149	33	18	0.0602007	0.00334448	6.78637
chr1	19789302	19790256	chr1:19789302-19790256	955	19789477	53	4	5.54974	0.418848	3.72792	12.7311	10.474	33	18	0.0584989	0.00441501	6.64401
chr1	19792450	19793266	chr1:19792450-19793266	817	19792513	36	3	4.40636	0.367197	3.58496	7.30995	5.30435	33	12	0.046875	0.00390625	4.7106
chr1	19793616	19793843	chr1:19793616-19793843	228	19793766	11	2	4.82456	0.877193	2.45943	8.41301	6.34277	23	14	0.0614525	0.0111732	5.0005
chr1	19794297	19794642	chr1:19794297-19794642	346	19794446	19	4	5.49133	1.15607	2.24793	6.90716	4.93726	23	15	0.0639731	0.013468	4.00045
chr1	19794774	19795460	chr1:19794774-19795460	687	19794946	34	2	4.94905	0.291121	4.08746	11.023	8.83878	33	16	0.0532915	0.0031348	6.1157
chr1	19795606	19795830	chr1:19795606-19795830	225	19795777	10	2	4.44444	0.888889	2.32193	5.08109	3.25375	23	10	0.0568182	0.0113636	3.66703
chr1	19795894	19796299	chr1:19795894-19796299	406	19796109	21	4	5.17241	0.985222	2.39232	8.73854	6.65673	23	15	0.0588235	0.0112045	5.00052
chr1	19796912	19797654	chr1:19796912-19797654	743	19797501	30	6	4.03769	0.807537	2.32193	7.14465	5.16679	23	12	0.0432277	0.00864553	4.61038
chr1	19799715	19800041	chr1:19799715-19800041	327	19799977	18	0	5.50459	0	4.16993	6.90369	4.93684	33	16	0.0647482	0	3.86409
chr1	19801298	19801585	chr1:19801298-19801585	288	19801479	12	1	4.16667	0.347222	3.58496	7.13013	5.15268	33	13	0.0502092	0.0041841	4.43084
chr1	19801774	19802314	chr1:19801774-19802314	541	19801903	29	1	5.36044	0.184843	4.85798	8.24468	6.18419	33	14	0.0589431	0.00203252	4.90246
chr1	19803638	19803884	chr1:19803638-19803884	247	19803828	8	2	3.23887	0.809717	2	6.28586	4.34517	23	11	0.040404	0.010101	4.25573
chr1	19803950	19804419	chr1:19803950-19804419	470	19804174	21	3	4.46809	0.638298	2.80735	6.68403	4.72343	23	12	0.0498812	0.00712589	4.33377
chr1	19804526	19804894	chr1:19804526-19804894	369	19804700	15	4	4.06504	1.08401	1.90689	7.66551	5.64247	23	16	0.046875	0.0125	4.25048
chr1	19804995	19805330	chr1:19804995-19805330	336	19805157	14	1	4.16667	0.297619	3.80735	6.94579	4.97407	33	14	0.0487805	0.00348432	4.16712
chr1	19805935	19807936	chr1:19805935-19807936	2002	19806723	95	7	4.74525	0.34965	3.7625	11.0318	8.84713	33	15	0.0486431	0.00358423	6.34978
chr1	19808223	19813855	chr1:19808223-19813855	5633	19812393	707	43	12.551	0.763359	4.0393	175.491	171.264	33	128	0.126612	0.00770057	40.827
chr1	19814179	19814539	chr1:19814179-19814539	361	19814270	27	3	7.47922	0.831025	3.16993	8.40854	6.34277	33	22	0.0865385	0.00961538	3.83381
chr1	19923141	19924228	chr1:19923141-19924228	1088	19923523	171	6	15.7169	0.551471	4.83289	74.6507	71.4174	33	72	0.164581	0.00577478	19.417
chr1	19931250	19931449	chr1:19931250-19931449	200	19931356	5	0	2.5	0	2.32193	7.32749	5.32162	22	13	0.0331126	0	4.54592
chr1	19939724	19940006	chr1:19939724-19940006	283	19939853	10	1	3.53357	0.353357	3.32193	4.06248	2.33848	33	10	0.042735	0.0042735	3.05589
chr1	19941251	19941568	chr1:19941251-19941568	318	19941516	12	2	3.77358	0.628931	2.58496	4.27223	2.53409	23	10	0.0446097	0.00743494	3.17953
chr1	19944905	19945209	chr1:19944905-19945209	305	19945037	10	1	3.27869	0.327869	3.32193	7.16664	5.17303	33	11	0.0390625	0.00390625	4.80043
chr1	19946472	19946835	chr1:19946472-19946835	364	19946578	14	1	3.84615	0.274725	3.80735	8.11555	6.05804	33	12	0.0444444	0.0031746	5.20484
chr1	19947659	19947858	chr1:19947659-19947858	200	19947719	6	0	3	0	2.58496	5.39331	3.52448	22	9	0.0397351	0	4.00372
chr1	19948643	19948985	chr1:19948643-19948985	343	19948799	10	1	2.91545	0.291545	3.32193	5.39331	3.52448	32	9	0.0340136	0.00340136	4.00372
chr1	19952830	19953038	chr1:19952830-19953038	209	19952882	8	0	3.82775	0	3	6.20349	4.29038	23	10	0.05	0	4.36548
chr1	19953864	19954318	chr1:19953864-19954318	455	19954006	15	2	3.2967	0.43956	2.90689	5.78833	3.90313	23	10	0.0369458	0.00492611	4.10487
chr1	19955459	19955739	chr1:19955459-19955739	281	19955591	11	1	3.91459	0.355872	3.45943	9.77886	7.64726	33	14	0.0474138	0.00431034	5.81449
chr1	19956349	19956727	chr1:19956349-19956727	379	19956707	11	0	2.90237	0	3.45943	4.14699	2.41459	32	11	0.0333333	0	3.00034
chr1	19958380	19958579	chr1:19958380-19958579	200	19958474	5	0	2.5	0	2.32193	5.81405	3.92732	22	12	0.0331126	0	3.82394
chr1	19970066	19973527	chr1:19970066-19973527	3462	19970850	286	15	8.26112	0.433276	4.25298	80.116	76.8241	33	64	0.0837972	0.00439496	26.0023
chr1	19973990	19974427	chr1:19973990-19974427	438	19974246	16	3	3.65297	0.684932	2.41504	5.44806	3.57606	23	11	0.0411311	0.00771208	3.75039
chr1	19976890	19977233	chr1:19976890-19977233	344	19977028	13	2	3.77907	0.581395	2.70044	9.31971	7.19905	23	15	0.0440678	0.00677966	5.33387
chr1	19977287	19977751	chr1:19977287-19977751	465	19977371	16	1	3.44086	0.215054	4	6.68403	4.72343	33	12	0.0384615	0.00240385	4.33377
chr1	19978545	19979217	chr1:19978545-19979217	673	19979033	43	8	6.3893	1.18871	2.42626	6.60617	4.65458	23	17	0.0689103	0.0128205	3.60043
chr1	19980090	19981151	chr1:19980090-19981151	1062	19980736	56	7	5.27307	0.659134	3	10.3852	8.21707	23	16	0.0552813	0.00691017	5.74382
chr1	19981212	19981575	chr1:19981212-19981575	364	19981398	17	1	4.67033	0.274725	4.08746	7.69494	5.67134	33	13	0.0539683	0.0031746	4.76238
chr1	19981744	19982608	chr1:19981744-19982608	865	19981933	36	3	4.16185	0.346821	3.58496	7.74992	5.72433	33	13	0.0441176	0.00367647	4.79499
chr1	19984355	19984554	chr1:19984355-19984554	200	19984470	8	0	4	0	3	6.9876	5.01464	23	13	0.0529801	0	4.34828
chr1	19984796	19985256	chr1:19984796-19985256	461	19985078	19	3	4.12148	0.650759	2.66297	7.32749	5.32162	23	13	0.0461165	0.00728155	4.54592
chr1	19985314	19987663	chr1:19985314-19987663	2350	19986337	267	29	11.3617	1.23404	3.20271	38.2422	35.4573	33	50	0.116037	0.0126032	10.6263
chr1	19988122	19988563	chr1:19988122-19988563	442	19988402	29	5	6.56109	1.13122	2.53605	7.28845	5.28384	23	18	0.0737913	0.0127226	3.80046
chr1	20004512	20004711	chr1:20004512-20004711	200	20004543	2	1	1	0.5	1	5.39331	3.52448	11	9	0.013245	0.00662252	4.00372
chr1	20125913	20127082	chr1:20125913-20127082	1170	20126300	95	4	8.11966	0.34188	4.56986	30.04	27.3852	33	34	0.0847458	0.00356824	11.5143
chr1	20208716	20209781	chr1:20208716-20209781	1066	20208917	159	10	14.9156	0.938086	3.99095	120.43	116.721	33	98	0.156342	0.00983284	29.6438
chr1	20210012	20210258	chr1:20210012-20210258	247	20210150	9	2	3.64372	0.809717	2.16993	4.70416	2.90388	23	10	0.0454545	0.010101	3.43786
chr1	20211168	20211632	chr1:20211168-20211632	465	20211234	15	2	3.22581	0.430108	2.90689	5.9551	4.054	22	11	0.0360577	0.00480769	4.05446
chr1	20213058	20213348	chr1:20213058-20213348	291	20213217	9	2	3.09278	0.687285	2.16993	7.53384	5.51681	22	13	0.0371901	0.00826446	4.66713
chr1	20213869	20214132	chr1:20213869-20214132	264	20214036	8	0	3.0303	0	3	3.99668	2.27549	22	9	0.0372093	0	3.12532
chr1	20214677	20214919	chr1:20214677-20214919	243	20214725	8	1	3.29218	0.411523	3	6.25888	4.32477	23	10	0.0412371	0.00515464	4.4004
chr1	20215091	20215444	chr1:20215091-20215444	354	20215289	9	2	2.54237	0.564972	2.16993	6.26475	4.32477	22	10	0.0295082	0.00655738	4.4041
chr1	20216025	20216322	chr1:20216025-20216322	298	20216166	9	0	3.02013	0	3.16993	3.77517	2.06523	32	7	0.0361446	0	3.20298
chr1	20216565	20216904	chr1:20216565-20216904	340	20216897	10	0	2.94118	0	3.32193	4.14699	2.41459	32	11	0.0343643	0	3.00034
chr1	20217129	20217328	chr1:20217129-20217328	200	20217256	6	2	3	1	1.58496	3.53466	1.88721	12	10	0.0397351	0.013245	2.75031
chr1	20217996	20218370	chr1:20217996-20218370	375	20218219	15	0	4	0	3.90689	9.08964	6.98123	33	13	0.0460123	0	5.60521
chr1	20220186	20220734	chr1:20220186-20220734	549	20220550	18	0	3.27869	0	4.16993	7.17311	5.17303	33	11	0.036	0	4.80447
chr1	20221175	20221378	chr1:20221175-20221378	204	20221355	8	1	3.92157	0.490196	3	5.39331	3.52448	23	9	0.0516129	0.00645161	4.00372
chr1	20221594	20221877	chr1:20221594-20221877	284	20221727	6	2	2.11268	0.704225	1.58496	3.62491	1.95872	11	8	0.0255319	0.00851064	3.0003
chr1	20222142	20222419	chr1:20222142-20222419	278	20222199	8	1	2.8777	0.359712	3	3.77517	2.06523	22	7	0.0349345	0.00436681	3.20298
chr1	20223303	20223536	chr1:20223303-20223536	234	20223417	7	2	2.99145	0.854701	1.80735	5.08109	3.25375	12	10	0.0378378	0.0108108	3.66703
chr1	20230089	20230309	chr1:20230089-20230309	221	20230129	5	1	2.26244	0.452489	2.32193	5.69165	3.80906	21	10	0.0290698	0.00581395	4.0445
chr1	20230766	20231362	chr1:20230766-20231362	597	20230822	19	0	3.18258	0	4.24793	6.20349	4.29038	32	10	0.0346715	0	4.36548
chr1	20231531	20231806	chr1:20231531-20231806	276	20231713	10	0	3.62319	0	3.32193	5.98994	4.08648	33	10	0.0440529	0	4.23116
chr1	20232515	20233002	chr1:20232515-20233002	488	20232641	19	3	3.89344	0.614754	2.66297	7.19905	5.19723	23	12	0.0432802	0.00683371	4.64331
chr1	20233646	20234064	chr1:20233646-20234064	419	20233807	11	1	2.6253	0.238663	3.45943	7.17311	5.17303	32	11	0.0297297	0.0027027	4.80447
chr1	20234204	20235215	chr1:20234204-20235215	1012	20235089	36	2	3.55731	0.197628	4.16993	9.08964	6.98123	33	13	0.0373832	0.00207684	5.60521
chr1	20237087	20237356	chr1:20237087-20237356	270	20237235	7	1	2.59259	0.37037	2.80735	9.08964	6.98123	22	13	0.0316742	0.00452489	5.60521
chr1	20238609	20238829	chr1:20238609-20238829	221	20238744	8	0	3.61991	0	3	6.26475	4.32477	23	10	0.0465116	0	4.4041
chr1	20240170	20241890	chr1:20240170-20241890	1721	20241597	87	10	5.0552	0.581058	3.12102	7.66551	5.64247	23	16	0.0520335	0.00598086	4.25048
chr1	20241977	20243294	chr1:20241977-20243294	1318	20242158	75	4	5.69044	0.30349	4.22882	14.3689	12.0496	33	18	0.0591017	0.00315209	7.60708
chr1	20243378	20243877	chr1:20243378-20243877	500	20243753	24	1	4.8	0.2	4.58496	7.53384	5.51681	33	13	0.0532151	0.00221729	4.66713
chr1	20807277	20808800	chr1:20807277-20808800	1524	20808192	88	8	5.77428	0.524934	3.45943	14.2153	11.9106	33	20	0.059661	0.00542373	7.0007
chr1	20809001	20809454	chr1:20809001-20809454	454	20809172	23	1	5.06608	0.220264	4.52356	12.1819	9.94038	33	16	0.0567901	0.00246914	6.80633
chr1	20810233	20810914	chr1:20810233-20810914	682	20810355	36	6	5.27859	0.879765	2.58496	10.2523	8.08641	23	16	0.056872	0.00947867	5.66723
chr1	20811600	20813603	chr1:20811600-20813603	2004	20812783	300	12	14.9701	0.598802	4.64386	88.4403	85.0576	33	69	0.153453	0.00613811	28.0261
chr1	20820862	20821061	chr1:20820862-20821061	200	20820896	5	1	2.5	0.5	2.32193	4.56213	2.76876	22	8	0.0331126	0.00662252	3.60335
chr1	20821555	20822081	chr1:20821555-20822081	527	20821997	19	0	3.60531	0	4.24793	5.39331	3.52448	33	9	0.039749	0	4.00372
chr1	20834278	20834948	chr1:20834278-20834948	671	20834547	100	0	14.9031	0	6.64386	45.8652	42.9768	33	48	0.160772	0	14.7606
chr1	20959781	20960611	chr1:20959781-20960611	831	20960014	123	12	14.8014	1.44404	3.35755	64.7435	61.6181	33	61	0.157289	0.0153453	19.1378
chr1	20961145	20961355	chr1:20961145-20961355	211	20961262	7	1	3.31754	0.473934	2.80735	5.12126	3.29214	23	10	0.0432099	0.00617284	3.69164
chr1	20964436	20964635	chr1:20964436-20964635	200	20964486	5	2	2.5	1	1.32193	3.85494	2.14179	12	8	0.0331126	0.013245	3.14716
chr1	20965245	20965665	chr1:20965245-20965665	421	20965528	13	1	3.08789	0.23753	3.70044	5.46098	3.58853	32	10	0.0349462	0.00268817	3.90109
chr1	20966346	20966624	chr1:20966346-20966624	279	20966430	11	0	3.94265	0	3.45943	6.64748	4.69488	33	11	0.0478261	0	4.47803
chr1	20966701	20966963	chr1:20966701-20966963	263	20966862	10	1	3.80228	0.380228	3.32193	9.41952	7.29689	33	14	0.046729	0.0046729	5.59754
chr1	20968361	20968781	chr1:20968361-20968781	421	20968459	17	2	4.038	0.475059	3.08746	7.30995	5.30435	23	12	0.0456989	0.00537634	4.7106
chr1	20969345	20969729	chr1:20969345-20969729	385	20969539	14	3	3.63636	0.779221	2.22239	5.46901	3.59303	23	13	0.0416667	0.00892857	3.5004
chr1	20969920	20970299	chr1:20969920-20970299	380	20969979	12	3	3.15789	0.789474	2	4.29765	2.55901	22	9	0.0362538	0.00906344	3.31159
chr1	20970616	20970921	chr1:20970616-20970921	306	20970731	15	0	4.90196	0	3.90689	11.071	8.88594	33	17	0.0583658	0	5.92165
chr1	20971009	20971314	chr1:20971009-20971314	306	20971157	10	0	3.26797	0	3.32193	5.86566	3.96841	33	11	0.0389105	0	4.0004
chr1	20972017	20972218	chr1:20972017-20972218	202	20972184	9	0	4.45545	0	3.16993	7.30573	5.30053	33	15	0.0588235	0	4.21099
chr1	20974764	20975296	chr1:20974764-20975296	533	20975033	30	4	5.62852	0.750469	2.90689	12.1897	9.94305	23	18	0.0619835	0.00826446	6.33397
chr1	20975356	20976142	chr1:20975356-20976142	787	20975877	32	3	4.06607	0.381194	3.41504	9.21518	7.10446	33	14	0.0433604	0.00406504	5.47498
chr1	20976286	20977951	chr1:20976286-20977951	1666	20976482	93	4	5.58223	0.240096	4.53916	14.3868	12.0669	33	19	0.0575139	0.00247372	7.35364
chr1	20978027	20981425	chr1:20978027-20981425	3399	20980753	214	12	6.29597	0.353045	4.1565	16.3211	13.9514	33	22	0.0638806	0.00358209	7.66744
chr1	20982014	20985285	chr1:20982014-20985285	3272	20982627	174	21	5.31785	0.641809	3.05063	10.0813	7.93593	23	19	0.053987	0.00651567	5.00056
chr1	20987193	20988956	chr1:20987193-20988956	1764	20988248	265	11	15.0227	0.623583	4.59042	137.293	133.416	33	104	0.154519	0.00641399	35.0035
chr1	20989023	20989222	chr1:20989023-20989222	200	20989124	3	0	1.5	0	1.58496	4.34367	2.59127	11	8	0.0198675	0	3.46186
chr1	21023101	21023784	chr1:21023101-21023784	684	21023585	73	8	10.6725	1.16959	3.18982	21.6176	19.1161	33	32	0.114961	0.0125984	7.85804
chr1	21044404	21044696	chr1:21044404-21044696	293	21044544	15	1	5.11945	0.341297	3.90689	9.705	7.57472	33	14	0.0614754	0.00409836	5.76976
chr1	21047815	21048076	chr1:21047815-21048076	262	21047905	11	0	4.19847	0	3.45943	6.26475	4.32477	33	10	0.0516432	0	4.4041
chr1	21058603	21060131	chr1:21058603-21060131	1529	21059497	115	8	7.52126	0.523218	3.84549	21.5398	19.0393	33	26	0.0777027	0.00540541	9.44148
chr1	21062103	21062329	chr1:21062103-21062329	227	21062229	9	2	3.96476	0.881057	2.16993	7.4295	5.42097	23	13	0.0505618	0.011236	4.60573
chr1	21064051	21064530	chr1:21064051-21064530	480	21064216	19	0	3.95833	0	4.24793	8.5872	6.51113	33	14	0.0440835	0	5.10255
chr1	21064629	21064867	chr1:21064629-21064867	239	21064751	5	2	2.09205	0.83682	1.32193	4.40532	2.64963	11	9	0.0263158	0.0105263	3.37872
chr1	21065713	21066117	chr1:21065713-21066117	405	21065964	23	1	5.67901	0.246914	4.52356	10.9355	8.75425	33	17	0.0646067	0.00280899	5.84475
chr1	21067745	21068045	chr1:21067745-21068045	301	21067881	9	1	2.99003	0.332226	3.16993	5.2411	3.40618	32	9	0.0357143	0.00396825	3.90661
chr1	21068174	21068386	chr1:21068174-21068386	213	21068301	6	0	2.8169	0	2.58496	5.39331	3.52448	22	9	0.0365854	0	4.00372
chr1	21097874	21098236	chr1:21097874-21098236	363	21098055	12	0	3.30579	0	3.58496	7.58692	5.56882	33	13	0.0382166	0	4.69846
chr1	21102369	21102581	chr1:21102369-21102581	213	21102399	5	0	2.34742	0	2.32193	3.62491	1.95872	22	8	0.0304878	0	3.0003
chr1	21112831	21114799	chr1:21112831-21114799	1969	21113965	420	9	21.3306	0.457085	5.54432	92.3698	88.9498	33	85	0.21875	0.0046875	22.2823
chr1	21146947	21147258	chr1:21146947-21147258	312	21147085	9	0	2.88462	0	3.16993	5.64428	3.76274	32	10	0.0342205	0	4.01498
chr1	21177585	21177901	chr1:21177585-21177901	317	21177784	7	0	2.2082	0	2.80735	5.14672	3.31506	21	9	0.0261194	0	3.84651
chr1	21196771	21197042	chr1:21196771-21197042	272	21196876	10	0	3.67647	0	3.32193	5.28689	3.45027	33	10	0.044843	0	3.79348
chr1	21262677	21262928	chr1:21262677-21262928	252	21262804	10	0	3.96825	0	3.32193	6.28586	4.34517	33	11	0.0492611	0	4.25573
chr1	21267054	21267278	chr1:21267054-21267278	225	21267153	6	1	2.66667	0.444444	2.58496	5.08109	3.25375	22	10	0.0340909	0.00568182	3.66703
chr1	21267506	21267912	chr1:21267506-21267912	407	21267748	14	3	3.4398	0.737101	2.22239	6.54072	4.59315	23	11	0.0391061	0.00837989	4.41218
chr1	21272980	21273290	chr1:21272980-21273290	311	21273102	12	2	3.85852	0.643087	2.58496	5.86566	3.96841	23	11	0.0458015	0.00763359	4.0004
chr1	21318461	21318775	chr1:21318461-21318775	315	21318626	7	3	2.22222	0.952381	1.22239	4.6728	2.87621	11	9	0.0263158	0.0112782	3.54644
chr1	21323046	21323253	chr1:21323046-21323253	208	21323158	4	0	1.92308	0	2	6.26475	4.32477	21	10	0.0251572	0	4.4041
chr1	21331481	21331680	chr1:21331481-21331680	200	21331544	6	0	3	0	2.58496	3.62086	1.95872	22	7	0.0397351	0	3.10106
chr1	21358705	21358904	chr1:21358705-21358904	200	21358756	5	0	2.5	0	2.32193	4.228	2.49206	22	9	0.0331126	0	3.26831
chr1	21361766	21361976	chr1:21361766-21361976	211	21361909	7	1	3.31754	0.473934	2.80735	6.4884	4.54212	23	11	0.0432099	0.00617284	4.37998
chr1	21364931	21365130	chr1:21364931-21365130	200	21365033	6	1	3	0.5	2.58496	3.69481	2.02462	22	7	0.0397351	0.00662252	3.14989
chr1	21367522	21367756	chr1:21367522-21367756	235	21367590	9	1	3.82979	0.425532	3.16993	4.83692	3.02683	33	9	0.0483871	0.00537634	3.64998
chr1	21372404	21372606	chr1:21372404-21372606	203	21372556	8	1	3.94089	0.492611	3	6.09514	4.18891	23	10	0.0519481	0.00649351	4.29727
chr1	21373147	21373499	chr1:21373147-21373499	353	21373331	12	3	3.39943	0.849858	2	4.79252	2.98418	23	12	0.0394737	0.00986842	3.25037
chr1	21373568	21373831	chr1:21373568-21373831	264	21373677	12	1	4.54545	0.378788	3.58496	6.87001	4.90385	33	11	0.055814	0.00465116	4.61581
chr1	21374595	21374960	chr1:21374595-21374960	366	21374894	9	0	2.45902	0	3.16993	4.38515	2.63006	32	8	0.0283912	0	3.48869
chr1	21379663	21379862	chr1:21379663-21379862	200	21379758	3	1	1.5	0.5	1.58496	3.62491	1.95872	11	8	0.0198675	0.00662252	3.0003
chr1	21382386	21382605	chr1:21382386-21382605	220	21382440	4	1	1.81818	0.454545	2	5.39331	3.52448	21	9	0.0233918	0.00584795	4.00372
chr1	21387550	21387749	chr1:21387550-21387749	200	21387736	4	1	2	0.5	2	5.08109	3.25375	21	10	0.0264901	0.00662252	3.66703
chr1	21389512	21389711	chr1:21389512-21389711	200	21389630	8	0	4	0	3	5.60947	3.72864	23	11	0.0529801	0	3.84655
chr1	21395397	21395606	chr1:21395397-21395606	210	21395547	10	0	4.7619	0	3.32193	5.2187	3.3847	33	11	0.0621118	0	3.61484
chr1	21411043	21411256	chr1:21411043-21411256	214	21411192	9	3	4.20561	1.40187	1.58496	4.79252	2.98418	13	12	0.0545455	0.0181818	3.25037
chr1	21485154	21485367	chr1:21485154-21485367	214	21485230	9	1	4.20561	0.46729	3.16993	5.13525	3.30605	33	12	0.0545455	0.00606061	3.43953
chr1	21501367	21503811	chr1:21501367-21503811	2445	21503345	307	8	12.5562	0.327198	5.26209	117.272	113.595	33	91	0.12813	0.0033389	31.7273
chr1	21537780	21537987	chr1:21537780-21537987	208	21537892	12	0	5.76923	0	3.58496	5.98971	4.08648	33	13	0.0754717	0	3.7842
chr1	21539169	21539728	chr1:21539169-21539728	560	21539727	28	3	5	0.535714	3.22239	3.29389	1.6645	33	15	0.0547945	0.00587084	2.28601
chr1	21540226	21540650	chr1:21540226-21540650	425	21540295	23	3	5.41176	0.705882	2.9386	5.1571	3.32496	23	16	0.0611702	0.00797872	3.03609
chr1	21540793	21541390	chr1:21540793-21541390	598	21540928	34	7	5.68562	1.17057	2.28011	7.27019	5.26692	23	16	0.0619308	0.0127505	4.04808
chr1	21541652	21541913	chr1:21541652-21541913	262	21541833	9	3	3.43511	1.14504	1.58496	4.59964	2.80492	13	13	0.0422535	0.0140845	3.04384
chr1	21542440	21542674	chr1:21542440-21542674	235	21542620	12	3	5.10638	1.2766	2	5.05263	3.23623	23	15	0.0645161	0.016129	3.0773
chr1	21543598	21544784	chr1:21543598-21544784	1187	21544487	78	5	6.57119	0.42123	3.96347	12.8706	10.6109	33	21	0.0685413	0.00439367	6.04462
chr1	21545153	21545880	chr1:21545153-21545880	728	21545601	44	6	6.04396	0.824176	2.87447	11.5913	9.37744	23	20	0.0648012	0.00883652	5.58572
chr1	21548055	21549087	chr1:21548055-21549087	1033	21548906	53	5	5.13069	0.484027	3.40599	6.78058	4.81803	33	14	0.0538618	0.0050813	4.07653
chr1	21550779	21551021	chr1:21550779-21551021	243	21550895	9	1	3.7037	0.411523	3.16993	4.7336	2.93133	33	12	0.0463918	0.00515464	3.21819
chr1	21561040	21561306	chr1:21561040-21561306	267	21561177	12	5	4.49438	1.87266	1.26303	3.56331	1.91279	13	12	0.0550459	0.0229358	2.60031
chr1	21561358	21561730	chr1:21561358-21561730	373	21561362	15	0	4.02145	0	3.90689	4.14699	2.41459	33	11	0.0462963	0	3.00034
chr1	21562104	21562493	chr1:21562104-21562493	390	21562376	18	2	4.61538	0.512821	3.16993	7.57525	5.55743	33	14	0.0527859	0.0058651	4.51855
chr1	21563496	21563974	chr1:21563496-21563974	479	21563633	17	4	3.54906	0.835073	2.08746	4.81276	3.00338	23	10	0.0395349	0.00930233	3.50354
chr1	21564844	21565108	chr1:21564844-21565108	265	21565035	9	2	3.39623	0.754717	2.16993	4.3331	2.5835	23	9	0.0416667	0.00925926	3.33367
chr1	21565192	21565560	chr1:21565192-21565560	369	21565366	19	5	5.14905	1.35501	1.926	5.9467	4.04596	23	16	0.059375	0.015625	3.40041
chr1	21565716	21565917	chr1:21565716-21565917	202	21565795	10	0	4.9505	0	3.32193	5.86566	3.96841	33	11	0.0653595	0	4.0004
chr1	21566058	21566257	chr1:21566058-21566257	200	21566166	3	1	1.5	0.5	1.58496	5.08109	3.25375	11	10	0.0198675	0.00662252	3.66703
chr1	21566568	21566839	chr1:21566568-21566839	272	21566698	13	5	4.77941	1.83824	1.37851	5.9467	4.04596	13	16	0.058296	0.0224215	3.40041
chr1	21566996	21567286	chr1:21566996-21567286	291	21567269	7	1	2.4055	0.343643	2.80735	4.73535	2.93221	22	11	0.0289256	0.00413223	3.3337
chr1	21568640	21568991	chr1:21568640-21568991	352	21568799	12	3	3.40909	0.852273	2	2.95811	1.39205	23	9	0.039604	0.00990099	2.50028
chr1	21569224	21570129	chr1:21569224-21570129	906	21569673	40	6	4.41501	0.662252	2.73697	10.1819	8.0232	23	15	0.0466744	0.00700117	5.83997
chr1	21570265	21570597	chr1:21570265-21570597	333	21570398	12	2	3.6036	0.600601	2.58496	5.0414	3.22512	23	10	0.0422535	0.00704225	3.64275
chr1	21570754	21571106	chr1:21570754-21571106	353	21570912	14	1	3.96601	0.283286	3.80735	7.22773	5.22552	33	13	0.0460526	0.00328947	4.48764
chr1	21571217	21571545	chr1:21571217-21571545	329	21571405	13	0	3.95137	0	3.70044	5.48775	3.61141	33	11	0.0464286	0	3.77397
chr1	21573295	21573576	chr1:21573295-21573576	282	21573385	12	2	4.25532	0.70922	2.58496	7.38665	5.37892	23	14	0.0515021	0.00858369	4.41223
chr1	21573757	21573967	chr1:21573757-21573967	211	21573786	8	0	3.79147	0	3	6.4945	4.54793	23	12	0.0493827	0	4.22121
chr1	21574027	21574540	chr1:21574027-21574540	514	21574354	26	2	5.05837	0.389105	3.70044	10.1224	7.96437	33	16	0.055914	0.00430108	5.59267
chr1	21576476	21576761	chr1:21576476-21576761	286	21576658	11	0	3.84615	0	3.45943	5.47733	3.60125	33	12	0.0464135	0	3.63168
chr1	21577849	21578258	chr1:21577849-21578258	410	21577947	20	3	4.87805	0.731707	2.73697	6.90716	4.93726	23	15	0.0554017	0.00831025	4.00045
chr1	21578414	21578833	chr1:21578414-21578833	420	21578559	17	1	4.04762	0.238095	4.08746	5.10932	3.28053	33	11	0.0458221	0.00269542	3.55067
chr1	21579058	21579430	chr1:21579058-21579430	373	21579275	15	1	4.02145	0.268097	3.90689	5.0736	3.25375	33	11	0.0462963	0.00308642	3.52979
chr1	21580840	21581146	chr1:21580840-21581146	307	21580973	13	1	4.23453	0.325733	3.70044	6.44845	4.50325	33	12	0.0503876	0.00387597	4.19398
chr1	21581593	21582253	chr1:21581593-21582253	661	21582084	25	4	3.78215	0.605144	2.64386	7.37821	5.37138	23	13	0.0408497	0.00653595	4.57563
chr1	21582308	21582718	chr1:21582308-21582718	411	21582644	12	0	2.91971	0	3.58496	4.36674	2.61281	32	10	0.0331492	0	3.23564
chr1	21583380	21583989	chr1:21583380-21583989	610	21583554	34	2	5.57377	0.327869	4.08746	9.90199	7.76804	33	15	0.0606061	0.00356506	5.67431
chr1	21584409	21584697	chr1:21584409-21584697	289	21584562	12	0	4.15225	0	3.58496	6.18841	4.2762	33	11	0.05	0	4.19621
chr1	21585040	21585265	chr1:21585040-21585265	226	21585110	6	3	2.65487	1.32743	1	5.08109	3.25375	12	10	0.0338983	0.0169492	3.66703
chr1	21586350	21586726	chr1:21586350-21586726	377	21586548	18	2	4.77454	0.530504	3.16993	9.50702	7.38226	33	15	0.054878	0.00609756	5.44272
chr1	21586803	21587259	chr1:21586803-21587259	457	21587114	17	3	3.71991	0.656455	2.5025	4.81276	3.00338	23	10	0.0416667	0.00735294	3.50354
chr1	21587465	21589807	chr1:21587465-21589807	2343	21588357	306	14	13.0602	0.597525	4.45003	64.2173	61.0977	33	59	0.133391	0.00610288	19.7388
chr1	21591332	21591637	chr1:21591332-21591637	306	21591441	15	2	4.90196	0.653595	2.90689	5.31126	3.47242	23	15	0.0583658	0.0077821	3.20039
chr1	21593143	21593978	chr1:21593143-21593978	836	21593556	38	2	4.54545	0.239234	4.24793	11.4894	9.27679	33	16	0.0482846	0.0025413	6.39158
chr1	21594816	21595033	chr1:21594816-21595033	218	21594912	7	0	3.21101	0	2.80735	7.14465	5.16679	22	12	0.0414201	0	4.61038
chr1	21595149	21595362	chr1:21595149-21595362	214	21595230	5	1	2.33645	0.46729	2.32193	5.86566	3.96841	22	11	0.030303	0.00606061	4.0004
chr1	21595541	21595807	chr1:21595541-21595807	267	21595668	10	0	3.74532	0	3.32193	5.88771	3.98955	33	10	0.0458716	0	4.16706
chr1	21596179	21597689	chr1:21596179-21597689	1511	21596813	57	5	3.77234	0.330907	3.51096	8.11555	6.05804	33	12	0.0389877	0.00341997	5.20484
chr1	21598142	21598380	chr1:21598142-21598380	239	21598264	8	0	3.34728	0	3	5.10056	3.27251	23	9	0.0421053	0	3.81715
chr1	21600387	21600820	chr1:21600387-21600820	434	21600687	16	0	3.68664	0	4	6.38582	4.44208	33	11	0.0415584	0	4.31696
chr1	21600984	21601288	chr1:21600984-21601288	305	21601122	13	1	4.2623	0.327869	3.70044	8.0941	6.05668	33	13	0.0507812	0.00390625	5.00048
chr1	21602068	21602424	chr1:21602068-21602424	357	21602229	16	1	4.48179	0.280112	4	5.88236	3.98477	33	15	0.0519481	0.00324675	3.47867
chr1	21603761	21604017	chr1:21603761-21604017	257	21603902	10	0	3.89105	0	3.32193	8.9635	6.87674	33	15	0.0480769	0	5.12873
chr1	21605364	21607189	chr1:21605364-21607189	1826	21606677	105	6	5.75027	0.328587	4.12928	18.2529	15.8325	33	25	0.0590884	0.00337648	7.92766
chr1	21614352	21614623	chr1:21614352-21614623	272	21614488	10	0	3.67647	0	3.32193	6.44845	4.50325	33	12	0.044843	0	4.19398
chr1	21614733	21615341	chr1:21614733-21615341	609	21615178	22	3	3.61248	0.492611	2.87447	5.86566	3.96841	23	11	0.0392857	0.00535714	4.0004
chr1	21615584	21617700	chr1:21615584-21617700	2117	21616630	281	13	13.2735	0.614077	4.43399	52.4232	49.447	33	52	0.13588	0.00628627	16.5642
chr1	21619111	21619310	chr1:21619111-21619310	200	21619170	7	0	3.5	0	2.80735	3.9601	2.24175	23	8	0.0463576	0	3.2146
chr1	21629329	21629679	chr1:21629329-21629679	351	21629509	13	3	3.7037	0.854701	2.11548	7.53384	5.51681	23	13	0.0430464	0.00993377	4.66713
chr1	21639676	21640145	chr1:21639676-21640145	470	21639978	21	1	4.46809	0.212766	4.39232	6.9411	4.97005	33	13	0.0498812	0.0023753	4.32144
chr1	21640505	21640726	chr1:21640505-21640726	222	21640626	7	0	3.15315	0	2.80735	5.2187	3.3847	22	11	0.0404624	0	3.61484
chr1	21643831	21644386	chr1:21643831-21644386	556	21644239	27	3	4.85612	0.539568	3.16993	7.53384	5.51681	33	13	0.0532544	0.00591716	4.66713
chr1	21644492	21644691	chr1:21644492-21644691	200	21644624	6	0	3	0	2.58496	4.4421	2.68445	22	9	0.0397351	0	3.4017
chr1	21648830	21649446	chr1:21648830-21649446	617	21649261	26	5	4.21394	0.810373	2.37851	8.41301	6.34277	23	14	0.0457746	0.00880282	5.0005
chr1	21649719	21649963	chr1:21649719-21649963	245	21649829	11	1	4.4898	0.408163	3.45943	8.21466	6.15499	33	13	0.0561224	0.00510204	5.07295
chr1	21651191	21651463	chr1:21651191-21651463	273	21651336	12	2	4.3956	0.732601	2.58496	5.81405	3.92732	23	12	0.0535714	0.00892857	3.82394
chr1	21652096	21652316	chr1:21652096-21652316	221	21652219	7	2	3.16742	0.904977	1.80735	5.86566	3.96841	12	11	0.0406977	0.0116279	4.0004
chr1	21660861	21661246	chr1:21660861-21661246	386	21661049	25	4	6.47668	1.03627	2.64386	13.2808	10.9968	23	20	0.074184	0.0118694	6.48216
chr1	21661631	21662185	chr1:21661631-21662185	555	21661936	24	1	4.32432	0.18018	4.58496	6.40291	4.45884	33	12	0.0474308	0.00197628	4.16709
chr1	21664241	21664445	chr1:21664241-21664445	205	21664302	10	1	4.87805	0.487805	3.32193	5.46098	3.58853	33	10	0.0641026	0.00641026	3.90109
chr1	21666216	21666444	chr1:21666216-21666444	229	21666255	6	1	2.62009	0.436681	2.58496	4.56213	2.76876	22	8	0.0333333	0.00555556	3.60335
chr1	21669044	21669425	chr1:21669044-21669425	382	21669206	15	1	3.9267	0.26178	3.90689	11.1245	8.92345	33	15	0.045045	0.003003	6.40596
chr1	21670559	21670943	chr1:21670559-21670943	385	21670780	13	1	3.37662	0.25974	3.70044	5.39331	3.52448	33	9	0.0386905	0.00297619	4.00372
chr1	21671231	21672244	chr1:21671231-21672244	1014	21671955	131	4	12.9191	0.394477	5.03342	108.935	105.34	33	81	0.135751	0.00414508	32.8305
chr1	21754453	21754725	chr1:21754453-21754725	273	21754566	16	1	5.86081	0.3663	4	15.4962	13.1414	33	19	0.0714286	0.00446429	8.00745
chr1	21766376	21767428	chr1:21766376-21767428	1053	21766705	95	7	9.02184	0.664767	3.7625	33.8019	31.083	33	41	0.0946215	0.00697211	11.1715
chr1	21792918	21793117	chr1:21792918-21793117	200	21793089	6	1	3	0.5	2.58496	4.29765	2.55901	22	9	0.0397351	0.00662252	3.31159
chr1	21913242	21913543	chr1:21913242-21913543	302	21913394	12	1	3.97351	0.331126	3.58496	8.21466	6.15499	33	13	0.0474308	0.00395257	5.07295
chr1	21996609	21997414	chr1:21996609-21997414	806	21997245	29	2	3.59801	0.248139	3.85798	6.26475	4.32477	33	10	0.0383091	0.00264201	4.4041
chr1	21997587	21997814	chr1:21997587-21997814	228	21997670	7	1	3.07018	0.438596	2.80735	6.26475	4.32477	22	10	0.0391061	0.00558659	4.4041
chr1	21997889	21998217	chr1:21997889-21998217	329	21998081	11	1	3.34347	0.303951	3.45943	6.26475	4.32477	33	10	0.0392857	0.00357143	4.4041
chr1	21999016	22000247	chr1:21999016-22000247	1232	22000116	49	4	3.97727	0.324675	3.61471	11.1245	8.92345	33	15	0.0414201	0.00338123	6.40596
chr1	22001488	22001861	chr1:22001488-22001861	374	22001679	10	0	2.6738	0	3.32193	4.56213	2.76876	32	8	0.0307692	0	3.60335
chr1	22003541	22003742	chr1:22003541-22003742	202	22003697	4	0	1.9802	0	2	5.39331	3.52448	21	9	0.0261438	0	4.00372
chr1	22005179	22005391	chr1:22005179-22005391	213	22005285	9	0	4.22535	0	3.16993	8.89156	6.80661	33	14	0.054878	0	5.28221
chr1	22109227	22110336	chr1:22109227-22110336	1110	22109815	303	5	27.2973	0.45045	5.92125	135.721	131.856	33	112	0.28558	0.00471254	30.0565
chr1	22151003	22151389	chr1:22151003-22151389	387	22151146	9	1	2.32558	0.258398	3.16993	4.56213	2.76876	32	8	0.0266272	0.00295858	3.60335
chr1	22174678	22174934	chr1:22174678-22174934	257	22174705	5	0	1.94553	0	2.32193	3.62491	1.95872	21	8	0.0240385	0	3.0003
chr1	22175453	22175800	chr1:22175453-22175800	348	22175650	11	1	3.16092	0.287356	3.45943	9.08964	6.98123	32	13	0.0367893	0.00334448	5.60521
chr1	22180725	22180974	chr1:22180725-22180974	250	22180874	7	0	2.8	0	2.80735	4.56213	2.76876	22	8	0.0348259	0	3.60335
chr1	22182457	22182656	chr1:22182457-22182656	200	22182532	5	1	2.5	0.5	2.32193	5.39331	3.52448	22	9	0.0331126	0.00662252	4.00372
chr1	22190374	22190573	chr1:22190374-22190573	200	22190508	10	0	5	0	3.32193	4.26261	2.52465	33	9	0.0662252	0	3.28981
chr1	22205634	22206147	chr1:22205634-22206147	514	22206036	21	2	4.0856	0.389105	3.39232	11.2094	9.00166	33	17	0.0451613	0.00430108	6.0006
chr1	22214444	22214703	chr1:22214444-22214703	260	22214605	8	1	3.07692	0.384615	3	7.17311	5.17303	22	11	0.0379147	0.00473934	4.80447
chr1	22226298	22226739	chr1:22226298-22226739	442	22226619	14	0	3.16742	0	3.80735	7.17311	5.17303	32	11	0.0356234	0	4.80447
chr1	22230965	22231332	chr1:22230965-22231332	368	22231149	11	2	2.98913	0.543478	2.45943	5.39331	3.52448	22	9	0.0344828	0.00626959	4.00372
chr1	22235933	22236185	chr1:22235933-22236185	253	22236060	6	0	2.37154	0	2.58496	5.98994	4.08648	22	10	0.0294118	0	4.23116
chr1	22237809	22238023	chr1:22237809-22238023	215	22237925	6	1	2.7907	0.465116	2.58496	4.56213	2.76876	22	8	0.0361446	0.0060241	3.60335
chr1	22238120	22238543	chr1:22238120-22238543	424	22238385	13	1	3.06604	0.235849	3.70044	5.39331	3.52448	32	9	0.0346667	0.00266667	4.00372
chr1	22238915	22239150	chr1:22238915-22239150	236	22239083	8	1	3.38983	0.423729	3	6.14891	4.24105	23	10	0.0427807	0.00534759	4.3311
chr1	22240225	22240424	chr1:22240225-22240424	200	22240296	7	1	3.5	0.5	2.80735	5.41662	3.54693	23	10	0.0463576	0.00662252	3.87362
chr1	22257518	22258015	chr1:22257518-22258015	498	22257817	24	2	4.81928	0.401606	3.58496	9.57091	7.44489	33	15	0.0534521	0.00445434	5.47999
chr1	22263038	22263270	chr1:22263038-22263270	233	22263139	8	0	3.43348	0	3	11.023	8.83878	23	16	0.0434783	0	6.1157
chr1	22263426	22264117	chr1:22263426-22264117	692	22263740	79	6	11.4162	0.867052	3.71882	48.8876	45.9534	33	48	0.122862	0.00933126	16.335
chr1	22351792	22352838	chr1:22351792-22352838	1047	22352039	224	2	21.3945	0.191022	6.80735	100.648	97.1404	33	90	0.224449	0.00200401	23.95
chr1	22378981	22380699	chr1:22378981-22380699	1719	22379248	289	6	16.8121	0.34904	5.58996	123.915	120.169	33	99	0.173054	0.00359281	30.8674
chr1	22382058	22382591	chr1:22382058-22382591	534	22382157	24	6	4.49438	1.1236	2	4.70263	2.90388	23	16	0.0494845	0.0123711	2.83369
chr1	22383224	22383607	chr1:22383224-22383607	384	22383413	22	2	5.72917	0.520833	3.45943	7.9615	5.92996	33	16	0.0656716	0.00597015	4.40464
chr1	22384558	22384841	chr1:22384558-22384841	284	22384720	12	0	4.22535	0	3.58496	5.51969	3.64115	33	14	0.0510638	0	3.40949
chr1	22389340	22389539	chr1:22389340-22389539	200	22389452	7	1	3.5	0.5	2.80735	5.86719	3.96992	23	14	0.0463576	0.00662252	3.58893
chr1	22390110	22390494	chr1:22390110-22390494	385	22390221	20	4	5.19481	1.03896	2.32193	8.40435	6.3411	23	17	0.0595238	0.0119048	4.47812
chr1	22393946	22394270	chr1:22393946-22394270	325	22394087	18	6	5.53846	1.84615	1.58496	7.66551	5.64247	13	16	0.0652174	0.0217391	4.25048
chr1	22394538	22395027	chr1:22394538-22395027	490	22394903	25	2	5.10204	0.408163	3.64386	8.41547	6.34516	33	16	0.0566893	0.00453515	4.64532
chr1	22395218	22395576	chr1:22395218-22395576	359	22395338	17	3	4.73538	0.835655	2.5025	6.90716	4.93726	23	15	0.0548387	0.00967742	4.00045
chr1	22397205	22397491	chr1:22397205-22397491	287	22397456	15	1	5.22648	0.348432	3.90689	4.46325	2.7054	33	14	0.0630252	0.00420168	2.88497
chr1	22401362	22401717	chr1:22401362-22401717	356	22401403	13	3	3.65169	0.842697	2.11548	5.46901	3.59303	23	13	0.0423453	0.00977199	3.5004
chr1	22402046	22402316	chr1:22402046-22402316	271	22402206	10	2	3.69004	0.738007	2.32193	5.18186	3.34914	23	11	0.045045	0.00900901	3.59319
chr1	22402380	22402579	chr1:22402380-22402579	200	22402470	7	0	3.5	0	2.80735	3.78642	2.07549	23	10	0.0463576	0	2.89506
chr1	22404255	22404549	chr1:22404255-22404549	295	22404378	15	2	5.08475	0.677966	2.90689	9.31971	7.19905	23	15	0.0609756	0.00813008	5.33387
chr1	22405105	22405330	chr1:22405105-22405330	226	22405146	10	0	4.42478	0	3.32193	5.48775	3.61141	33	11	0.0564972	0	3.77397
chr1	22406123	22406590	chr1:22406123-22406590	468	22406383	26	0	5.55556	0	4.70044	10.9487	8.76629	33	16	0.0620525	0	6.07202
chr1	22407091	22407433	chr1:22407091-22407433	343	22407261	18	4	5.24781	1.16618	2.16993	12.1897	9.94305	23	18	0.0612245	0.0136054	6.33397
chr1	22407714	22408001	chr1:22407714-22408001	288	22407963	8	0	2.77778	0	3	6.1406	4.23333	22	11	0.0334728	0	4.16708
chr1	22408456	22408796	chr1:22408456-22408796	341	22408618	10	3	2.93255	0.879765	1.73697	5.46901	3.59303	12	13	0.0342466	0.010274	3.5004
chr1	22408860	22409134	chr1:22408860-22409134	275	22409015	8	2	2.90909	0.727273	2	5.14672	3.31506	22	9	0.0353982	0.00884956	3.84651
chr1	22410312	22411194	chr1:22410312-22411194	883	22410637	41	7	4.64326	0.792752	2.5502	10.7079	8.5326	23	15	0.0491607	0.00839329	6.15442
chr1	22411771	22412576	chr1:22411771-22412576	806	22412414	36	6	4.4665	0.744417	2.58496	6.68403	4.72343	23	12	0.0475561	0.00792602	4.33377
chr1	22412763	22413388	chr1:22412763-22413388	626	22413192	18	2	2.8754	0.319489	3.16993	6.26475	4.32477	32	10	0.0311958	0.0034662	4.4041
chr1	22413747	22413982	chr1:22413747-22413982	236	22413937	10	0	4.23729	0	3.32193	8.11555	6.05804	33	12	0.0534759	0	5.20484
chr1	22414530	22416487	chr1:22414530-22416487	1958	22415727	98	4	5.00511	0.20429	4.61471	15.4962	13.1414	33	19	0.0513358	0.00209534	8.00745
chr1	22416546	22418274	chr1:22416546-22418274	1729	22416736	76	6	4.3956	0.347021	3.66297	10.0932	7.93593	33	14	0.0452381	0.00357143	6.00559
chr1	22419085	22419319	chr1:22419085-22419319	235	22419178	9	1	3.82979	0.425532	3.16993	7.17311	5.17303	33	11	0.0483871	0.00537634	4.80447
chr1	22419524	22419882	chr1:22419524-22419882	359	22419718	14	3	3.89972	0.835655	2.22239	5.08109	3.25375	23	10	0.0451613	0.00967742	3.66703
chr1	22420107	22420767	chr1:22420107-22420767	661	22420501	29	1	4.38729	0.151286	4.85798	8.59577	6.51924	33	13	0.0473856	0.00163399	5.30353
chr1	22421024	22421231	chr1:22421024-22421231	208	22421092	10	1	4.80769	0.480769	3.32193	5.86566	3.96841	33	11	0.0628931	0.00628931	4.0004
chr1	22421341	22421645	chr1:22421341-22421645	305	22421523	10	2	3.27869	0.655738	2.32193	5.86566	3.96841	23	11	0.0390625	0.0078125	4.0004
chr1	22422458	22422712	chr1:22422458-22422712	255	22422655	14	4	5.4902	1.56863	1.80735	6.17447	4.26351	13	14	0.0679612	0.0194175	3.75042
chr1	22422982	22423555	chr1:22422982-22423555	574	22423165	34	3	5.92334	0.522648	3.5025	12.1897	9.94305	33	18	0.0647619	0.00571429	6.33397
chr1	22424302	22425420	chr1:22424302-22425420	1119	22425292	61	10	5.4513	0.893655	2.60881	7.09208	5.11556	23	20	0.0570093	0.00934579	3.50044
chr1	22425947	22426441	chr1:22425947-22426441	495	22426109	25	3	5.05051	0.606061	3.05889	10.1819	8.0232	23	15	0.0560538	0.00672646	5.83997
chr1	22426609	22426884	chr1:22426609-22426884	276	22426749	11	0	3.98551	0	3.45943	5.55143	3.67201	33	10	0.0484581	0	3.95722
chr1	22426946	22428173	chr1:22426946-22428173	1228	22427216	55	3	4.47883	0.2443	4.1964	9.31971	7.19905	33	15	0.0466497	0.00254453	5.33387
chr1	22428608	22430825	chr1:22428608-22430825	2218	22429230	96	8	4.32822	0.360685	3.58496	11.1245	8.92345	33	15	0.04426	0.00368834	6.40596
chr1	22431788	22434016	chr1:22431788-22434016	2229	22432441	128	9	5.74249	0.403769	3.83007	20.2064	17.7345	33	23	0.0587156	0.00412844	9.60894
chr1	22434420	22436525	chr1:22434420-22436525	2106	22435380	127	3	6.03039	0.14245	5.40372	20.2064	17.7345	33	23	0.0617404	0.00145843	9.60894
chr1	22437837	22438805	chr1:22437837-22438805	969	22438639	40	2	4.12797	0.206398	4.32193	11.1245	8.92345	33	15	0.0434783	0.00217391	6.40596
chr1	22438869	22439880	chr1:22438869-22439880	1012	22439247	58	2	5.73123	0.197628	4.85798	15.4962	13.1414	33	19	0.0602285	0.00207684	8.00745
chr1	22440177	22442401	chr1:22440177-22442401	2225	22442134	112	5	5.03371	0.224719	4.48543	14.3689	12.0496	33	18	0.0514706	0.00229779	7.60708
chr1	22442464	22443372	chr1:22442464-22443372	909	22442721	48	7	5.28053	0.770077	2.77761	9.31971	7.19905	23	15	0.055814	0.00813953	5.33387
chr1	22443427	22444061	chr1:22443427-22444061	635	22443607	24	1	3.77953	0.15748	4.58496	8.11555	6.05804	33	12	0.0409556	0.00170648	5.20484
chr1	22444288	22445499	chr1:22444288-22445499	1212	22444455	75	4	6.18812	0.330033	4.22882	13.2638	10.9802	33	17	0.0644884	0.00343938	7.2067
chr1	22445603	22446147	chr1:22445603-22446147	545	22445877	28	1	5.13761	0.183486	4.80735	11.1245	8.92345	33	15	0.0564516	0.00201613	6.40596
chr1	22446334	22447276	chr1:22446334-22447276	943	22447083	47	2	4.98409	0.212089	4.55459	12.1819	9.94038	33	16	0.0525727	0.00223714	6.80633
chr1	22447353	22449352	chr1:22447353-22449352	2000	22448233	132	6	6.6	0.3	4.45943	20.2064	17.7345	33	23	0.0676576	0.00307535	9.60894
chr1	22449482	22449718	chr1:22449482-22449718	237	22449543	9	0	3.79747	0	3.16993	7.17311	5.17303	33	11	0.0478723	0	4.80447
chr1	22449861	22450687	chr1:22449861-22450687	827	22450272	36	1	4.35308	0.120919	5.16993	12.1819	9.94038	33	16	0.0462725	0.00128535	6.80633
chr1	22451242	22451613	chr1:22451242-22451613	372	22451420	16	0	4.30108	0	4	8.11555	6.05804	33	12	0.0495356	0	5.20484
chr1	22451976	22452175	chr1:22451976-22452175	200	22452083	4	1	2	0.5	2	5.08109	3.25375	21	10	0.0264901	0.00662252	3.66703
chr1	22453489	22453688	chr1:22453489-22453688	200	22453557	5	0	2.5	0	2.32193	4.56213	2.76876	22	8	0.0331126	0	3.60335
chr1	22778207	22779209	chr1:22778207-22779209	1003	22778392	69	5	6.87936	0.498504	3.7866	28.0108	25.3836	33	31	0.072327	0.00524109	11.4297
chr1	23036905	23037549	chr1:23036905-23037549	645	23037364	41	1	6.35659	0.155039	5.35755	25.1999	22.6262	33	27	0.0687919	0.00167785	11.2104
chr1	23345424	23346228	chr1:23345424-23346228	805	23345984	125	3	15.528	0.372671	5.38082	56.2805	53.2585	33	54	0.165344	0.00396825	17.7437
chr1	23346407	23346606	chr1:23346407-23346606	200	23346518	10	0	5	0	3.32193	6.58818	4.6382	33	12	0.0662252	0	4.27675
chr1	23400071	23400275	chr1:23400071-23400275	205	23400235	7	0	3.41463	0	2.80735	5.19356	3.36017	23	9	0.0448718	0	3.87633
chr1	23403883	23404373	chr1:23403883-23404373	491	23403996	14	1	2.85132	0.203666	3.80735	5.39331	3.52448	32	9	0.0316742	0.00226244	4.00372
chr1	23404523	23404789	chr1:23404523-23404789	267	23404593	10	0	3.74532	0	3.32193	5.39331	3.52448	33	9	0.0458716	0	4.00372
chr1	23404859	23405138	chr1:23404859-23405138	280	23405034	10	0	3.57143	0	3.32193	5.39331	3.52448	33	9	0.04329	0	4.00372
chr1	23405358	23406222	chr1:23405358-23406222	865	23406010	34	3	3.93064	0.346821	3.5025	8.11555	6.05804	33	12	0.0416667	0.00367647	5.20484
chr1	23406398	23407941	chr1:23406398-23407941	1544	23406852	56	7	3.62694	0.453368	3	6.68403	4.72343	23	12	0.0374582	0.00468227	4.33377
chr1	23408476	23408998	chr1:23408476-23408998	523	23408840	15	3	2.86807	0.573614	2.32193	5.39331	3.52448	22	9	0.0316456	0.00632911	4.00372
chr1	23409123	23409731	chr1:23409123-23409731	609	23409459	24	4	3.94089	0.656814	2.58496	5.86566	3.96841	23	11	0.0428571	0.00714286	4.0004
chr1	23410310	23410940	chr1:23410310-23410940	631	23410852	21	4	3.32805	0.633914	2.39232	8.11555	6.05804	23	12	0.0360825	0.00687285	5.20484
chr1	23411402	23411601	chr1:23411402-23411601	200	23411528	8	1	4	0.5	3	6.26475	4.32477	23	10	0.0529801	0.00662252	4.4041
chr1	23412192	23413182	chr1:23412192-23413182	991	23412984	44	1	4.43996	0.100908	5.45943	14.3689	12.0496	33	18	0.0467091	0.00106157	7.60708
chr1	23413792	23414139	chr1:23413792-23414139	348	23413991	10	0	2.87356	0	3.32193	6.26475	4.32477	32	10	0.0334448	0	4.4041
chr1	23414331	23414534	chr1:23414331-23414534	204	23414442	7	1	3.43137	0.490196	2.80735	7.17311	5.17303	23	11	0.0451613	0.00645161	4.80447
chr1	23415216	23415665	chr1:23415216-23415665	450	23415580	17	0	3.77778	0	4.08746	6.26475	4.32477	33	10	0.042394	0	4.4041
chr1	23419212	23419654	chr1:23419212-23419654	443	23419613	15	0	3.386	0	3.90689	5.39331	3.52448	33	9	0.0380711	0	4.00372
chr1	23424632	23424838	chr1:23424632-23424838	207	23424711	7	0	3.38164	0	2.80735	5.39331	3.52448	23	9	0.0443038	0	4.00372
chr1	23425449	23425648	chr1:23425449-23425648	200	23425564	5	1	2.5	0.5	2.32193	3.77517	2.06523	22	7	0.0331126	0.00662252	3.20298
chr1	23426723	23427148	chr1:23426723-23427148	426	23426957	16	0	3.75587	0	4	7.17311	5.17303	33	11	0.0424403	0	4.80447
chr1	23431514	23431744	chr1:23431514-23431744	231	23431608	10	0	4.329	0	3.32193	7.42376	5.41554	33	12	0.0549451	0	4.77987
chr1	23495076	23495508	chr1:23495076-23495508	433	23495290	96	2	22.1709	0.461894	5.58496	94.9228	91.478	33	81	0.25	0.00520833	25.3113
chr1	23504072	23504682	chr1:23504072-23504682	611	23504365	47	4	7.69231	0.654664	3.55459	20.0124	17.5514	33	26	0.0836299	0.00711744	8.59961
chr1	23604158	23604365	chr1:23604158-23604365	208	23604241	6	1	2.88462	0.480769	2.58496	5.25592	3.42043	22	11	0.0377358	0.00628931	3.63674
chr1	23608338	23608692	chr1:23608338-23608692	355	23608510	13	1	3.66197	0.28169	3.70044	8.11555	6.05804	33	12	0.0424837	0.00326797	5.20484
chr1	23608748	23608947	chr1:23608748-23608947	200	23608827	6	0	3	0	2.58496	5.39331	3.52448	22	9	0.0397351	0	4.00372
chr1	23609053	23609431	chr1:23609053-23609431	379	23609431	11	1	2.90237	0.263852	3.45943	3.03902	1.42421	32	11	0.0333333	0.0030303	2.40029
chr1	23609490	23609771	chr1:23609490-23609771	282	23609582	12	1	4.25532	0.35461	3.58496	7.53384	5.51681	33	13	0.0515021	0.00429185	4.66713
chr1	23611666	23611865	chr1:23611666-23611865	200	23611740	2	0	1	0	1	5.14672	3.31506	11	9	0.013245	0	3.84651
chr1	23612296	23612608	chr1:23612296-23612608	313	23612418	13	1	4.15335	0.319489	3.70044	6.26475	4.32477	33	10	0.0492424	0.00378788	4.4041
chr1	23613515	23613714	chr1:23613515-23613714	200	23613635	8	1	4	0.5	3	4.71301	2.9108	23	9	0.0529801	0.00662252	3.57177
chr1	23616223	23616849	chr1:23616223-23616849	627	23616625	23	1	3.66826	0.15949	4.52356	8.11555	6.05804	33	12	0.0397924	0.0017301	5.20484
chr1	23617788	23617987	chr1:23617788-23617987	200	23617837	8	1	4	0.5	3	5.33832	3.4981	23	9	0.0529801	0.00662252	3.96861
chr1	23618070	23618508	chr1:23618070-23618508	439	23618226	17	0	3.87244	0	4.08746	8.93805	6.85195	33	13	0.0435897	0	5.51231
chr1	23618716	23619843	chr1:23618716-23619843	1128	23619480	51	4	4.52128	0.35461	3.67243	10.9487	8.76629	33	16	0.047266	0.00370714	6.07202
chr1	23623514	23623745	chr1:23623514-23623745	232	23623631	11	0	4.74138	0	3.45943	5.47733	3.60125	33	12	0.0601093	0	3.63168
chr1	23628628	23628827	chr1:23628628-23628827	200	23628754	9	2	4.5	1	2.16993	4.33491	2.58514	23	10	0.0596026	0.013245	3.21672
chr1	23630457	23630920	chr1:23630457-23630920	464	23630859	20	3	4.31034	0.646552	2.73697	7.53384	5.51681	23	13	0.0481928	0.00722892	4.66713
chr1	23631863	23632176	chr1:23631863-23632176	314	23632010	6	1	1.91083	0.318471	2.58496	6.26475	4.32477	21	10	0.0226415	0.00377358	4.4041
chr1	23633308	23633547	chr1:23633308-23633547	240	23633368	10	0	4.16667	0	3.32193	10.0932	7.93593	33	14	0.052356	0	6.00559
chr1	23635832	23636031	chr1:23635832-23636031	200	23635966	5	0	2.5	0	2.32193	4.56213	2.76876	22	8	0.0331126	0	3.60335
chr1	23636686	23637401	chr1:23636686-23637401	716	23637279	24	1	3.35196	0.139665	4.58496	8.0941	6.05668	33	13	0.035982	0.00149925	5.00048
chr1	23638283	23638672	chr1:23638283-23638672	390	23638500	15	2	3.84615	0.512821	2.90689	7.17311	5.17303	23	11	0.0439883	0.0058651	4.80447
chr1	23638760	23639070	chr1:23638760-23639070	311	23638888	5	1	1.60772	0.321543	2.32193	4.56213	2.76876	21	8	0.019084	0.00381679	3.60335
chr1	23639182	23639381	chr1:23639182-23639381	200	23639254	8	0	4	0	3	6.26475	4.32477	23	10	0.0529801	0	4.4041
chr1	23639785	23639998	chr1:23639785-23639998	214	23639860	7	1	3.27103	0.46729	2.80735	7.17311	5.17303	23	11	0.0424242	0.00606061	4.80447
chr1	23640091	23640416	chr1:23640091-23640416	326	23640223	11	3	3.37423	0.920245	1.87447	7.16664	5.17303	13	11	0.0397112	0.0108303	4.80043
chr1	23640741	23640940	chr1:23640741-23640940	200	23640884	5	0	2.5	0	2.32193	4.56213	2.76876	22	8	0.0331126	0	3.60335
chr1	23642225	23642776	chr1:23642225-23642776	552	23642596	20	5	3.62319	0.905797	2	5.08109	3.25375	23	10	0.0397614	0.00994036	3.66703
chr1	23642880	23643106	chr1:23642880-23643106	227	23643073	7	1	3.0837	0.440529	2.80735	4.38515	2.63006	22	8	0.0393258	0.00561798	3.48869
chr1	23646040	23646282	chr1:23646040-23646282	243	23646225	6	0	2.46914	0	2.58496	4.40532	2.64963	22	9	0.0309278	0	3.37872
chr1	23647929	23648141	chr1:23647929-23648141	213	23647979	7	0	3.28638	0	2.80735	4.228	2.49206	23	9	0.0426829	0	3.26831
chr1	23651809	23652008	chr1:23651809-23652008	200	23651881	10	0	5	0	3.32193	7.4748	5.46597	33	15	0.0662252	0	4.30155
chr1	23661955	23662160	chr1:23661955-23662160	206	23662056	12	1	5.82524	0.485437	3.58496	5.44168	3.57112	33	12	0.0764331	0.00636943	3.6115
chr1	23665463	23665868	chr1:23665463-23665868	406	23665720	16	0	3.94089	0	4	6.38582	4.44208	33	11	0.0448179	0	4.31696
chr1	23666514	23666758	chr1:23666514-23666758	245	23666598	6	2	2.44898	0.816327	1.58496	4.3331	2.5835	12	9	0.0306122	0.0102041	3.33367
chr1	23668409	23669351	chr1:23668409-23669351	943	23668583	40	4	4.24178	0.424178	3.32193	9.08196	6.98123	33	13	0.0447427	0.00447427	5.60051
chr1	23669615	23671860	chr1:23669615-23671860	2246	23671338	311	9	13.8468	0.400712	5.11085	63.9947	60.8809	33	60	0.141557	0.0040965	19.1844
chr1	23694337	23696000	chr1:23694337-23696000	1664	23695487	261	8	15.6851	0.480769	5.02791	83.3273	80.0016	33	72	0.16161	0.00495356	23.7037
chr1	23696072	23696488	chr1:23696072-23696488	417	23696303	25	1	5.9952	0.239808	4.64386	13.146	10.8813	33	18	0.0679348	0.00271739	6.88472
chr1	23697144	23697404	chr1:23697144-23697404	261	23697250	11	1	4.21456	0.383142	3.45943	8.59577	6.51924	33	13	0.0518868	0.00471698	5.30353
chr1	23749054	23749263	chr1:23749054-23749263	210	23749171	11	1	5.2381	0.47619	3.45943	6.09765	4.19122	33	12	0.068323	0.00621118	3.98815
chr1	23750896	23751430	chr1:23750896-23751430	535	23751275	16	4	2.99065	0.747664	2	6.68403	4.72343	22	12	0.0329218	0.00823045	4.33377
chr1	23810447	23811402	chr1:23810447-23811402	956	23810636	75	9	7.84519	0.941423	3.05889	36.886	34.1208	23	39	0.0826902	0.00992282	13.4242
chr1	23880329	23880648	chr1:23880329-23880648	320	23880496	11	0	3.4375	0	3.45943	6.64748	4.69488	33	11	0.0405904	0	4.47803
chr1	23880878	23887884	chr1:23880878-23887884	7007	23885969	2917	51	41.6298	0.727844	5.83784	370.356	364.164	33	226	0.41923	0.00732969	75.6743
chr1	23888068	23889415	chr1:23888068-23889415	1348	23889095	109	6	8.08605	0.445104	4.18322	27.4401	24.8303	33	31	0.0839107	0.00461894	11.1122
chr1	23894918	23895148	chr1:23894918-23895148	231	23894988	15	1	6.49351	0.4329	3.90689	7.37821	5.37138	33	13	0.0824176	0.00549451	4.57563
chr1	23902974	23904539	chr1:23902974-23904539	1566	23904018	105	5	6.70498	0.319285	4.39232	48.7936	45.8673	33	44	0.0692156	0.00329598	18.0016
chr1	23912005	23912624	chr1:23912005-23912624	620	23912445	32	1	5.16129	0.16129	5	9.14941	7.03971	33	17	0.056042	0.00175131	4.8654
chr1	23961242	23962138	chr1:23961242-23962138	897	23961866	102	7	11.3712	0.780379	3.86507	42.247	39.4034	33	45	0.120283	0.00825472	14.0259
chr1	24018069	24021081	chr1:24018069-24021081	3013	24018326	340	27	11.2844	0.896117	3.6545	132.644	128.811	33	100	0.11471	0.00910931	34.831
chr1	24021144	24023705	chr1:24021144-24023705	2562	24022226	168	12	6.55738	0.468384	3.80735	19.561	17.1092	33	24	0.0668524	0.00477517	8.92943
chr1	24023872	24024905	chr1:24023872-24024905	1034	24024163	74	10	7.15667	0.967118	2.88753	8.40854	6.34277	23	22	0.0751269	0.0101523	3.83381
chr1	24025213	24025570	chr1:24025213-24025570	358	24025385	13	1	3.63128	0.27933	3.70044	6.58575	4.63607	33	13	0.0420712	0.00323625	4.11808
chr1	24025644	24025924	chr1:24025644-24025924	281	24025838	16	2	5.69395	0.711744	3	9.25377	7.14027	23	18	0.0689655	0.00862069	4.75054
chr1	24025986	24026861	chr1:24025986-24026861	876	24026382	50	5	5.70776	0.570776	3.32193	9.66939	7.54106	33	17	0.0604595	0.00604595	5.14341
chr1	24027041	24027383	chr1:24027041-24027383	343	24027224	24	5	6.99708	1.45773	2.26303	7.09208	5.11556	23	20	0.0816327	0.0170068	3.50044
chr1	24028904	24029209	chr1:24028904-24029209	306	24029033	18	1	5.88235	0.326797	4.16993	8.31779	6.25628	33	17	0.0700389	0.00389105	4.434
chr1	24029261	24029814	chr1:24029261-24029814	554	24029657	35	4	6.31769	0.722022	3.12928	11.7979	9.57767	23	21	0.0693069	0.00792079	5.50062
chr1	24030419	24030795	chr1:24030419-24030795	377	24030601	24	2	6.36605	0.530504	3.58496	13.2905	11.0065	33	23	0.0731707	0.00609756	5.85432
chr1	24030958	24032126	chr1:24030958-24032126	1169	24031835	92	15	7.86997	1.28315	2.61667	19.2148	16.7683	23	29	0.0821429	0.0133929	7.42658
chr1	24033929	24035433	chr1:24033929-24035433	1505	24034472	81	10	5.38206	0.664452	3.01792	11.1595	8.95801	23	18	0.0556319	0.00686813	5.75818
chr1	24035807	24037297	chr1:24035807-24037297	1491	24036196	83	6	5.56673	0.402414	3.79008	11.4189	9.2081	33	18	0.0575589	0.00416089	5.90123
chr1	24037549	24037768	chr1:24037549-24037768	220	24037673	9	0	4.09091	0	3.16993	7.03461	5.06006	33	13	0.0526316	0	4.37545
chr1	24041350	24041587	chr1:24041350-24041587	238	24041464	11	0	4.62185	0	3.45943	8.27611	6.21505	33	13	0.0582011	0	5.10998
chr1	24041772	24041973	chr1:24041772-24041973	202	24041904	7	0	3.46535	0	2.80735	6.43677	4.49184	23	11	0.0457516	0	4.34824
chr1	24044387	24044713	chr1:24044387-24044713	327	24044561	11	2	3.36391	0.611621	2.45943	7.11717	5.13994	23	14	0.0395683	0.00719424	4.26182
chr1	24045077	24045394	chr1:24045077-24045394	318	24045271	13	1	4.08805	0.314465	3.70044	5.95284	4.05203	33	13	0.0483271	0.00371747	3.76385
chr1	24045864	24046138	chr1:24045864-24046138	275	24045967	12	0	4.36364	0	3.58496	5.26834	3.4323	33	12	0.0530973	0	3.5139
chr1	24046318	24046531	chr1:24046318-24046531	214	24046393	8	2	3.73832	0.934579	2	7.4748	5.46597	23	15	0.0484848	0.0121212	4.30155
chr1	24068980	24070811	chr1:24068980-24070811	1832	24070009	270	15	14.738	0.818777	4.16993	79.1295	75.8456	33	77	0.15143	0.00841279	19.5022
chr1	24071106	24071678	chr1:24071106-24071678	573	24071295	31	1	5.41012	0.17452	4.9542	11.6889	9.47364	33	18	0.0591603	0.0019084	6.05158
chr1	24073213	24073869	chr1:24073213-24073869	657	24073368	36	2	5.47945	0.304414	4.16993	9.63012	7.50261	33	16	0.0592105	0.00328947	5.31305
chr1	24073969	24074655	chr1:24073969-24074655	687	24074150	33	3	4.80349	0.436681	3.45943	10.3272	8.15958	33	15	0.0517241	0.00470219	5.92649
chr1	24075598	24075843	chr1:24075598-24075843	246	24075726	7	3	2.84553	1.21951	1.22239	2.95811	1.39205	12	9	0.035533	0.0152284	2.50028
chr1	24077876	24078258	chr1:24077876-24078258	383	24077988	17	1	4.43864	0.261097	4.08746	6.68403	4.72343	33	12	0.0508982	0.00299401	4.33377
chr1	24078428	24078636	chr1:24078428-24078636	209	24078525	12	1	5.74163	0.478469	3.58496	10.1819	8.0232	33	15	0.075	0.00625	5.83997
chr1	24078832	24079031	chr1:24078832-24079031	200	24078974	7	0	3.5	0	2.80735	5.86566	3.96841	23	11	0.0463576	0	4.0004
chr1	24079098	24079297	chr1:24079098-24079297	200	24079118	7	0	3.5	0	2.80735	4.70416	2.90388	23	10	0.0463576	0	3.43786
chr1	24082256	24083065	chr1:24082256-24083065	810	24082895	33	4	4.07407	0.493827	3.04439	8.9635	6.87674	23	15	0.043364	0.00525624	5.12873
chr1	24083235	24083640	chr1:24083235-24083640	406	24083369	19	1	4.6798	0.246305	4.24793	10.9355	8.75425	33	17	0.0532213	0.00280112	5.84475
chr1	24085746	24085945	chr1:24085746-24085945	200	24085760	7	2	3.5	1	1.80735	3.64609	1.97903	13	14	0.0463576	0.013245	2.50031
chr1	24086011	24086753	chr1:24086011-24086753	743	24086364	28	3	3.76851	0.403769	3.22239	6.40291	4.45884	33	12	0.0403458	0.00432277	4.16709
chr1	24087049	24087665	chr1:24087049-24087665	617	24087374	27	1	4.37601	0.162075	4.75489	6.31332	4.37218	33	12	0.0475352	0.00176056	4.11435
chr1	24088738	24089157	chr1:24088738-24089157	420	24088903	15	4	3.57143	0.952381	1.90689	6.17917	4.26752	23	13	0.0404313	0.0107817	3.88931
chr1	24089795	24090031	chr1:24089795-24090031	237	24089912	12	0	5.06329	0	3.58496	5.10932	3.28053	33	11	0.0638298	0	3.55067
chr1	24095254	24095475	chr1:24095254-24095475	222	24095304	7	0	3.15315	0	2.80735	6.17447	4.26351	22	14	0.0404624	0	3.75042
chr1	24096036	24096235	chr1:24096036-24096235	200	24096170	9	2	4.5	1	2.16993	5.44168	3.57112	23	12	0.0596026	0.013245	3.6115
chr1	24104391	24105192	chr1:24104391-24105192	802	24104952	187	4	23.3167	0.498753	5.54689	108.806	105.216	33	91	0.24834	0.00531208	27.3838
chr1	24115943	24116142	chr1:24115943-24116142	200	24116059	5	0	2.5	0	2.32193	3.73266	2.05947	22	7	0.0331126	0	3.17489
chr1	24116642	24117100	chr1:24116642-24117100	459	24116828	27	3	5.88235	0.653595	3.16993	8.90591	6.82059	33	17	0.0658537	0.00731707	4.73737
chr1	24117251	24117980	chr1:24117251-24117980	730	24117639	170	6	23.2877	0.821918	4.82443	97.1672	93.6966	33	84	0.249633	0.00881057	25.0026
chr1	24118162	24118891	chr1:24118162-24118891	730	24118435	29	5	3.9726	0.684932	2.53605	7.19905	5.19723	23	12	0.0425844	0.00734214	4.64331
chr1	24119299	24120296	chr1:24119299-24120296	998	24120083	51	3	5.11022	0.300601	4.08746	19.0004	16.5557	33	22	0.0537408	0.00316122	9.20857
chr1	24120401	24124899	chr1:24120401-24124899	4499	24123710	341	16	7.57946	0.355635	4.41363	26.4877	23.8909	33	28	0.0766292	0.00359551	11.6108
chr1	24125156	24128462	chr1:24125156-24128462	3307	24127484	469	12	14.182	0.362867	5.28848	186.071	181.757	33	123	0.143953	0.00368324	49.6462
chr1	24128599	24128917	chr1:24128599-24128917	319	24128774	9	1	2.82132	0.31348	3.16993	6.26475	4.32477	32	10	0.0333333	0.0037037	4.4041
chr1	24150796	24151019	chr1:24150796-24151019	224	24150976	9	0	4.01786	0	3.16993	4.39962	2.64428	33	12	0.0514286	0	3.03773
chr1	24151170	24152254	chr1:24151170-24152254	1085	24151879	220	10	20.2765	0.921659	4.45943	147.932	143.952	33	123	0.212355	0.00965251	30.3956
chr1	24285343	24293356	chr1:24285343-24293356	8014	24286345	1490	11	18.5925	0.13726	7.08166	227.116	222.497	33	144	0.187068	0.00138104	58.054
chr1	24293650	24295074	chr1:24293650-24295074	1425	24294668	57	1	4	0.0701754	5.83289	10.0932	7.93593	33	14	0.0414244	0.000726744	6.00559
chr1	24295139	24295379	chr1:24295139-24295379	241	24295225	7	0	2.90456	0	2.80735	4.56213	2.76876	22	8	0.0364583	0	3.60335
chr1	24295812	24296035	chr1:24295812-24296035	224	24295845	6	0	2.67857	0	2.58496	2.96031	1.39205	22	7	0.0342857	0	2.66693
chr1	24296330	24297019	chr1:24296330-24297019	690	24296428	23	1	3.33333	0.144928	4.52356	7.17311	5.17303	33	11	0.0358814	0.00156006	4.80447
chr1	24297108	24297549	chr1:24297108-24297549	442	24297265	13	1	2.94118	0.226244	3.70044	5.39331	3.52448	32	9	0.0330789	0.00254453	4.00372
chr1	24298198	24298836	chr1:24298198-24298836	639	24298624	23	3	3.59937	0.469484	2.9386	7.17311	5.17303	23	11	0.0389831	0.00508475	4.80447
chr1	24298974	24299254	chr1:24298974-24299254	281	24299072	12	2	4.27046	0.711744	2.58496	8.41301	6.34277	23	14	0.0517241	0.00862069	5.0005
chr1	24299663	24300568	chr1:24299663-24300568	906	24299924	45	4	4.96689	0.441501	3.49185	15.4962	13.1414	33	19	0.0525088	0.00466744	8.00745
chr1	24300789	24301144	chr1:24300789-24301144	356	24300808	13	1	3.65169	0.280899	3.70044	4.79252	2.98418	33	12	0.0423453	0.00325733	3.25037
chr1	24301908	24302156	chr1:24301908-24302156	249	24301968	7	0	2.81124	0	2.80735	4.56213	2.76876	22	8	0.035	0	3.60335
chr1	24302216	24302506	chr1:24302216-24302506	291	24302412	9	2	3.09278	0.687285	2.16993	5.39331	3.52448	22	9	0.0371901	0.00826446	4.00372
chr1	24302635	24303093	chr1:24302635-24303093	459	24302903	19	2	4.13943	0.43573	3.24793	13.2638	10.9802	33	17	0.0463415	0.00487805	7.2067
chr1	24303700	24304231	chr1:24303700-24304231	532	24303940	23	1	4.32331	0.18797	4.52356	8.11555	6.05804	33	12	0.047619	0.00207039	5.20484
chr1	24304516	24304855	chr1:24304516-24304855	340	24304686	11	1	3.23529	0.294118	3.45943	7.17311	5.17303	33	11	0.0378007	0.00343643	4.80447
chr1	24304906	24305124	chr1:24304906-24305124	219	24305078	5	0	2.28311	0	2.32193	5.39331	3.52448	21	9	0.0294118	0	4.00372
chr1	24305215	24305725	chr1:24305215-24305725	511	24305383	18	1	3.5225	0.195695	4.16993	8.11555	6.05804	33	12	0.038961	0.0021645	5.20484
chr1	24305956	24307542	chr1:24305956-24307542	1587	24306773	255	3	16.0681	0.189036	6.40939	133.8	129.956	33	95	0.1658	0.00195059	38.4357
chr1	24345613	24345812	chr1:24345613-24345812	200	24345683	8	0	4	0	3	7.16664	5.17303	23	11	0.0529801	0	4.80043
chr1	24740027	24740252	chr1:24740027-24740252	226	24740221	9	1	3.9823	0.442478	3.16993	5.81405	3.92732	33	12	0.0508475	0.00564972	3.82394
chr1	24828688	24829725	chr1:24828688-24829725	1038	24829450	113	5	10.8863	0.481696	4.49825	38.9928	36.1953	33	42	0.114257	0.00505561	13.4389
chr1	24968286	24970459	chr1:24968286-24970459	2174	24969344	417	22	19.1812	1.01196	4.24447	188.018	183.689	33	135	0.196235	0.0103529	43.0424
chr1	24974126	24974372	chr1:24974126-24974372	247	24974285	6	0	2.42915	0	2.58496	3.7711	2.06523	22	7	0.030303	0	3.20029
chr1	24977945	24978144	chr1:24977945-24978144	200	24977978	2	0	1	0	1	3.77517	2.06523	11	7	0.013245	0	3.20298
chr1	24981075	24981337	chr1:24981075-24981337	263	24981267	10	0	3.80228	0	3.32193	7.17311	5.17303	33	11	0.046729	0	4.80447
chr1	24982430	24982642	chr1:24982430-24982642	213	24982627	7	1	3.28638	0.469484	2.80735	6.26475	4.32477	23	10	0.0426829	0.00609756	4.4041
chr1	24983065	24983334	chr1:24983065-24983334	270	24983209	7	1	2.59259	0.37037	2.80735	6.26475	4.32477	22	10	0.0316742	0.00452489	4.4041
chr1	24983571	24983796	chr1:24983571-24983796	226	24983634	5	2	2.21239	0.884956	1.32193	2.95811	1.39205	11	9	0.0282486	0.0112994	2.50028
chr1	24993363	24993762	chr1:24993363-24993762	400	24993615	13	1	3.25	0.25	3.70044	6.20349	4.29038	33	10	0.037037	0.002849	4.36548
chr1	24997343	24997542	chr1:24997343-24997542	200	24997460	7	2	3.5	1	1.80735	7.53384	5.51681	13	13	0.0463576	0.013245	4.66713
chr1	25003034	25003388	chr1:25003034-25003388	355	25003191	16	4	4.50704	1.12676	2	4.7012	2.90315	23	14	0.0522876	0.0130719	3.00036
chr1	25005065	25005335	chr1:25005065-25005335	271	25005121	14	2	5.16605	0.738007	2.80735	5.21695	3.38313	23	13	0.0630631	0.00900901	3.36577
chr1	25071634	25073282	chr1:25071634-25073282	1649	25071966	359	10	21.7708	0.606428	5.16591	188.715	184.383	33	148	0.224375	0.00625	36.3456
chr1	25073346	25073559	chr1:25073346-25073559	214	25073502	20	7	9.34579	3.27103	1.51457	6.11791	4.21133	13	28	0.121212	0.0424242	2.63672
chr1	25074041	25074983	chr1:25074041-25074983	943	25074850	77	16	8.16543	1.69671	2.26679	10.1787	8.02047	23	23	0.0861298	0.0178971	4.44499
chr1	25075093	25075347	chr1:25075093-25075347	255	25075151	15	4	5.88235	1.56863	1.90689	5.51969	3.64115	23	14	0.0728155	0.0194175	3.40949
chr1	25075424	25076858	chr1:25075424-25076858	1435	25076717	92	23	6.41115	1.60279	2	6.81625	4.85268	23	20	0.0663781	0.0165945	3.38752
chr1	25077356	25077741	chr1:25077356-25077741	386	25077582	19	1	4.92228	0.259067	4.24793	6.92588	4.95586	33	17	0.0563798	0.00296736	3.75045
chr1	25078148	25079139	chr1:25078148-25079139	992	25078547	71	4	7.15726	0.403226	4.14975	13.1019	10.838	33	24	0.0752916	0.00424178	5.58101
chr1	25079273	25079631	chr1:25079273-25079631	359	25079433	22	5	6.12813	1.39276	2.1375	10.225	8.06513	23	22	0.0709677	0.016129	4.60055
chr1	25079819	25080111	chr1:25079819-25080111	293	25079960	18	1	6.14334	0.341297	4.16993	6.97485	5.00298	33	16	0.0737705	0.00409836	3.89953
chr1	25080414	25081193	chr1:25080414-25081193	780	25080847	54	4	6.92308	0.512821	3.75489	12.3992	10.1499	33	23	0.0738714	0.00547196	5.4305
chr1	25083437	25084023	chr1:25083437-25084023	587	25083851	41	11	6.98467	1.87394	1.89812	9.46161	7.33754	13	21	0.0762082	0.0204461	4.40053
chr1	25084277	25084653	chr1:25084277-25084653	377	25084531	21	10	5.57029	2.65252	1.07039	3.75802	2.06523	13	16	0.0640244	0.0304878	2.42888
chr1	25084810	25085033	chr1:25084810-25085033	224	25085026	16	5	7.14286	2.23214	1.67807	5.2866	3.45027	13	19	0.0914286	0.0285714	2.85751
chr1	25085853	25086379	chr1:25085853-25086379	527	25086256	36	7	6.83112	1.32827	2.36257	7.09208	5.11556	23	20	0.0753138	0.0146444	3.50044
chr1	25086924	25087212	chr1:25086924-25087212	289	25087057	16	0	5.53633	0	4	10.7671	8.59112	33	21	0.0666667	0	5.00058
chr1	25087283	25089865	chr1:25087283-25089865	2583	25088668	175	23	6.77507	0.890437	2.92765	6.97029	4.99843	23	24	0.0690608	0.00907656	3.12541
chr1	25089952	25090225	chr1:25089952-25090225	274	25090126	13	3	4.74453	1.09489	2.11548	6.17447	4.26351	23	14	0.0577778	0.0133333	3.75042
chr1	25090906	25091361	chr1:25090906-25091361	456	25091092	30	6	6.57895	1.31579	2.32193	8.71713	6.63795	23	20	0.0737101	0.014742	4.20051
chr1	25091421	25091743	chr1:25091421-25091743	323	25091596	20	0	6.19195	0	4.32193	8.97923	6.89245	33	18	0.0729927	0	4.61218
chr1	25091928	25092365	chr1:25091928-25092365	438	25092080	20	3	4.56621	0.684932	2.73697	7.79031	5.76268	23	16	0.0514139	0.00771208	4.31521
chr1	25092599	25093068	chr1:25092599-25093068	470	25092752	38	12	8.08511	2.55319	1.66297	4.35347	2.60079	13	19	0.0902613	0.0285036	2.50033
chr1	25093530	25093798	chr1:25093530-25093798	269	25093620	14	2	5.20446	0.743494	2.80735	4.95535	3.14199	23	14	0.0636364	0.00909091	3.12537
chr1	25093873	25094208	chr1:25093873-25094208	336	25094034	19	4	5.65476	1.19048	2.24793	5.9467	4.04596	23	16	0.0662021	0.0139373	3.40041
chr1	25094603	25094877	chr1:25094603-25094877	275	25094723	16	2	5.81818	0.727273	3	11.8057	9.58467	23	24	0.0707965	0.00884956	5.0006
chr1	25095616	25096420	chr1:25095616-25096420	805	25095834	58	4	7.20497	0.496894	3.85798	11.5795	9.36579	33	21	0.0767196	0.00529101	5.39277
chr1	25096627	25097154	chr1:25096627-25097154	528	25097026	32	2	6.06061	0.378788	4	9.51131	7.38645	33	19	0.0668058	0.00417537	4.71752
chr1	25097290	25098003	chr1:25097290-25098003	714	25097662	53	1	7.42297	0.140056	5.72792	14.2615	11.956	33	24	0.0796992	0.00150376	6.12815
chr1	25098576	25098862	chr1:25098576-25098862	287	25098704	10	0	3.48432	0	3.32193	6.86244	4.89821	33	14	0.0420168	0	4.12133
chr1	25099402	25100223	chr1:25099402-25100223	822	25099881	47	8	5.71776	0.973236	2.55459	9.61527	7.4887	23	17	0.0608021	0.0103493	5.11419
chr1	25102109	25103023	chr1:25102109-25103023	915	25102637	51	2	5.57377	0.218579	4.67243	11.4189	9.2081	33	18	0.0588915	0.00230947	5.90123
chr1	25103348	25104134	chr1:25103348-25104134	787	25103566	52	8	6.60737	1.01652	2.70044	14.227	11.922	23	23	0.0704607	0.0108401	6.31649
chr1	25104441	25105407	chr1:25104441-25105407	967	25105215	61	6	6.30817	0.620476	3.34577	11.1016	8.91609	33	19	0.0664488	0.00653595	5.52546
chr1	25105527	25105858	chr1:25105527-25105858	332	25105714	19	5	5.72289	1.50602	1.926	9.06912	6.97947	23	16	0.0671378	0.0176678	5.00053
chr1	25105915	25107576	chr1:25105915-25107576	1662	25106963	111	13	6.6787	0.78219	3.09398	18.0122	15.5938	23	24	0.0688159	0.00805952	8.06534
chr1	25107916	25108115	chr1:25107916-25108115	200	25107964	7	0	3.5	0	2.80735	3.8325	2.12022	23	14	0.0463576	0	2.58653
chr1	25108624	25108905	chr1:25108624-25108905	282	25108723	9	1	3.19149	0.35461	3.16993	5.80858	3.92284	32	13	0.0386266	0.00429185	3.68462
chr1	25109383	25109848	chr1:25109383-25109848	466	25109544	27	4	5.79399	0.858369	2.75489	5.9467	4.04596	23	16	0.0647482	0.00959233	3.40041
chr1	25110266	25110593	chr1:25110266-25110593	328	25110413	21	0	6.40244	0	4.39232	10.4234	8.25446	33	20	0.0752688	0	5.00057
chr1	25110670	25111405	chr1:25110670-25111405	736	25111070	46	6	6.25	0.815217	2.9386	9.74122	7.6105	23	18	0.0669578	0.00873362	5.00055
chr1	25111771	25112197	chr1:25111771-25112197	427	25112066	20	2	4.68384	0.468384	3.32193	5.96718	4.06604	33	14	0.0529101	0.00529101	3.64119
chr1	25112576	25112803	chr1:25112576-25112803	228	25112694	9	0	3.94737	0	3.16993	5.51969	3.64115	33	14	0.0502793	0	3.40949
chr1	25113444	25113832	chr1:25113444-25113832	389	25113698	19	2	4.88432	0.514139	3.24793	6.90369	4.93684	33	16	0.0558824	0.00588235	3.86409
chr1	25114047	25114309	chr1:25114047-25114309	263	25114126	13	3	4.94297	1.14068	2.11548	7.99244	5.95881	23	19	0.0607477	0.0140187	4.00048
chr1	25114566	25115585	chr1:25114566-25115585	1020	25114858	62	13	6.07843	1.27451	2.25376	8.71713	6.63795	23	20	0.0638517	0.0133883	4.20051
chr1	25116012	25116316	chr1:25116012-25116316	305	25116150	13	2	4.2623	0.655738	2.70044	6.53947	4.59233	23	15	0.0507812	0.0078125	3.80996
chr1	25118807	25119033	chr1:25118807-25119033	227	25118925	10	4	4.40529	1.76211	1.32193	5.31126	3.47242	13	15	0.0561798	0.0224719	3.20039
chr1	25119187	25120169	chr1:25119187-25120169	983	25119381	66	2	6.71414	0.203459	5.04439	9.77354	7.64235	33	20	0.0706638	0.00214133	4.68805
chr1	25122277	25122721	chr1:25122277-25122721	445	25122598	31	1	6.96629	0.224719	4.9542	6.92588	4.95586	33	17	0.0782828	0.00252525	3.75045
chr1	25122802	25123040	chr1:25122802-25123040	239	25123035	9	4	3.76569	1.67364	1.16993	2.85439	1.31072	13	14	0.0473684	0.0210526	2.14313
chr1	25124225	25125074	chr1:25124225-25125074	850	25124932	59	5	6.94118	0.588235	3.56071	11.6458	9.43125	33	19	0.0736579	0.0062422	5.81457
chr1	25126712	25126938	chr1:25126712-25126938	227	25126878	6	0	2.64317	0	2.58496	6.26926	4.32902	22	12	0.0337079	0	4.08847
chr1	25126992	25127246	chr1:25126992-25127246	255	25127153	6	0	2.35294	0	2.58496	5.86566	3.96841	22	11	0.0291262	0	4.0004
chr1	25127693	25128855	chr1:25127693-25128855	1163	25128020	75	8	6.44884	0.687876	3.22882	15.2587	12.9206	33	21	0.067325	0.00718133	7.33407
chr1	25129659	25130972	chr1:25129659-25130972	1314	25130280	81	5	6.16438	0.380518	4.01792	20.63	18.1528	33	24	0.0640316	0.00395257	9.54287
chr1	25131098	25131678	chr1:25131098-25131678	581	25131376	38	7	6.54045	1.20482	2.44057	13.1921	10.9222	23	19	0.0714286	0.0131579	6.66734
chr1	25131762	25134273	chr1:25131762-25134273	2512	25132786	163	15	6.48885	0.597134	3.44184	18.302	15.8811	33	24	0.0661795	0.00609013	8.22451
chr1	25134433	25134770	chr1:25134433-25134770	338	25134573	25	4	7.39645	1.18343	2.64386	11.7979	9.57767	23	21	0.0865052	0.0138408	5.50062
chr1	25135473	25135754	chr1:25135473-25135754	282	25135614	17	0	6.02837	0	4.08746	7.30573	5.30053	33	15	0.0729614	0	4.21099
chr1	25135863	25136707	chr1:25135863-25136707	845	25136261	53	9	6.27219	1.06509	2.558	12.1322	9.90505	23	20	0.0665829	0.0113065	5.86656
chr1	25136870	25137367	chr1:25136870-25137367	498	25137016	32	10	6.4257	2.00803	1.67807	10.4234	8.25446	13	20	0.0712695	0.0222717	5.00057
chr1	25137755	25138313	chr1:25137755-25138313	559	25138170	32	7	5.72451	1.25224	2.19265	7.4748	5.46597	23	15	0.0627451	0.0137255	4.30155
chr1	25138472	25139003	chr1:25138472-25139003	532	25138750	26	0	4.88722	0	4.70044	5.95284	4.05203	33	13	0.0538302	0	3.76385
chr1	25140345	25141420	chr1:25140345-25141420	1076	25141125	78	6	7.24907	0.557621	3.70044	19.7417	17.2834	33	28	0.0759494	0.00584226	7.92436
chr1	25141547	25142199	chr1:25141547-25142199	653	25142032	39	9	5.97243	1.37825	2.11548	10.225	8.06513	23	22	0.0645695	0.0149007	4.60055
chr1	25142425	25142797	chr1:25142425-25142797	373	25142555	23	0	6.16622	0	4.52356	12.1967	9.9497	33	21	0.0709877	0	5.70012
chr1	25142850	25144823	chr1:25142850-25144823	1974	25144684	146	16	7.39615	0.810537	3.18982	8.74376	6.66182	33	19	0.0758442	0.00831169	4.34834
chr1	25145287	25145874	chr1:25145287-25145874	588	25145707	30	1	5.10204	0.170068	4.90689	8.26502	6.2044	33	15	0.0556586	0.00185529	4.73423
chr1	25147052	25147298	chr1:25147052-25147298	247	25147141	13	0	5.26316	0	3.70044	7.66551	5.64247	33	16	0.0656566	0	4.25048
chr1	25147514	25148515	chr1:25147514-25148515	1002	25148290	60	11	5.98802	1.0978	2.44746	7.28845	5.28384	23	18	0.0629591	0.0115425	3.80046
chr1	25148607	25148882	chr1:25148607-25148882	276	25148693	8	2	2.89855	0.724638	2	3.56331	1.91279	22	12	0.0352423	0.00881057	2.60031
chr1	25149261	25149868	chr1:25149261-25149868	608	25149397	26	1	4.27632	0.164474	4.70044	5.44168	3.57112	33	12	0.0465116	0.00178891	3.6115
chr1	25150475	25150743	chr1:25150475-25150743	269	25150561	10	1	3.71747	0.371747	3.32193	6.94579	4.97407	33	14	0.0454545	0.00454545	4.16712
chr1	25151744	25152030	chr1:25151744-25152030	287	25151845	15	1	5.22648	0.348432	3.90689	6.94579	4.97407	33	14	0.0630252	0.00420168	4.16712
chr1	25152108	25153508	chr1:25152108-25153508	1401	25152477	85	4	6.06709	0.28551	4.40939	15.3781	13.0382	33	20	0.0628698	0.00295858	7.66497
chr1	25153631	25155105	chr1:25153631-25155105	1475	25154014	87	7	5.89831	0.474576	3.63559	15.9803	13.6202	33	20	0.0610098	0.00490884	8.01601
chr1	25155183	25157510	chr1:25155183-25157510	2328	25155382	133	11	5.71306	0.472509	3.59585	17.6821	15.2777	33	21	0.0583589	0.00482668	8.73095
chr1	25158341	25158567	chr1:25158341-25158567	227	25158411	9	1	3.96476	0.440529	3.16993	6.17917	4.26752	33	13	0.0505618	0.00561798	3.88931
chr1	25161924	25162923	chr1:25161924-25162923	1000	25161989	51	5	5.1	0.5	3.3505	3.75802	2.06523	33	16	0.0536278	0.00525762	2.42888
chr1	25163178	25163639	chr1:25163178-25163639	462	25163184	20	6	4.329	1.2987	1.73697	3.44231	1.80384	13	17	0.0484262	0.0145278	2.2503
chr1	25163790	25164370	chr1:25163790-25164370	581	25164235	20	0	3.44234	0	4.32193	12.0828	9.85648	33	16	0.037594	0	6.74664
chr1	25164487	25165723	chr1:25164487-25165723	1237	25165048	91	7	7.35651	0.565885	3.70044	14.514	12.1906	33	24	0.0765993	0.00589226	6.25071
chr1	25166431	25168695	chr1:25166431-25168695	2265	25168173	150	8	6.62252	0.353201	4.22882	19.0004	16.5557	33	22	0.0676895	0.00361011	9.20857
chr1	25168848	25171412	chr1:25168848-25171412	2565	25169603	150	10	5.84795	0.389864	3.90689	17.4505	15.0491	33	21	0.0596184	0.00397456	8.59454
chr1	25171513	25173505	chr1:25171513-25173505	1993	25173327	121	16	6.07125	0.80281	2.91886	13.4286	11.1423	23	20	0.0622428	0.00823045	6.56318
chr1	25173648	25180812	chr1:25173648-25180812	7165	25175186	848	65	11.8353	0.907188	3.70555	73.0429	69.8267	33	64	0.119168	0.00913435	22.111
chr1	25181017	25181541	chr1:25181017-25181541	525	25181374	32	3	6.09524	0.571429	3.41504	10.0813	7.93593	33	19	0.0672269	0.00630252	5.00056
chr1	25181672	25183413	chr1:25181672-25183413	1742	25182017	105	9	6.02755	0.516648	3.54432	16.6005	14.2258	33	22	0.0620201	0.00531601	7.82391
chr1	25558751	25560110	chr1:25558751-25560110	1360	25559169	242	10	17.7941	0.735294	4.59694	71.1087	67.9119	33	78	0.184592	0.00762777	15.8019
chr1	25565922	25569373	chr1:25565922-25569373	3452	25566670	449	47	13.007	1.36153	3.25598	64.5735	61.4515	33	68	0.131942	0.0138113	16.3526
chr1	25569690	25570206	chr1:25569690-25570206	517	25569938	31	4	5.99613	0.773694	2.9542	11.1016	8.91609	23	19	0.0662393	0.00854701	5.52546
chr1	25570447	25571435	chr1:25570447-25571435	989	25570637	65	10	6.5723	1.01112	2.70044	8.71713	6.63795	23	20	0.0691489	0.0106383	4.20051
chr1	25571569	25574616	chr1:25571569-25574616	3048	25573886	604	18	19.8163	0.590551	5.06848	301.828	296.607	33	200	0.2014	0.006002	59.1239
chr1	25593454	25594625	chr1:25593454-25594625	1172	25594379	180	4	15.3584	0.341297	5.49185	109.209	105.613	33	85	0.160285	0.00356189	30.7172
chr1	25664134	25665972	chr1:25664134-25665972	1839	25664841	319	10	17.3464	0.543774	4.99548	110.08	106.477	33	89	0.178212	0.00558659	29.0352
chr1	25683054	25683300	chr1:25683054-25683300	247	25683190	9	2	3.64372	0.809717	2.16993	8.65772	6.58058	23	16	0.0454545	0.010101	4.7758
chr1	25687684	25687998	chr1:25687684-25687998	315	25687813	19	1	6.03175	0.31746	4.24793	10.8689	8.69075	33	17	0.0714286	0.0037594	5.80704
chr1	25756356	25758226	chr1:25756356-25758226	1871	25756687	306	6	16.3549	0.320684	5.67243	103.983	100.439	33	94	0.167947	0.00329308	23.7527
chr1	25869953	25870387	chr1:25869953-25870387	435	25870151	45	1	10.3448	0.229885	5.49185	40.0793	37.2696	33	38	0.11658	0.00259067	15.6014
chr1	26126355	26126943	chr1:26126355-26126943	589	26126537	67	1	11.3752	0.169779	6.06609	38.5491	35.7601	33	40	0.124074	0.00185185	13.947
chr1	26136717	26137103	chr1:26136717-26137103	387	26136905	19	2	4.90956	0.516796	3.24793	9.31971	7.19905	33	15	0.056213	0.00591716	5.33387
chr1	26137159	26137580	chr1:26137159-26137580	422	26137393	19	2	4.50237	0.473934	3.24793	8.11555	6.05804	33	12	0.0509383	0.00536193	5.20484
chr1	26139971	26140376	chr1:26139971-26140376	406	26140243	11	1	2.70936	0.246305	3.45943	6.26475	4.32477	32	10	0.0308123	0.00280112	4.4041
chr1	26142703	26143109	chr1:26142703-26143109	407	26142944	12	2	2.9484	0.4914	2.58496	5.86566	3.96841	22	11	0.0335196	0.00558659	4.0004
chr1	26143343	26143542	chr1:26143343-26143542	200	26143468	7	1	3.5	0.5	2.80735	3.62491	1.95872	23	8	0.0463576	0.00662252	3.0003
chr1	26144071	26144952	chr1:26144071-26144952	882	26144403	49	7	5.55556	0.793651	2.80735	12.1897	9.94305	23	18	0.0588235	0.00840336	6.33397
chr1	26145020	26147243	chr1:26145020-26147243	2224	26146307	268	20	12.0504	0.899281	3.74416	78.233	74.962	33	66	0.123218	0.0091954	23.9309
chr1	26147893	26148198	chr1:26147893-26148198	306	26148086	10	1	3.26797	0.326797	3.32193	4.59392	2.79968	33	9	0.0389105	0.00389105	3.49685
chr1	26163470	26163729	chr1:26163470-26163729	260	26163551	9	1	3.46154	0.384615	3.16993	3.59366	1.9396	33	8	0.042654	0.00473934	2.98043
chr1	26185827	26186380	chr1:26185827-26186380	554	26186078	103	1	18.5921	0.180505	6.6865	98.6445	95.1583	33	80	0.20396	0.0019802	27.7425
chr1	26187080	26187301	chr1:26187080-26187301	222	26187120	8	0	3.6036	0	3	4.79252	2.98418	23	12	0.0462428	0	3.25037
chr1	26201564	26202515	chr1:26201564-26202515	952	26202296	127	12	13.3403	1.2605	3.40372	40.6842	37.8633	33	48	0.140642	0.013289	12.2514
chr1	26218751	26219458	chr1:26218751-26219458	708	26219020	72	7	10.1695	0.988701	3.36257	24.5823	22.0208	33	34	0.109256	0.0106222	8.75099
chr1	26221822	26222134	chr1:26221822-26222134	313	26221958	15	1	4.79233	0.319489	3.90689	9.31971	7.19905	33	15	0.0568182	0.00378788	5.33387
chr1	26224917	26225116	chr1:26224917-26225116	200	26225064	7	1	3.5	0.5	2.80735	5.28934	3.45207	23	9	0.0463576	0.00662252	3.93737
chr1	26231123	26231326	chr1:26231123-26231326	204	26231247	6	0	2.94118	0	2.58496	6.26475	4.32477	22	10	0.0387097	0	4.4041
chr1	26231517	26232005	chr1:26231517-26232005	489	26231848	32	5	6.54397	1.02249	2.67807	7.99244	5.95881	23	19	0.0727273	0.0113636	4.00048
chr1	26232644	26233136	chr1:26232644-26233136	493	26232875	86	4	17.4442	0.811359	4.42626	73.7275	70.4994	33	65	0.193694	0.00900901	22.0022
chr1	26249411	26249839	chr1:26249411-26249839	429	26249582	18	1	4.1958	0.2331	4.16993	6.4945	4.54793	33	12	0.0473684	0.00263158	4.22121
chr1	26323585	26323871	chr1:26323585-26323871	287	26323709	14	0	4.87805	0	3.80735	12.9716	10.7104	33	17	0.0588235	0	7.03189
chr1	26324117	26324985	chr1:26324117-26324985	869	26324512	87	6	10.0115	0.690449	3.85798	42.0309	39.1886	33	43	0.106098	0.00731707	14.6681
chr1	26346576	26347262	chr1:26346576-26347262	687	26346717	24	3	3.49345	0.436681	3	5.32959	3.49037	23	10	0.0376176	0.00470219	3.81982
chr1	26348147	26348579	chr1:26348147-26348579	433	26348267	24	1	5.54273	0.230947	4.58496	14.2946	11.9888	33	19	0.0625	0.00260417	7.29997
chr1	26361405	26361606	chr1:26361405-26361606	202	26361528	11	0	5.44554	0	3.45943	8.11555	6.05804	33	12	0.0718954	0	5.20484
chr1	26361793	26362296	chr1:26361793-26362296	504	26361999	43	0	8.53175	0	5.42626	27.7901	25.1693	33	29	0.0945055	0	12.0112
chr1	26437423	26437664	chr1:26437423-26437664	242	26437515	13	3	5.3719	1.23967	2.11548	7.92426	5.89287	23	14	0.0673575	0.015544	4.71747
chr1	26437856	26438576	chr1:26437856-26438576	721	26438336	65	5	9.01526	0.693481	3.70044	25.2728	22.6986	33	31	0.0967262	0.00744048	9.93892
chr1	26496245	26496881	chr1:26496245-26496881	637	26496474	95	0	14.9137	0	6.56986	75.4498	72.2038	33	65	0.161565	0	22.9189
chr1	26560539	26561194	chr1:26560539-26561194	656	26560732	69	5	10.5183	0.762195	3.7866	38.2702	35.4838	33	43	0.113674	0.00823723	12.7181
chr1	26602273	26602964	chr1:26602273-26602964	692	26602847	37	5	5.34682	0.722543	2.88753	11.2094	9.00166	23	17	0.0575428	0.00777605	6.0006
chr1	26604844	26614314	chr1:26604844-26614314	9471	26606616	1769	53	18.6781	0.559603	5.0608	189.097	184.76	33	147	0.187752	0.00562513	37.0042
chr1	26614666	26615044	chr1:26614666-26615044	379	26614931	12	0	3.16623	0	3.58496	6.26475	4.32477	32	10	0.0363636	0	4.4041
chr1	26615316	26615515	chr1:26615316-26615515	200	26615393	4	0	2	0	2	4.56213	2.76876	21	8	0.0264901	0	3.60335
chr1	26615583	26616753	chr1:26615583-26616753	1171	26615773	42	2	3.58668	0.170794	4.39232	8.11555	6.05804	33	12	0.0374332	0.00178253	5.20484
chr1	26616918	26617259	chr1:26616918-26617259	342	26617092	9	1	2.63158	0.292398	3.16993	7.17311	5.17303	32	11	0.0307167	0.00341297	4.80447
chr1	26617907	26618145	chr1:26617907-26618145	239	26618041	6	0	2.51046	0	2.58496	6.26475	4.32477	22	10	0.0315789	0	4.4041
chr1	26758458	26759223	chr1:26758458-26759223	766	26758948	142	5	18.5379	0.652742	4.82782	96.8348	93.3703	33	88	0.198047	0.0069735	23.0596
chr1	26772764	26773009	chr1:26772764-26773009	246	26772934	8	2	3.25203	0.813008	2	6.26926	4.32902	23	12	0.0406091	0.0101523	4.08847
chr1	26785974	26786208	chr1:26785974-26786208	235	26786075	10	0	4.25532	0	3.32193	6.33716	4.39432	33	13	0.0537634	0	3.9777
chr1	26792954	26793187	chr1:26792954-26793187	234	26793110	7	2	2.99145	0.854701	1.80735	5.86566	3.96841	12	11	0.0378378	0.0108108	4.0004
chr1	26793288	26793882	chr1:26793288-26793882	595	26793479	19	2	3.19328	0.336134	3.24793	7.84712	5.81837	32	12	0.0347985	0.003663	5.03922
chr1	26794768	26795184	chr1:26794768-26795184	417	26795123	10	1	2.39808	0.239808	3.32193	5.39331	3.52448	32	9	0.0271739	0.00271739	4.00372
chr1	26795379	26796117	chr1:26795379-26796117	739	26795980	32	2	4.33018	0.270636	4	10.0932	7.93593	33	14	0.0463768	0.00289855	6.00559
chr1	26796286	26796803	chr1:26796286-26796803	518	26796617	33	3	6.37066	0.579151	3.45943	16.4916	14.1181	33	23	0.0703625	0.00639659	7.50078
chr1	26796933	26800343	chr1:26796933-26800343	3411	26799155	465	18	13.6324	0.527704	4.69116	63.2388	60.1311	33	58	0.138311	0.00535396	19.6686
chr1	26802520	26802719	chr1:26802520-26802719	200	26802645	8	1	4	0.5	3	5.12126	3.29214	23	10	0.0529801	0.00662252	3.69164
chr1	26802827	26803105	chr1:26802827-26803105	279	26802976	10	0	3.58423	0	3.32193	6.4945	4.54793	33	12	0.0434783	0	4.22121
chr1	26826796	26828215	chr1:26826796-26828215	1420	26827590	230	6	16.1972	0.422535	5.26053	79.4785	76.1929	33	76	0.167761	0.00437637	20.0543
chr1	26946481	26948450	chr1:26946481-26948450	1970	26947995	490	9	24.8731	0.456853	5.76671	87.7348	84.361	33	83	0.255075	0.00468506	21.0024
chr1	27018733	27020546	chr1:27018733-27020546	1814	27019114	179	9	9.8677	0.496141	4.31389	60.3519	57.2787	33	52	0.101416	0.00509915	20.8681
chr1	27021660	27025223	chr1:27021660-27025223	3564	27022314	410	16	11.5039	0.448934	4.67948	94.0329	90.593	33	78	0.116643	0.00455192	26.336
chr1	27025882	27026118	chr1:27025882-27026118	237	27025995	9	1	3.79747	0.421941	3.16993	9.08964	6.98123	33	13	0.0478723	0.00531915	5.60521
chr1	27026588	27026880	chr1:27026588-27026880	293	27026684	11	1	3.75427	0.341297	3.45943	6.26475	4.32477	33	10	0.045082	0.00409836	4.4041
chr1	27028276	27028542	chr1:27028276-27028542	267	27028425	12	2	4.49438	0.749064	2.58496	6.90716	4.93726	23	15	0.0550459	0.00917431	4.00045
chr1	27029340	27029860	chr1:27029340-27029860	521	27029493	12	0	2.30326	0	3.58496	5.39331	3.52448	32	9	0.0254237	0	4.00372
chr1	27031172	27031634	chr1:27031172-27031634	463	27031293	17	3	3.67171	0.647948	2.5025	6.23682	4.32192	23	11	0.0410628	0.00724638	4.22576
chr1	27049901	27050217	chr1:27049901-27050217	317	27050019	14	1	4.4164	0.315457	3.80735	5.89302	3.99469	33	12	0.0522388	0.00373134	3.86946
chr1	27050653	27050856	chr1:27050653-27050856	204	27050678	8	2	3.92157	0.980392	2	5.89302	3.99469	23	12	0.0516129	0.0129032	3.86946
chr1	27054127	27054360	chr1:27054127-27054360	234	27054198	9	0	3.84615	0	3.16993	5.39331	3.52448	33	9	0.0486486	0	4.00372
chr1	27055820	27056019	chr1:27055820-27056019	200	27055867	6	0	3	0	2.58496	5.39331	3.52448	22	9	0.0397351	0	4.00372
chr1	27056151	27056412	chr1:27056151-27056412	262	27056239	10	0	3.81679	0	3.32193	7.17311	5.17303	33	11	0.0469484	0	4.80447
chr1	27058166	27058604	chr1:27058166-27058604	439	27058423	15	3	3.41686	0.683371	2.32193	7.17311	5.17303	23	11	0.0384615	0.00769231	4.80447
chr1	27059296	27059498	chr1:27059296-27059498	203	27059420	9	1	4.4335	0.492611	3.16993	5.05506	3.23803	33	9	0.0584416	0.00649351	3.78823
chr1	27060216	27060463	chr1:27060216-27060463	248	27060348	8	1	3.22581	0.403226	3	5.32959	3.49037	23	10	0.040201	0.00502513	3.81982
chr1	27066016	27066243	chr1:27066016-27066243	228	27066169	7	1	3.07018	0.438596	2.80735	5.66075	3.7788	22	12	0.0391061	0.00558659	3.73603
chr1	27066490	27066689	chr1:27066490-27066689	200	27066572	8	2	4	1	2	4.18055	2.44691	23	10	0.0529801	0.013245	3.12534
chr1	27067145	27067397	chr1:27067145-27067397	253	27067247	9	1	3.55731	0.395257	3.16993	4.30341	2.56387	33	10	0.0441176	0.00490196	3.19802
chr1	27068765	27068964	chr1:27068765-27068964	200	27068866	6	1	3	0.5	2.58496	3.88917	2.17484	22	11	0.0397351	0.00662252	2.85747
chr1	27070625	27071092	chr1:27070625-27071092	468	27070703	22	3	4.70085	0.641026	2.87447	7.4295	5.42097	23	13	0.052506	0.0071599	4.60573
chr1	27072596	27072821	chr1:27072596-27072821	226	27072650	9	0	3.9823	0	3.16993	5.52788	3.64909	33	11	0.0508475	0	3.79786
chr1	27074360	27074687	chr1:27074360-27074687	328	27074527	10	1	3.04878	0.304878	3.32193	5.9551	4.054	32	11	0.0358423	0.00358423	4.05446
[truncated: 110,870 more rows]

## Sheet: Peaks RNAPII-ser2P on Prom-prox
chromosome	start	end	id	length	summit	reads_treatment	reads_control	avg_reads_treatment	avg_reads_control	fold_enrichment	significance	fdr	qc_flag	pileup	saturation_treatment	saturation_control	MACS_fe
chr1	713686	714587	chr1:713686-714587	902	713966	268	4	29.7118	0.443459	6.06609	120.484	116.775	33	105	0.314185	0.00468933	26.3711
chr1	854796	857161	chr1:854796-857161	2366	855164	108	3	4.56467	0.126796	5.16993	13.2638	10.9802	33	17	0.046612	0.00129478	7.2067
chr1	859126	862072	chr1:859126-862072	2947	860975	238	14	8.07601	0.475059	4.08746	46.1253	43.2274	33	43	0.0821256	0.00483092	16.9246
chr1	894338	894842	chr1:894338-894842	505	894587	85	1	16.8317	0.19802	6.40939	83.4497	80.1181	33	66	0.186404	0.00219298	26.825
chr1	895835	896279	chr1:895835-896279	445	895988	40	2	8.98876	0.449438	4.32193	24.2264	21.6741	33	30	0.10101	0.00505051	9.6885
chr1	900738	902734	chr1:900738-902734	1997	902278	263	7	13.1698	0.350526	5.23156	126.6	122.827	33	91	0.13501	0.00359343	36.8343
chr1	954899	955716	chr1:954899-955716	818	955093	67	2	8.19071	0.244499	5.06609	26.9738	24.3669	33	29	0.0871261	0.00260078	11.5395
chr1	1264106	1272218	chr1:1264106-1272218	8113	1268548	531	22	6.54505	0.27117	4.59314	20.2064	17.7345	33	23	0.0658482	0.00272817	9.60894
chr1	1283925	1285657	chr1:1283925-1285657	1733	1285129	173	3	9.98269	0.17311	5.84967	81.7989	78.4851	33	65	0.102732	0.00178147	26.4246
chr1	1286269	1294795	chr1:1286269-1294795	8527	1293857	831	67	9.74551	0.785739	3.63262	54.5319	51.5309	33	52	0.0980184	0.00790281	17.6684
chr1	1333834	1338066	chr1:1333834-1338066	4233	1334661	601	23	14.198	0.54335	4.70766	80.7731	77.4721	33	72	0.143642	0.00549713	22.395
chr1	1341683	1343357	chr1:1341683-1343357	1675	1342740	287	11	17.1343	0.656716	4.70548	130.999	127.183	33	108	0.176507	0.00676507	29.7847
chr1	1406687	1408067	chr1:1406687-1408067	1381	1407216	245	6	17.7408	0.434468	5.35168	125.339	121.58	33	97	0.183934	0.0045045	32.6699
chr1	1446667	1448599	chr1:1446667-1448599	1933	1447317	303	8	15.6751	0.413864	5.24317	84.2296	80.8942	33	72	0.160828	0.00424628	24.1746
chr1	1475409	1477236	chr1:1475409-1477236	1828	1476199	129	5	7.05689	0.273523	4.6893	31.7808	29.0897	33	32	0.0725126	0.00281057	13.2123
chr1	1509473	1510887	chr1:1509473-1510887	1415	1510382	270	11	19.0813	0.777385	4.61738	118.253	114.565	33	99	0.197657	0.00805271	28.0929
chr1	1550449	1551882	chr1:1550449-1551882	1434	1551085	271	12	18.8982	0.83682	4.49719	124.543	120.793	33	94	0.195668	0.00866426	33.9318
chr1	1567448	1567671	chr1:1567448-1567671	224	1567482	8	1	3.57143	0.446429	3	6.68403	4.72343	23	12	0.0457143	0.00571429	4.33377
chr1	1623255	1625315	chr1:1623255-1625315	2061	1625029	526	9	25.5216	0.436681	5.86899	172.299	168.099	33	137	0.261431	0.00447316	34.5039
chr1	1655282	1656447	chr1:1655282-1656447	1166	1656064	258	16	22.1269	1.37221	4.01123	93.2324	89.8044	33	90	0.230976	0.0143241	20.6842
chr1	1676260	1678515	chr1:1676260-1678515	2256	1678250	401	10	17.7748	0.443262	5.32553	151.824	147.808	33	120	0.181695	0.00453104	33.6148
chr1	1690199	1690473	chr1:1690199-1690473	275	1690333	7	0	2.54545	0	2.80735	4.56213	2.76876	22	8	0.0309735	0	3.60335
chr1	1709486	1715274	chr1:1709486-1715274	5789	1709839	595	32	10.2781	0.552772	4.21675	37.1911	34.422	33	50	0.103659	0.00557491	10.2012
chr1	1820273	1823346	chr1:1820273-1823346	3074	1822433	387	28	12.5895	0.910865	3.78883	74.9006	71.6647	33	74	0.127934	0.0092562	18.7521
chr1	2343379	2344768	chr1:2343379-2344768	1390	2344239	197	7	14.1727	0.503597	4.8147	67.248	64.0935	33	56	0.146905	0.00521999	22.8212
chr1	2456804	2458364	chr1:2456804-2458364	1561	2457999	131	4	8.39206	0.256246	5.03342	72.0348	68.828	33	59	0.0866402	0.0026455	24.0223
chr1	2516835	2518018	chr1:2516835-2518018	1184	2517778	122	10	10.3041	0.844595	3.60881	38.3058	35.5189	33	51	0.107489	0.00881057	10.4012
chr1	3540836	3541952	chr1:3540836-3541952	1117	3541602	102	3	9.1316	0.268577	5.08746	47.342	44.4296	33	43	0.0955056	0.00280899	17.6164
chr1	3566379	3566773	chr1:3566379-3566773	395	3566568	35	1	8.86076	0.253165	5.12928	30.4371	27.7677	33	31	0.101156	0.00289017	12.8119
chr1	3688819	3689078	chr1:3688819-3689078	260	3688996	9	0	3.46154	0	3.16993	6.26475	4.32477	33	10	0.042654	0	4.4041
chr1	3712712	3713582	chr1:3712712-3713582	871	3713053	134	2	15.3846	0.229621	6.06609	64.951	61.8246	33	60	0.163017	0.00243309	19.6794
chr1	3816526	3818113	chr1:3816526-3818113	1588	3816777	196	8	12.3426	0.503778	4.61471	53.4661	50.4742	33	48	0.127355	0.00519818	18.8479
chr1	6052248	6052906	chr1:6052248-6052906	659	6052389	49	2	7.43551	0.30349	4.61471	24.4408	21.8823	33	27	0.0803279	0.00327869	10.7702
chr1	6239873	6240106	chr1:6239873-6240106	234	6240059	5	1	2.13675	0.42735	2.32193	4.56213	2.76876	21	8	0.027027	0.00540541	3.60335
chr1	6258803	6260037	chr1:6258803-6260037	1235	6259626	144	5	11.6599	0.404858	4.848	62.0679	58.9759	33	62	0.121417	0.00421585	17.4052
chr1	6266157	6266364	chr1:6266157-6266364	208	6266210	7	2	3.36538	0.961538	1.80735	5.50591	3.62777	13	10	0.0440252	0.0125786	3.92895
chr1	6295687	6296169	chr1:6295687-6296169	483	6295965	88	1	18.2195	0.207039	6.45943	70.1818	66.9983	33	67	0.202765	0.00230415	19.3203
chr1	6321015	6321385	chr1:6321015-6321385	371	6321101	11	0	2.96496	0	3.45943	5.39331	3.52448	32	9	0.0341615	0	4.00372
chr1	6452952	6454386	chr1:6452952-6454386	1435	6453766	224	8	15.6098	0.557491	4.80735	91.5033	88.0923	33	76	0.161616	0.00577201	26.0161
chr1	6549963	6551942	chr1:6549963-6551942	1980	6550779	153	8	7.72727	0.40404	4.25739	38.6861	35.8906	33	37	0.0792336	0.00414293	15.2142
chr1	6557182	6557935	chr1:6557182-6557935	754	6557458	45	1	5.96817	0.132626	5.49185	16.6445	14.2587	33	20	0.0638298	0.00141844	8.40782
chr1	6579984	6580381	chr1:6579984-6580381	398	6580225	19	2	4.77387	0.502513	3.24793	5.47733	3.60125	33	12	0.0544413	0.00573066	3.63168
chr1	6639640	6640384	chr1:6639640-6640384	745	6640128	141	6	18.9262	0.805369	4.55459	89.1873	85.7999	33	84	0.202586	0.00862069	21.2524
chr1	6660989	6664613	chr1:6660989-6664613	3625	6662886	626	18	17.269	0.496552	5.12009	218.312	213.759	33	156	0.175056	0.00503356	45.6444
chr1	6672663	6675361	chr1:6672663-6675361	2699	6673369	326	16	12.0785	0.592812	4.34873	49.3416	46.4042	33	51	0.123019	0.00603774	15.3862
chr1	6684651	6685946	chr1:6684651-6685946	1296	6685307	157	7	12.1142	0.540123	4.48727	51.0805	48.1212	33	62	0.125902	0.00561347	12.6015
chr1	6761306	6762222	chr1:6761306-6762222	917	6761823	79	3	8.61505	0.327154	4.71882	24.5466	21.9869	33	32	0.0910138	0.00345622	9.27067
chr1	6844357	6845739	chr1:6844357-6845739	1383	6845555	214	9	15.4736	0.650759	4.57154	66.2009	63.0585	33	60	0.16042	0.00674663	20.3354
chr1	7830934	7832129	chr1:7830934-7832129	1196	7831405	177	5	14.7993	0.41806	5.14568	61.7687	58.6783	33	57	0.154316	0.0043592	19.3353
chr1	7844356	7844564	chr1:7844356-7844564	209	7844500	8	1	3.82775	0.478469	3	4.3331	2.5835	23	9	0.05	0.00625	3.33367
chr1	8021196	8022398	chr1:8021196-8022398	1203	8021487	359	4	29.8421	0.332502	6.48784	161.906	157.795	33	126	0.311092	0.0034662	35.2816
chr1	8061800	8087210	chr1:8061800-8087210	25411	8086345	4417	234	17.3822	0.920861	4.23849	293.571	288.43	33	185	0.174158	0.0092264	65.0413
chr1	8377932	8378419	chr1:8377932-8378419	488	8378268	29	1	5.94262	0.204918	4.85798	20.4905	18.0148	33	25	0.0660592	0.0022779	9.15582
chr1	8482814	8484687	chr1:8482814-8484687	1874	8484199	145	6	7.73746	0.320171	4.59495	30.4371	27.7677	33	31	0.0794521	0.00328767	12.8119
chr1	8876935	8878335	chr1:8876935-8878335	1401	8877688	177	10	12.6338	0.713776	4.14568	100.986	97.4747	33	92	0.130917	0.00739645	23.2526
chr1	8929825	8934461	chr1:8929825-8934461	4637	8932432	449	38	9.68298	0.819495	3.56264	18.5184	16.0889	33	35	0.097864	0.00828248	6.00075
chr1	8937665	8940106	chr1:8937665-8940106	2442	8938721	568	24	23.2596	0.982801	4.56478	175.73	171.5	33	140	0.237359	0.0100293	34.5628
chr1	9188836	9189315	chr1:9188836-9189315	480	9189094	35	4	7.29167	0.833333	3.12928	19.4088	16.959	23	25	0.0812065	0.00928074	8.5535
chr1	9294441	9295802	chr1:9294441-9295802	1362	9295223	214	7	15.7122	0.51395	4.93411	72.7854	69.571	33	67	0.162986	0.0053313	20.6082
chr1	9352522	9354068	chr1:9352522-9354068	1547	9352987	197	14	12.7343	0.904977	3.8147	86.1049	82.7492	33	73	0.131509	0.00934579	24.6691
chr1	9599311	9599965	chr1:9599311-9599965	655	9599601	109	4	16.6412	0.610687	4.76818	65.7314	62.5945	33	69	0.179868	0.00660066	16.5113
chr1	9648445	9649150	chr1:9648445-9649150	706	9648808	76	2	10.7649	0.283286	5.24793	41.585	38.7504	33	41	0.115677	0.00304414	15.2188
chr1	9711668	9712055	chr1:9711668-9712055	388	9711857	26	4	6.70103	1.03093	2.70044	19.6157	17.1592	23	25	0.0766962	0.0117994	8.66754
chr1	9970072	9971031	chr1:9970072-9971031	960	9970269	96	5	10	0.520833	4.26303	33.7436	31.0249	33	38	0.105379	0.00548847	12.1131
chr1	10092891	10093511	chr1:10092891-10093511	621	10093077	67	4	10.789	0.644122	4.06609	32.2362	29.5414	33	38	0.117133	0.00699301	11.3384
chr1	10269869	10270928	chr1:10269869-10270928	1060	10270664	191	4	18.0189	0.377358	5.57743	91.1236	87.7154	33	81	0.188922	0.00395648	23.4311
chr1	10458944	10459833	chr1:10458944-10459833	890	10459188	124	3	13.9326	0.337079	5.36923	71.3099	68.1122	33	72	0.147444	0.00356718	17.8942
chr1	10490491	10491208	chr1:10490491-10491208	718	10490861	105	6	14.624	0.835655	4.12928	64.7163	61.5909	33	59	0.156951	0.00896861	20.002
chr1	10532290	10532750	chr1:10532290-10532750	461	10532483	47	1	10.1952	0.21692	5.55459	25.5645	22.9833	33	33	0.114078	0.00242718	9.49824
chr1	10534893	10535506	chr1:10534893-10535506	614	10535095	62	5	10.0977	0.814332	3.63227	32.3827	29.6857	33	41	0.109735	0.00884956	10.5012
chr1	11072102	11074082	chr1:11072102-11074082	1981	11072768	281	9	14.1848	0.454316	4.9645	120.736	117.025	33	104	0.145445	0.00465839	26.9261
chr1	11118526	11121005	chr1:11118526-11121005	2480	11120429	342	15	13.7903	0.604839	4.51096	117.424	113.747	33	93	0.140683	0.0061703	30.7221
chr1	11159213	11160276	chr1:11159213-11160276	1064	11160020	182	5	17.1053	0.469925	5.18587	77.7421	74.4738	33	74	0.17931	0.00492611	20.0557
chr1	11322226	11323132	chr1:11322226-11323132	907	11322501	165	5	18.1918	0.551268	5.04439	70.2768	67.0931	33	68	0.192308	0.00582751	18.9581
chr1	11333150	11333790	chr1:11333150-11333790	641	11333346	100	7	15.6006	1.09204	3.8365	47.508	44.5918	33	59	0.168919	0.0118243	12.0014
chr1	11539148	11539387	chr1:11539148-11539387	240	11539250	10	0	4.16667	0	3.32193	10.0932	7.93593	33	14	0.052356	0	6.00559
chr1	11740703	11741631	chr1:11740703-11741631	929	11741138	69	6	7.42734	0.645856	3.52356	18.6228	16.1918	33	25	0.0784091	0.00681818	8.12584
chr1	11796022	11797511	chr1:11796022-11797511	1490	11796220	174	4	11.6779	0.268456	5.44294	64.8863	61.7601	33	57	0.120749	0.00277585	21.0165
chr1	11986229	11986873	chr1:11986229-11986873	645	11986487	90	4	13.9535	0.620155	4.49185	34.1483	31.4237	33	44	0.151007	0.00671141	10.4663
chr1	11994314	11995154	chr1:11994314-11995154	841	11994848	250	5	29.7265	0.59453	5.64386	130.786	126.972	33	112	0.315657	0.00631313	27.8357
chr1	12039567	12040890	chr1:12039567-12040890	1324	12040430	172	9	12.9909	0.679758	4.25634	46.9489	44.044	33	51	0.134902	0.00705882	14.2092
chr1	12079224	12079810	chr1:12079224-12079810	587	12079611	66	6	11.2436	1.02215	3.45943	32.3827	29.6857	33	41	0.122677	0.0111524	10.5012
chr1	12289953	12290386	chr1:12289953-12290386	434	12290150	39	2	8.98618	0.460829	4.2854	33.6301	30.9125	33	36	0.101299	0.00519481	12.7599
chr1	12677692	12679512	chr1:12677692-12679512	1821	12679031	150	7	8.23723	0.384404	4.42146	34.5066	31.7734	33	34	0.0846501	0.00395034	14.013
chr1	14026437	14027166	chr1:14026437-14027166	730	14026731	84	2	11.5068	0.273973	5.39232	56.3497	53.3227	33	49	0.123348	0.00293686	20.0186
chr1	14075187	14076712	chr1:14075187-14076712	1526	14075979	247	9	16.1861	0.589777	4.77844	146.572	142.602	33	102	0.167231	0.00609343	41.2384
chr1	15250471	15250858	chr1:15250471-15250858	388	15250659	14	1	3.60825	0.257732	3.80735	8.11555	6.05804	33	12	0.0412979	0.00294985	5.20484
chr1	15478961	15479291	chr1:15478961-15479291	331	15479138	14	0	4.22961	0	3.80735	8.11555	6.05804	33	12	0.0496454	0	5.20484
chr1	15479879	15480800	chr1:15479879-15480800	922	15480252	63	1	6.83297	0.10846	5.97728	22.6705	20.145	33	25	0.0721649	0.00114548	10.4097
chr1	15736163	15736675	chr1:15736163-15736675	513	15736450	63	2	12.2807	0.389864	4.97728	50.3077	47.3554	33	45	0.135776	0.00431034	18.4171
chr1	15852858	15854070	chr1:15852858-15854070	1213	15853421	153	7	12.6134	0.577082	4.45003	81.667	78.3582	33	86	0.131443	0.00601375	17.4021
chr1	15943411	15944693	chr1:15943411-15944693	1283	15944096	195	13	15.1988	1.01325	3.90689	72.1099	68.9015	33	72	0.158023	0.0105348	18.2521
chr1	16010436	16011595	chr1:16010436-16011595	1160	16010785	132	9	11.3793	0.775862	3.87447	63.0523	59.9477	33	64	0.118812	0.00810081	17.1072
chr1	16062244	16062593	chr1:16062244-16062593	350	16062399	16	0	4.57143	0	4	9.08964	6.98123	33	13	0.0531561	0	5.60521
chr1	16062791	16063100	chr1:16062791-16063100	310	16062902	15	4	4.83871	1.29032	1.90689	5.31126	3.47242	23	15	0.0574713	0.0153257	3.20039
chr1	16085121	16086130	chr1:16085121-16086130	1010	16085331	101	7	10	0.693069	3.85086	50.2859	47.3386	33	49	0.105099	0.00728408	16.6683
chr1	16091079	16091321	chr1:16091079-16091321	243	16091215	6	1	2.46914	0.411523	2.58496	5.62336	3.74237	22	12	0.0309278	0.00515464	3.71468
chr1	16173809	16174620	chr1:16173809-16174620	812	16174389	112	3	13.7931	0.369458	5.22239	50.5333	47.579	33	54	0.146789	0.00393185	14.8665
chr1	16301741	16302860	chr1:16301741-16302860	1120	16302049	130	5	11.6071	0.446429	4.70044	30.2901	27.6311	33	37	0.121382	0.00466853	10.6753
chr1	16479872	16482762	chr1:16479872-16482762	2891	16482511	339	25	11.726	0.864753	3.76129	167.138	162.979	33	121	0.119282	0.00879662	40.6707
chr1	16563367	16564041	chr1:16563367-16564041	675	16563636	85	2	12.5926	0.296296	5.40939	49.2849	46.3479	33	50	0.135783	0.00319489	15.7424
chr1	16678597	16679435	chr1:16678597-16679435	839	16678925	175	3	20.8582	0.357569	5.86625	78.673	75.3927	33	74	0.221519	0.00379747	20.494
chr1	16693448	16695330	chr1:16693448-16695330	1883	16693828	249	9	13.2236	0.477961	4.79008	51.4868	48.5253	33	59	0.135769	0.00490731	13.638
chr1	16766937	16768295	chr1:16766937-16768295	1359	16767282	194	5	14.2752	0.367918	5.27798	113.866	110.223	33	99	0.148092	0.00381679	26.0446
chr1	16939287	16940501	chr1:16939287-16940501	1215	16940000	341	37	28.0658	3.04527	3.20417	157.564	153.495	33	163	0.292453	0.0317324	20.4007
chr1	17306880	17307362	chr1:17306880-17307362	483	17307073	24	3	4.96894	0.621118	3	7.66551	5.64247	23	16	0.0552995	0.00691244	4.25048
chr1	17338111	17338560	chr1:17338111-17338560	450	17338395	31	1	6.88889	0.222222	4.9542	23.4793	20.9427	33	27	0.0773067	0.00249377	10.22
chr1	17380294	17380861	chr1:17380294-17380861	568	17380481	77	1	13.5563	0.176056	6.26679	62.7791	59.6765	33	59	0.148362	0.00192678	18.9893
chr1	17763934	17765537	chr1:17763934-17765537	1604	17764992	186	7	11.596	0.436409	4.7318	39.8635	37.0553	33	38	0.119614	0.00450161	15.4776
chr1	17765918	17766559	chr1:17765918-17766559	642	17766137	49	1	7.6324	0.155763	5.61471	33.6478	30.9301	33	35	0.0826307	0.00168634	13.1399
chr1	17866074	17867209	chr1:17866074-17867209	1136	17866980	110	5	9.6831	0.440141	4.45943	30.1744	27.5164	33	35	0.101196	0.00459982	11.2512
chr1	19228699	19230174	chr1:19228699-19230174	1476	19229013	120	10	8.13008	0.677507	3.58496	48.8201	45.8887	33	44	0.0840925	0.00700771	18.0168
chr1	19282723	19283680	chr1:19282723-19283680	958	19283090	176	5	18.3716	0.521921	5.1375	123.649	119.906	33	96	0.193619	0.00550055	32.3366
chr1	19535390	19537393	chr1:19535390-19537393	2004	19536710	287	10	14.3214	0.499002	4.84298	136.407	132.539	33	104	0.146803	0.00511509	34.543
chr1	19808223	19813855	chr1:19808223-19813855	5633	19812393	707	43	12.551	0.763359	4.0393	175.491	171.264	33	128	0.126612	0.00770057	40.827
chr1	19923141	19924228	chr1:19923141-19924228	1088	19923523	171	6	15.7169	0.551471	4.83289	74.6507	71.4174	33	72	0.164581	0.00577478	19.417
chr1	19970066	19973527	chr1:19970066-19973527	3462	19970850	286	15	8.26112	0.433276	4.25298	80.116	76.8241	33	64	0.0837972	0.00439496	26.0023
chr1	19973990	19974427	chr1:19973990-19974427	438	19974246	16	3	3.65297	0.684932	2.41504	5.44806	3.57606	23	11	0.0411311	0.00771208	3.75039
chr1	20125913	20127082	chr1:20125913-20127082	1170	20126300	95	4	8.11966	0.34188	4.56986	30.04	27.3852	33	34	0.0847458	0.00356824	11.5143
chr1	20208716	20209781	chr1:20208716-20209781	1066	20208917	159	10	14.9156	0.938086	3.99095	120.43	116.721	33	98	0.156342	0.00983284	29.6438
chr1	20811600	20813603	chr1:20811600-20813603	2004	20812783	300	12	14.9701	0.598802	4.64386	88.4403	85.0576	33	69	0.153453	0.00613811	28.0261
chr1	20834278	20834948	chr1:20834278-20834948	671	20834547	100	0	14.9031	0	6.64386	45.8652	42.9768	33	48	0.160772	0	14.7606
chr1	20959781	20960611	chr1:20959781-20960611	831	20960014	123	12	14.8014	1.44404	3.35755	64.7435	61.6181	33	61	0.157289	0.0153453	19.1378
chr1	20987193	20988956	chr1:20987193-20988956	1764	20988248	265	11	15.0227	0.623583	4.59042	137.293	133.416	33	104	0.154519	0.00641399	35.0035
chr1	21044404	21044696	chr1:21044404-21044696	293	21044544	15	1	5.11945	0.341297	3.90689	9.705	7.57472	33	14	0.0614754	0.00409836	5.76976
chr1	21058603	21060131	chr1:21058603-21060131	1529	21059497	115	8	7.52126	0.523218	3.84549	21.5398	19.0393	33	26	0.0777027	0.00540541	9.44148
chr1	21112831	21114799	chr1:21112831-21114799	1969	21113965	420	9	21.3306	0.457085	5.54432	92.3698	88.9498	33	85	0.21875	0.0046875	22.2823
chr1	21501367	21503811	chr1:21501367-21503811	2445	21503345	307	8	12.5562	0.327198	5.26209	117.272	113.595	33	91	0.12813	0.0033389	31.7273
chr1	21605364	21607189	chr1:21605364-21607189	1826	21606677	105	6	5.75027	0.328587	4.12928	18.2529	15.8325	33	25	0.0590884	0.00337648	7.92766
chr1	21615584	21617700	chr1:21615584-21617700	2117	21616630	281	13	13.2735	0.614077	4.43399	52.4232	49.447	33	52	0.13588	0.00628627	16.5642
chr1	21671231	21672244	chr1:21671231-21672244	1014	21671955	131	4	12.9191	0.394477	5.03342	108.935	105.34	33	81	0.135751	0.00414508	32.8305
chr1	21766376	21767428	chr1:21766376-21767428	1053	21766705	95	7	9.02184	0.664767	3.7625	33.8019	31.083	33	41	0.0946215	0.00697211	11.1715
chr1	22109227	22110336	chr1:22109227-22110336	1110	22109815	303	5	27.2973	0.45045	5.92125	135.721	131.856	33	112	0.28558	0.00471254	30.0565
chr1	22263426	22264117	chr1:22263426-22264117	692	22263740	79	6	11.4162	0.867052	3.71882	48.8876	45.9534	33	48	0.122862	0.00933126	16.335
chr1	22378981	22380699	chr1:22378981-22380699	1719	22379248	289	6	16.8121	0.34904	5.58996	123.915	120.169	33	99	0.173054	0.00359281	30.8674
chr1	22778207	22779209	chr1:22778207-22779209	1003	22778392	69	5	6.87936	0.498504	3.7866	28.0108	25.3836	33	31	0.072327	0.00524109	11.4297
chr1	23036905	23037549	chr1:23036905-23037549	645	23037364	41	1	6.35659	0.155039	5.35755	25.1999	22.6262	33	27	0.0687919	0.00167785	11.2104
chr1	23345424	23346228	chr1:23345424-23346228	805	23345984	125	3	15.528	0.372671	5.38082	56.2805	53.2585	33	54	0.165344	0.00396825	17.7437
chr1	23495076	23495508	chr1:23495076-23495508	433	23495290	96	2	22.1709	0.461894	5.58496	94.9228	91.478	33	81	0.25	0.00520833	25.3113
chr1	23669615	23671860	chr1:23669615-23671860	2246	23671338	311	9	13.8468	0.400712	5.11085	63.9947	60.8809	33	60	0.141557	0.0040965	19.1844
chr1	23750896	23751430	chr1:23750896-23751430	535	23751275	16	4	2.99065	0.747664	2	6.68403	4.72343	22	12	0.0329218	0.00823045	4.33377
chr1	23810447	23811402	chr1:23810447-23811402	956	23810636	75	9	7.84519	0.941423	3.05889	36.886	34.1208	23	39	0.0826902	0.00992282	13.4242
chr1	24018069	24021081	chr1:24018069-24021081	3013	24018326	340	27	11.2844	0.896117	3.6545	132.644	128.811	33	100	0.11471	0.00910931	34.831
chr1	24068980	24070811	chr1:24068980-24070811	1832	24070009	270	15	14.738	0.818777	4.16993	79.1295	75.8456	33	77	0.15143	0.00841279	19.5022
chr1	24104391	24105192	chr1:24104391-24105192	802	24104952	187	4	23.3167	0.498753	5.54689	108.806	105.216	33	91	0.24834	0.00531208	27.3838
chr1	24117251	24117980	chr1:24117251-24117980	730	24117639	170	6	23.2877	0.821918	4.82443	97.1672	93.6966	33	84	0.249633	0.00881057	25.0026
chr1	24125156	24128462	chr1:24125156-24128462	3307	24127484	469	12	14.182	0.362867	5.28848	186.071	181.757	33	123	0.143953	0.00368324	49.6462
chr1	24151170	24152254	chr1:24151170-24152254	1085	24151879	220	10	20.2765	0.921659	4.45943	147.932	143.952	33	123	0.212355	0.00965251	30.3956
chr1	24285343	24293356	chr1:24285343-24293356	8014	24286345	1490	11	18.5925	0.13726	7.08166	227.116	222.497	33	144	0.187068	0.00138104	58.054
chr1	24305956	24307542	chr1:24305956-24307542	1587	24306773	255	3	16.0681	0.189036	6.40939	133.8	129.956	33	95	0.1658	0.00195059	38.4357
chr1	24828688	24829725	chr1:24828688-24829725	1038	24829450	113	5	10.8863	0.481696	4.49825	38.9928	36.1953	33	42	0.114257	0.00505561	13.4389
chr1	24968286	24970459	chr1:24968286-24970459	2174	24969344	417	22	19.1812	1.01196	4.24447	188.018	183.689	33	135	0.196235	0.0103529	43.0424
chr1	25071634	25073282	chr1:25071634-25073282	1649	25071966	359	10	21.7708	0.606428	5.16591	188.715	184.383	33	148	0.224375	0.00625	36.3456
chr1	25558751	25560110	chr1:25558751-25560110	1360	25559169	242	10	17.7941	0.735294	4.59694	71.1087	67.9119	33	78	0.184592	0.00762777	15.8019
chr1	25571569	25574616	chr1:25571569-25574616	3048	25573886	604	18	19.8163	0.590551	5.06848	301.828	296.607	33	200	0.2014	0.006002	59.1239
chr1	25664134	25665972	chr1:25664134-25665972	1839	25664841	319	10	17.3464	0.543774	4.99548	110.08	106.477	33	89	0.178212	0.00558659	29.0352
chr1	25756356	25758226	chr1:25756356-25758226	1871	25756687	306	6	16.3549	0.320684	5.67243	103.983	100.439	33	94	0.167947	0.00329308	23.7527
chr1	25869953	25870387	chr1:25869953-25870387	435	25870151	45	1	10.3448	0.229885	5.49185	40.0793	37.2696	33	38	0.11658	0.00259067	15.6014
chr1	26126355	26126943	chr1:26126355-26126943	589	26126537	67	1	11.3752	0.169779	6.06609	38.5491	35.7601	33	40	0.124074	0.00185185	13.947
chr1	26145020	26147243	chr1:26145020-26147243	2224	26146307	268	20	12.0504	0.899281	3.74416	78.233	74.962	33	66	0.123218	0.0091954	23.9309
chr1	26185827	26186380	chr1:26185827-26186380	554	26186078	103	1	18.5921	0.180505	6.6865	98.6445	95.1583	33	80	0.20396	0.0019802	27.7425
chr1	26324117	26324985	chr1:26324117-26324985	869	26324512	87	6	10.0115	0.690449	3.85798	42.0309	39.1886	33	43	0.106098	0.00731707	14.6681
chr1	26348147	26348579	chr1:26348147-26348579	433	26348267	24	1	5.54273	0.230947	4.58496	14.2946	11.9888	33	19	0.0625	0.00260417	7.29997
chr1	26437423	26437664	chr1:26437423-26437664	242	26437515	13	3	5.3719	1.23967	2.11548	7.92426	5.89287	23	14	0.0673575	0.015544	4.71747
chr1	26437856	26438576	chr1:26437856-26438576	721	26438336	65	5	9.01526	0.693481	3.70044	25.2728	22.6986	33	31	0.0967262	0.00744048	9.93892
chr1	26560539	26561194	chr1:26560539-26561194	656	26560732	69	5	10.5183	0.762195	3.7866	38.2702	35.4838	33	43	0.113674	0.00823723	12.7181
chr1	26796933	26800343	chr1:26796933-26800343	3411	26799155	465	18	13.6324	0.527704	4.69116	63.2388	60.1311	33	58	0.138311	0.00535396	19.6686
chr1	27021660	27025223	chr1:27021660-27025223	3564	27022314	410	16	11.5039	0.448934	4.67948	94.0329	90.593	33	78	0.116643	0.00455192	26.336
chr1	27113083	27116319	chr1:27113083-27116319	3237	27114740	687	15	21.2234	0.463392	5.51728	142.901	138.965	33	100	0.215496	0.00470514	40.4376
chr1	27152895	27153596	chr1:27152895-27153596	702	27153203	69	5	9.82906	0.712251	3.7866	48.3014	45.3784	33	49	0.105666	0.00765697	15.6266
chr1	27216012	27217354	chr1:27216012-27217354	1343	27216792	211	5	15.7111	0.372301	5.39917	97.4448	93.9705	33	82	0.16306	0.00386399	26.1033
chr1	27226665	27227282	chr1:27226665-27227282	618	27227059	138	4	22.3301	0.647249	5.10852	87.7348	84.361	33	83	0.242531	0.00702988	21.0024
chr1	27247897	27249673	chr1:27247897-27249673	1777	27248318	204	9	11.48	0.506472	4.5025	85.993	82.6398	33	80	0.118056	0.00520833	21.4309
chr1	27319294	27338047	chr1:27319294-27338047	18754	27320207	9003	227	48.0058	1.21041	5.30964	250.171	245.386	33	207	0.481315	0.0121358	34.671
chr1	27339065	27339560	chr1:27339065-27339560	496	27339365	24	2	4.83871	0.403226	3.58496	11.0029	8.81972	33	17	0.0536913	0.00447427	5.88295
chr1	27480390	27481848	chr1:27480390-27481848	1459	27481571	258	7	17.6833	0.479781	5.20387	228.398	223.771	33	159	0.182979	0.00496454	48.7856
chr1	27561006	27561416	chr1:27561006-27561416	411	27561177	35	6	8.51582	1.45985	2.54432	16.041	13.68	23	29	0.0966851	0.0165746	6.00072
chr1	27648379	27649174	chr1:27648379-27649174	796	27648833	126	6	15.8291	0.753769	4.39232	87.3825	84.0139	33	73	0.168675	0.00803213	25.345
chr1	27691805	27693789	chr1:27691805-27693789	1985	27693404	363	13	18.2872	0.654912	4.80339	86.5237	83.1635	33	71	0.1875	0.00671488	25.9018
chr1	27719009	27719356	chr1:27719009-27719356	348	27719187	33	4	9.48276	1.14943	3.04439	20.6304	18.1528	23	34	0.110368	0.0133779	7.00084
chr1	27815781	27817379	chr1:27815781-27817379	1599	27816591	217	16	13.571	1.00063	3.76155	78.0451	74.7751	33	75	0.14	0.0103226	19.7939
chr1	27929596	27929926	chr1:27929596-27929926	331	27929723	7	0	2.1148	0	2.80735	5.39331	3.52448	21	9	0.0248227	0	4.00372
chr1	27998463	27998999	chr1:27998463-27998999	537	27998669	106	4	19.7393	0.744879	4.72792	89.1873	85.7999	33	84	0.217213	0.00819672	21.2524
chr1	28052019	28052975	chr1:28052019-28052975	957	28052610	99	8	10.3448	0.835946	3.62936	46.8183	43.9156	33	52	0.109031	0.00881057	13.8036
chr1	28098576	28100179	chr1:28098576-28100179	1604	28099748	295	6	18.3915	0.374065	5.61961	126.238	122.472	33	102	0.189711	0.00385852	30.4766
chr1	28156920	28157760	chr1:28156920-28157760	841	28157291	228	8	27.1106	0.951249	4.83289	140.752	136.84	33	111	0.287879	0.010101	32.9447
chr1	28198958	28199245	chr1:28198958-28199245	288	28199095	22	2	7.63889	0.694444	3.45943	14.3604	12.0496	33	23	0.0920502	0.0083682	6.38368
chr1	28240646	28241238	chr1:28240646-28241238	593	28241044	70	3	11.8044	0.505902	4.54432	50.6897	47.7349	33	52	0.128676	0.00551471	15.6821
chr1	28414803	28415514	chr1:28414803-28415514	712	28415129	113	5	15.8708	0.702247	4.49825	62.533	59.4321	33	65	0.170437	0.00754148	16.5019
chr1	28559120	28559698	chr1:28559120-28559698	579	28559480	90	4	15.544	0.690846	4.49185	56.8442	53.8135	33	62	0.169811	0.00754717	15.0017
chr1	28562230	28563132	chr1:28562230-28563132	903	28562690	184	9	20.3765	0.996678	4.35364	98.1992	94.7189	33	86	0.215457	0.0105386	24.5789
chr1	28585489	28587427	chr1:28585489-28587427	1939	28586077	403	14	20.7839	0.722022	4.84728	249.563	244.782	33	175	0.213228	0.00740741	49.4436
chr1	28655261	28655903	chr1:28655261-28655903	643	28655578	145	9	22.5505	1.39969	4.00998	92.543	89.1191	33	94	0.244108	0.0151515	19.0023
chr1	28696023	28696737	chr1:28696023-28696737	715	28696276	103	6	14.4056	0.839161	4.10154	51.4868	48.5253	33	59	0.154655	0.00900901	13.638
chr1	28764552	28764886	chr1:28764552-28764886	335	28764716	21	0	6.26866	0	4.39232	12.1322	9.90505	33	20	0.0734266	0	5.86656
chr1	28831916	28845614	chr1:28831916-28845614	13699	28832546	5408	235	39.4773	1.71545	4.52436	284.293	279.23	33	223	0.39619	0.0172161	40.0049
chr1	28879150	28880252	chr1:28879150-28880252	1103	28879645	175	6	15.8658	0.543971	4.86625	88.7478	85.3635	33	87	0.166034	0.0056926	19.9118
chr1	28969232	28970644	chr1:28969232-28970644	1413	28969512	337	19	23.85	1.34466	4.14868	148.397	144.414	33	127	0.247067	0.0139296	28.8322
chr1	28994980	28996656	chr1:28994980-28996656	1677	28995674	189	9	11.2701	0.536673	4.39232	46.8293	43.9266	33	54	0.116093	0.00552826	13.1594
chr1	29062682	29064197	chr1:29062682-29064197	1516	29063526	164	9	10.8179	0.593668	4.18763	70.1818	66.9983	33	67	0.111793	0.00613497	19.3203
chr1	29448410	29451894	chr1:29448410-29451894	3485	29451084	404	18	11.5925	0.516499	4.48829	49.6093	46.6691	33	47	0.117579	0.00523865	17.1445
chr1	29507557	29508972	chr1:29507557-29508972	1416	29508379	342	6	24.1525	0.423729	5.83289	125.009	121.253	33	103	0.250183	0.00438917	29.3817
chr1	29557090	29557795	chr1:29557090-29557795	706	29557403	158	3	22.3796	0.424929	5.71882	93.5752	90.1406	33	87	0.240487	0.00456621	22.0025
chr1	29562879	29565151	chr1:29562879-29565151	2273	29564062	172	19	7.56709	0.8359	3.17834	22.5537	20.0374	33	36	0.0773381	0.00854317	7.40089
chr1	31381444	31381732	chr1:31381444-31381732	289	31381613	19	2	6.57439	0.692042	3.24793	14.2153	11.9106	33	20	0.0791667	0.00833333	7.0007
chr1	31537832	31538819	chr1:31537832-31538819	988	31538485	150	8	15.1822	0.809717	4.22882	87.7074	84.335	33	82	0.159744	0.0085197	21.3941
chr1	31845563	31846814	chr1:31845563-31846814	1252	31846493	149	7	11.901	0.559105	4.41181	38.0322	35.2487	33	40	0.123857	0.00581879	13.668
chr1	32109716	32111061	chr1:32109716-32111061	1346	32110115	227	6	16.8648	0.445765	5.24159	93.4864	90.0533	33	72	0.175019	0.00462606	29.2272
chr1	32168250	32170636	chr1:32168250-32170636	2387	32169229	302	8	12.6519	0.335149	5.2384	88.8903	85.5056	33	70	0.12917	0.00342173	27.7369
chr1	32384828	32385486	chr1:32384828-32385486	659	32385378	29	3	4.40061	0.455235	3.27302	5.73833	3.85469	33	13	0.047541	0.00491803	3.64624
chr1	32401806	32404468	chr1:32401806-32404468	2663	32403920	495	22	18.5881	0.826136	4.49185	110.198	106.594	33	97	0.189365	0.00841622	25.2605
chr1	32478742	32480564	chr1:32478742-32480564	1823	32479510	279	6	15.3044	0.329128	5.53916	133.534	129.695	33	110	0.157272	0.00338219	30.0033
chr1	32537760	32539273	chr1:32537760-32539273	1514	32538597	237	8	15.6539	0.528402	4.88874	67.6925	64.5331	33	61	0.161775	0.00546075	20.6687
chr1	32573437	32574213	chr1:32573437-32574213	777	32573734	77	2	9.90991	0.2574	5.26679	38.0519	35.2681	33	42	0.105769	0.00274725	12.9532
chr1	32644055	32647966	chr1:32644055-32647966	3912	32645188	562	22	14.3661	0.562372	4.67499	126.78	123.007	33	103	0.145483	0.00569506	30.2358
chr1	32661244	32667534	chr1:32661244-32667534	6291	32664866	570	34	9.06056	0.540455	4.06736	25.6626	23.0796	33	35	0.0913169	0.00544697	9.00102
chr1	32670583	32672067	chr1:32670583-32672067	1485	32671312	110	5	7.40741	0.3367	4.45943	35.8849	33.1331	33	36	0.0766017	0.00348189	14.0165
chr1	32674291	32675841	chr1:32674291-32675841	1551	32675479	94	7	6.06061	0.451322	3.74723	10.8493	8.67173	33	18	0.0625832	0.00466045	5.58883
chr1	32757368	32757994	chr1:32757368-32757994	627	32757766	62	3	9.88836	0.478469	4.36923	32.4962	29.7985	33	41	0.107266	0.00519031	10.554
chr1	32801410	32802104	chr1:32801410-32802104	695	32801797	166	7	23.8849	1.00719	4.56768	152.956	148.927	33	113	0.256966	0.0108359	38.0038
chr1	32859769	32860678	chr1:32859769-32860678	910	32860000	142	10	15.6044	1.0989	3.82782	59.5183	56.4538	33	59	0.164925	0.0116144	17.3429
chr1	33004836	33005970	chr1:33004836-33005970	1135	33005030	79	8	6.96035	0.704846	3.30378	13.5908	11.3	33	23	0.072744	0.00736648	6.00068
chr1	33166825	33169473	chr1:33166825-33169473	2649	33168333	421	13	15.8928	0.490751	5.01724	81.6004	78.2922	33	72	0.161923	0.005	22.8149
chr1	33207064	33207570	chr1:33207064-33207570	507	33207322	43	1	8.48126	0.197239	5.42626	19.8119	17.353	33	26	0.0938865	0.00218341	8.49144
chr1	33366675	33367336	chr1:33366675-33367336	662	33367181	41	2	6.19335	0.302115	4.35755	16.6445	14.2587	33	20	0.0668842	0.00326264	8.40782
chr1	33430158	33430832	chr1:33430158-33430832	675	33430466	162	3	24	0.444444	5.75489	103.983	100.439	33	94	0.258786	0.00479233	23.7527
chr1	33502207	33502623	chr1:33502207-33502623	417	33502405	44	1	10.5516	0.239808	5.45943	29.6497	26.9973	33	35	0.119565	0.00271739	10.9768
chr1	33546360	33546974	chr1:33546360-33546974	615	33546621	95	6	15.4472	0.97561	3.98489	49.667	46.7263	33	50	0.167845	0.0106007	15.9391
chr1	33647444	33647805	chr1:33647444-33647805	362	33647622	35	2	9.66851	0.552486	4.12928	30.7091	28.0372	33	32	0.111821	0.00638978	12.5966
chr1	33721072	33722359	chr1:33721072-33722359	1288	33721270	90	2	6.98758	0.15528	5.49185	23.9273	21.3773	33	26	0.0726392	0.00161421	10.8101
chr1	33783819	33801375	chr1:33783819-33801375	17557	33786683	2042	100	11.6307	0.569573	4.35191	78.517	75.2379	33	63	0.116632	0.00571167	25.6238
chr1	33809026	33816300	chr1:33809026-33816300	7275	33812833	1215	46	16.701	0.632302	4.72318	174.389	170.17	33	119	0.168143	0.0063659	45.8058
chr1	33937869	33938553	chr1:33937869-33938553	685	33938317	102	6	14.8905	0.875912	4.08746	54.7144	51.7107	33	65	0.160377	0.00943396	13.2016
chr1	35324336	35325631	chr1:35324336-35325631	1296	35325329	183	6	14.1204	0.462963	4.93074	116.933	113.258	33	92	0.146752	0.00481155	31.0031
chr1	35444015	35444544	chr1:35444015-35444544	530	35444120	19	1	3.58491	0.188679	4.24793	8.11555	6.05804	33	12	0.039501	0.002079	5.20484
chr1	35449687	35451389	chr1:35449687-35451389	1703	35450825	303	9	17.7921	0.528479	5.07325	98.0072	94.5289	33	90	0.183192	0.00544135	22.7526
chr1	35544672	35545466	chr1:35544672-35545466	795	35544997	158	3	19.8742	0.377358	5.71882	90.7409	87.3372	33	82	0.211796	0.00402145	22.8047
chr1	35656969	35659118	chr1:35656969-35659118	2150	35658716	479	21	22.2791	0.976744	4.51156	235.092	230.416	33	173	0.227987	0.00999524	43.9443
chr1	35734063	35735263	chr1:35734063-35735263	1201	35734500	104	4	8.65945	0.333056	4.70044	32.8481	30.1438	33	36	0.0902778	0.00347222	12.3346
chr1	36106884	36107503	chr1:36106884-36107503	620	36107216	160	3	25.8065	0.483871	5.73697	106.545	102.98	33	104	0.28021	0.00525394	21.0025
chr1	36183528	36185012	chr1:36183528-36185012	1485	36184315	256	10	17.2391	0.673401	4.67807	80.2423	76.9453	33	70	0.178273	0.00696379	23.0543
chr1	36234763	36235639	chr1:36234763-36235639	877	36235056	62	4	7.06956	0.4561	3.9542	25.8713	23.286	33	31	0.0748792	0.00483092	10.2575
chr1	36273154	36274763	chr1:36273154-36274763	1610	36274317	156	5	9.68944	0.310559	4.96347	29.6497	26.9973	33	35	0.0999359	0.00320307	10.9768
chr1	36348684	36349097	chr1:36348684-36349097	414	36348849	47	1	11.3527	0.241546	5.55459	40.1022	37.287	33	38	0.128767	0.00273973	15.6145
chr1	36395528	36397282	chr1:36395528-36397282	1755	36396671	298	6	16.9801	0.34188	5.63421	130.191	126.382	33	93	0.174678	0.003517	37.635
chr1	36554187	36556685	chr1:36554187-36556685	2499	36554523	284	23	11.3645	0.920368	3.62619	110.679	107.067	33	82	0.115918	0.00938776	33.2309
chr1	36614783	36615751	chr1:36614783-36615751	969	36615013	166	6	17.1311	0.619195	4.79008	128.12	124.335	33	106	0.180435	0.00652174	29.3988
chr1	36689299	36690851	chr1:36689299-36690851	1553	36690100	277	13	17.8364	0.83709	4.4133	76.3463	73.0942	33	82	0.184176	0.00864362	16.602
chr1	36770737	36773393	chr1:36770737-36773393	2657	36772731	309	14	11.6297	0.52691	4.46411	72.9458	69.7301	33	63	0.118482	0.0053681	22.5374
chr1	36789913	36790437	chr1:36789913-36790437	525	36790099	22	2	4.19048	0.380952	3.45943	7.53384	5.51681	33	13	0.0462185	0.00420168	4.66713
chr1	36850810	36853082	chr1:36850810-36853082	2273	36852077	396	10	17.4219	0.439947	5.30743	94.0329	90.593	33	78	0.178058	0.0044964	26.336
chr1	36863030	36863854	chr1:36863030-36863854	825	36863450	184	6	22.303	0.727273	4.9386	130.662	126.849	33	104	0.237113	0.00773196	31.6298
chr1	36915802	36916587	chr1:36915802-36916587	786	36916255	197	3	25.0636	0.381679	6.03709	147.021	143.049	33	114	0.2673	0.00407056	34.4348
chr1	36929690	36930747	chr1:36929690-36930747	1058	36930106	141	8	13.327	0.756144	4.13955	86.1049	82.7492	33	73	0.139742	0.00792864	24.6691
chr1	37939761	37946801	chr1:37939761-37946801	7041	37940219	609	31	8.64934	0.440278	4.2961	180.328	176.06	33	120	0.0870995	0.00443364	48.4451
chr1	37980029	37980695	chr1:37980029-37980695	667	37980447	128	2	19.1904	0.29985	6	74.0554	70.8254	33	67	0.20712	0.00323625	21.2522
chr1	38019428	38020059	chr1:38019428-38020059	632	38019865	79	4	12.5	0.632911	4.30378	58.9742	55.9182	33	61	0.135506	0.00686106	16.3176
chr1	38060863	38061879	chr1:38060863-38061879	1017	38061503	154	7	15.1426	0.688299	4.45943	108.642	105.053	33	87	0.159091	0.0072314	29.3363
chr1	38155954	38156430	chr1:38155954-38156430	477	38156157	71	4	14.8847	0.838574	4.14975	40.6842	37.8633	33	48	0.165888	0.00934579	12.2514
chr1	38157552	38158092	chr1:38157552-38158092	541	38157927	56	3	10.3512	0.554529	4.22239	33.3646	30.6507	33	37	0.113821	0.00609756	12.2593
chr1	38324739	38326657	chr1:38324739-38326657	1919	38325240	325	12	16.9359	0.625326	4.75933	90.7409	87.3372	33	82	0.173797	0.00641711	22.8047
chr1	38397141	38397759	chr1:38397141-38397759	619	38397279	44	4	7.10824	0.646204	3.45943	15.2494	12.9157	33	24	0.077193	0.00701754	6.61449
chr1	38411552	38412883	chr1:38411552-38412883	1332	38411980	223	7	16.7417	0.525526	4.99354	78.5641	75.2844	33	70	0.173811	0.00545596	22.1898
chr1	38454933	38456247	chr1:38454933-38456247	1315	38455637	216	13	16.4259	0.988593	4.05445	69.7409	66.5605	33	71	0.170616	0.0102686	17.563
chr1	38468805	38471490	chr1:38468805-38471490	2686	38471144	316	16	11.7647	0.595681	4.30378	119.233	115.537	33	104	0.119833	0.0060675	26.253
chr1	38478038	38479260	chr1:38478038-38479260	1223	38478431	175	9	14.3091	0.735895	4.28129	83.625	80.2925	33	72	0.149063	0.0076661	23.8586
chr1	38512264	38512484	chr1:38512264-38512484	221	38512436	11	0	4.97738	0	3.45943	9.08964	6.98123	33	13	0.0639535	0	5.60521
chr1	39324561	39326155	chr1:39324561-39326155	1595	39325690	159	7	9.96865	0.438871	4.50553	44.4152	41.5404	33	41	0.102846	0.00452781	16.8156
chr1	39338490	39339621	chr1:39338490-39339621	1132	39339265	195	9	17.2261	0.795053	4.43741	78.1469	74.8765	33	69	0.180055	0.00831025	22.4382
chr1	39456450	39457815	chr1:39456450-39457815	1366	39457001	222	6	16.2518	0.439239	5.20945	128.592	124.8	33	109	0.168565	0.00455581	28.2083
chr1	39491687	39492680	chr1:39491687-39492680	994	39492072	200	5	20.1207	0.503018	5.32193	84.7928	81.4518	33	80	0.21164	0.00529101	20.8786
chr1	39873934	39876720	chr1:39873934-39876720	2787	39874225	312	20	11.1948	0.717618	3.96347	70.6832	67.4924	33	60	0.113952	0.0073046	22.7633
chr1	40039468	40042691	chr1:40039468-40042691	3224	40042419	380	13	11.7866	0.403226	4.86942	132.992	129.158	33	103	0.119685	0.00409449	33.3367
chr1	40204356	40204882	chr1:40204356-40204882	527	40204583	76	5	14.4213	0.948767	3.926	54.5319	51.5309	33	52	0.158996	0.0104603	17.6684
chr1	40348818	40349387	chr1:40348818-40349387	570	40349136	91	3	15.9649	0.526316	4.92283	63.0523	59.9477	33	64	0.174664	0.00575816	17.1072
chr1	40420523	40421014	chr1:40420523-40421014	492	40420832	31	2	6.30081	0.406504	3.9542	17.4019	15.0009	33	23	0.0699774	0.00451467	8.0008
chr1	40504738	40507721	chr1:40504738-40507721	2984	40506065	778	22	26.0724	0.737265	5.14419	179.53	175.271	33	135	0.265077	0.00749574	38.8613
chr1	40562632	40563187	chr1:40562632-40563187	556	40562876	48	4	8.63309	0.719424	3.58496	26.4877	23.8909	33	28	0.0946746	0.00788955	11.6108
chr1	40626652	40627459	chr1:40626652-40627459	808	40627089	183	1	22.6485	0.123762	7.5157	121.29	117.57	33	90	0.241107	0.00131752	34.4729
chr1	40722911	40724262	chr1:40722911-40724262	1352	40723901	251	10	18.5651	0.739645	4.64962	84.8451	81.5024	33	81	0.192632	0.0076746	20.5023
chr1	40839230	40839631	chr1:40839230-40839631	402	40839444	33	3	8.20896	0.746269	3.45943	16.4102	14.0378	33	26	0.0934844	0.00849858	6.75076
chr1	40915602	40916268	chr1:40915602-40916268	667	40915852	56	1	8.3958	0.149925	5.80735	29.6497	26.9973	33	35	0.0906149	0.00161812	10.9768
chr1	40916405	40916821	chr1:40916405-40916821	417	40916574	18	2	4.31655	0.479616	3.16993	5.1454	3.31506	33	11	0.048913	0.00543478	3.57181
chr1	40942677	40943369	chr1:40942677-40943369	693	40943058	68	4	9.81241	0.577201	4.08746	39.355	36.5521	33	41	0.10559	0.00621118	14.0014
chr1	40974032	40974753	chr1:40974032-40974753	722	40974460	175	1	24.2382	0.138504	7.45121	100.407	96.9031	33	88	0.26003	0.00148588	24.7249
chr1	40996862	40997627	chr1:40996862-40997627	766	40997206	99	3	12.9243	0.391645	5.04439	53.2418	50.2578	33	52	0.138075	0.0041841	16.9889
chr1	41156802	41158322	chr1:41156802-41158322	1521	41157693	286	10	18.8034	0.657462	4.83794	103.726	100.189	33	84	0.194293	0.00679348	28.3362
chr1	41174791	41175101	chr1:41174791-41175101	311	41174982	13	2	4.18006	0.643087	2.70044	7.53384	5.51681	23	13	0.0496183	0.00763359	4.66713
chr1	41444729	41447602	chr1:41444729-41447602	2874	41445448	465	12	16.1795	0.417537	5.27612	130.156	126.352	33	111	0.164602	0.00424779	28.0032
chr1	41484966	41491455	chr1:41484966-41491455	6490	41486653	607	23	9.35285	0.354391	4.72199	33.1374	30.4254	33	33	0.09424	0.00357087	13.6127
chr1	41706747	41708238	chr1:41706747-41708238	1492	41707610	131	12	8.78016	0.80429	3.44846	33.1176	30.4117	33	33	0.0907831	0.00831601	13.6012
chr1	42501371	42501931	chr1:42501371-42501931	561	42501540	26	2	4.63458	0.356506	3.70044	9.08964	6.98123	33	13	0.0507812	0.00390625	5.60521
chr1	42799858	42801876	chr1:42799858-42801876	2019	42801101	231	12	11.4413	0.594354	4.26679	73.5396	70.3191	33	63	0.117259	0.00609137	22.8593
chr1	42921531	42923216	chr1:42921531-42923216	1686	42922261	167	6	9.9051	0.355872	4.79874	72.8823	69.6674	33	61	0.102016	0.00366524	23.487
chr1	43123527	43124298	chr1:43123527-43124298	772	43123901	143	3	18.5233	0.388601	5.57491	134.462	130.612	33	96	0.197787	0.00414938	38.1925
chr1	43146848	43149278	chr1:43146848-43149278	2431	43147776	423	16	17.4002	0.658165	4.72451	145.955	141.993	33	109	0.177582	0.00671704	36.6703
chr1	43291095	43291484	chr1:43291095-43291484	390	43291247	15	1	3.84615	0.25641	3.90689	8.59577	6.51924	33	13	0.0439883	0.00293255	5.30353
chr1	43311825	43312692	chr1:43311825-43312692	868	43312367	105	3	12.0968	0.345622	5.12928	64.7163	61.5909	33	59	0.128205	0.003663	20.002
chr1	43823739	43824876	chr1:43823739-43824876	1138	43824293	185	9	16.2566	0.790861	4.36146	127.042	123.264	33	97	0.169881	0.00826446	33.565
chr1	43831550	43834766	chr1:43831550-43834766	3217	43833915	668	27	20.7647	0.839291	4.62882	173.715	169.502	33	127	0.210859	0.00852273	40.5105
chr1	43918410	43920705	chr1:43918410-43920705	2296	43919448	422	18	18.3798	0.783972	4.55117	90.8448	87.4386	33	76	0.187806	0.00801068	25.6692
chr1	43996268	43997760	chr1:43996268-43997760	1493	43996627	106	5	7.0998	0.334896	4.40599	42.967	40.1127	33	40	0.0734072	0.0034626	16.4153
chr1	44115266	44116621	chr1:44115266-44116621	1356	44116213	251	6	18.5103	0.442478	5.38658	101.846	98.3312	33	86	0.192043	0.00459067	26.3664
chr1	44171310	44173940	chr1:44171310-44173940	2631	44173010	381	14	14.4812	0.532117	4.76629	125.585	121.823	33	93	0.14756	0.00542215	35.0779
chr1	44398623	44399638	chr1:44398623-44399638	1016	44399297	57	10	5.61024	0.984252	2.51096	13.6821	11.3895	23	21	0.0589452	0.0103413	6.47127
chr1	44411907	44412992	chr1:44411907-44412992	1086	44412667	151	5	13.9042	0.460405	4.91648	103.726	100.189	33	84	0.145612	0.0048216	28.3362
chr1	44435376	44436027	chr1:44435376-44436027	652	44435706	98	3	15.0307	0.460123	5.02975	86.4794	83.1196	33	69	0.162521	0.00497512	26.9256
chr1	44439733	44445927	chr1:44439733-44445927	6195	44440660	691	28	11.1542	0.451977	4.62519	163.293	159.171	33	111	0.112431	0.00455581	44.8417
chr1	44446070	44447061	chr1:44446070-44447061	992	44446390	45	6	4.53629	0.604839	2.90689	7.66551	5.64247	23	16	0.04772	0.00636267	4.25048
chr1	44454663	44459017	chr1:44454663-44459017	4355	44457189	422	22	9.69001	0.505166	4.26167	70.4318	67.2425	33	58	0.0980028	0.00510915	23.622
chr1	44495255	44497558	chr1:44495255-44497558	2304	44496162	358	11	15.5382	0.477431	5.02438	106.631	103.065	33	81	0.158758	0.00487805	31.5414
chr1	44678796	44679903	chr1:44678796-44679903	1108	44679160	90	6	8.12274	0.541516	3.90689	40.1022	37.287	33	38	0.0849858	0.00566572	15.6145
chr1	44820515	44821111	chr1:44820515-44821111	597	44820868	56	1	9.38023	0.167504	5.80735	38.6861	35.8906	33	37	0.10219	0.00182482	15.2142
chr1	45205050	45205575	chr1:45205050-45205575	526	45205291	137	2	26.0456	0.380228	6.09803	130.094	126.291	33	98	0.287212	0.00419287	34.6188
chr1	45240429	45250337	chr1:45240429-45250337	9909	45241274	1410	119	14.2295	1.20093	3.56666	230.524	225.882	33	169	0.143002	0.012069	44.0464
chr1	45265385	45266995	chr1:45265385-45266995	1611	45266092	462	11	28.6778	0.682806	5.39232	320.15	314.728	33	203	0.295775	0.00704225	66.2405
chr1	45270731	45278344	chr1:45270731-45278344	7614	45274233	1579	70	20.7381	0.919359	4.49551	117.689	114.009	33	103	0.208724	0.00925314	26.0029
chr1	45308588	45309185	chr1:45308588-45309185	598	45309055	44	2	7.35786	0.334448	4.45943	12.4521	10.2012	33	23	0.0801457	0.00364299	5.45518
chr1	45451889	45452500	chr1:45451889-45452500	612	45452211	154	11	25.1634	1.79739	3.80735	112.208	108.583	33	103	0.273535	0.0195382	23.6391
chr1	45671858	45672530	chr1:45671858-45672530	673	45672378	44	5	6.53789	0.742942	3.1375	14.514	12.1906	23	24	0.0705128	0.00801282	6.25071
chr1	45956609	45956984	chr1:45956609-45956984	376	45956789	24	2	6.38298	0.531915	3.58496	15.8263	13.4682	33	23	0.0733945	0.00611621	7.14361
chr1	45965523	45966228	chr1:45965523-45966228	706	45966063	53	2	7.50708	0.283286	4.72792	19.561	17.1092	33	24	0.0806697	0.00304414	8.92943
chr1	45986540	45988295	chr1:45986540-45988295	1756	45987527	416	11	23.6902	0.626424	5.24101	242.095	237.369	33	174	0.243702	0.00644405	46.5477
chr1	46016132	46017001	chr1:46016132-46017001	870	46016396	168	8	19.3103	0.91954	4.39232	69.6512	66.4713	33	73	0.204629	0.00974421	16.8201
chr1	46049479	46050070	chr1:46049479-46050070	592	46049741	137	7	23.1419	1.18243	4.29068	102.299	98.7744	33	101	0.252302	0.0128913	20.4025
chr1	46151447	46154533	chr1:46151447-46154533	3087	46153036	551	10	17.849	0.323939	5.78398	109.226	105.63	33	90	0.181369	0.00329164	28.0893
chr1	46215928	46216762	chr1:46215928-46216762	835	46216264	227	5	27.1856	0.598802	5.50462	141.239	137.321	33	112	0.288804	0.00636132	32.6624
chr1	46268453	46269551	chr1:46268453-46269551	1099	46269326	188	3	17.1065	0.272975	5.96963	91.1723	87.7634	33	76	0.179048	0.00285714	25.8415
chr1	46598896	46599095	chr1:46598896-46599095	200	46599046	7	1	3.5	0.5	2.80735	4.3331	2.5835	23	9	0.0463576	0.00662252	3.33367
chr1	46663500	46664453	chr1:46663500-46664453	954	46664007	164	5	17.1908	0.524109	5.03562	74.9006	71.6647	33	74	0.181215	0.00552486	18.7521
chr1	46668882	46669281	chr1:46668882-46669281	400	46669071	38	4	9.5	1	3.24793	21.0675	18.5811	33	29	0.108262	0.011396	8.33424
chr1	46712497	46713126	chr1:46712497-46713126	630	46712957	43	2	6.8254	0.31746	4.42626	24.113	21.5618	33	30	0.0740103	0.00344234	9.62833
chr1	47069589	47070365	chr1:47069589-47070365	777	47069899	137	4	17.6319	0.514801	5.09803	69.3429	66.165	33	70	0.188187	0.00549451	17.752
chr1	47081950	47082868	chr1:47081950-47082868	919	47082439	94	4	10.2285	0.435256	4.55459	58.8508	55.7955	33	55	0.108046	0.0045977	18.6685
chr1	47133579	47134497	chr1:47133579-47134497	919	47133930	65	4	7.07291	0.435256	4.02237	23.9273	21.3773	33	26	0.0747126	0.0045977	10.8101
chr1	47184220	47185068	chr1:47184220-47185068	849	47184736	111	2	13.0742	0.235571	5.79442	85.107	81.7583	33	67	0.13875	0.0025	27.2253
chr1	47779925	47780470	chr1:47779925-47780470	546	47780236	76	6	13.9194	1.0989	3.66297	40.5598	37.741	33	53	0.152918	0.0120724	10.8013
chr1	47799005	47800669	chr1:47799005-47800669	1665	47799627	258	5	15.4955	0.3003	5.6893	78.9002	75.6189	33	73	0.159653	0.00309406	21.025
chr1	48937595	48938306	chr1:48937595-48938306	712	48938109	60	6	8.42697	0.842697	3.32193	27.849	25.2247	33	32	0.0904977	0.00904977	11.0011
chr1	51425329	51426275	chr1:51425329-51426275	947	51426082	103	1	10.8765	0.105597	6.6865	50.8451	47.8883	33	51	0.114699	0.00111359	16.1507
chr1	51433799	51434422	chr1:51433799-51434422	624	51434137	59	2	9.45513	0.320513	4.88264	41.5292	38.6948	33	39	0.102609	0.00347826	16.0149
chr1	51435388	51435974	chr1:51435388-51435974	587	51435756	40	5	6.81431	0.851789	3	18.5003	16.0714	23	24	0.0743494	0.00929368	8.33417
chr1	51701617	51702595	chr1:51701617-51702595	979	51701977	161	7	16.4454	0.715015	4.52356	81.6004	78.2922	33	72	0.173118	0.00752688	22.8149
chr1	51810517	51811246	chr1:51810517-51811246	730	51810655	28	2	3.83562	0.273973	3.80735	10.0932	7.93593	33	14	0.041116	0.00293686	6.00559
chr1	51984114	51985144	chr1:51984114-51985144	1031	51984889	110	5	10.6693	0.484966	4.45943	53.3108	50.3202	33	47	0.112016	0.00509165	19.2179
chr1	52082546	52083281	chr1:52082546-52083281	736	52082832	77	3	10.462	0.407609	4.68182	45.931	43.037	33	45	0.112082	0.00436681	15.9738
chr1	52194918	52195859	chr1:52194918-52195859	942	52195169	60	4	6.36943	0.424628	3.90689	22.5143	19.9989	33	25	0.0671892	0.00447928	10.3184
chr1	52343686	52345446	chr1:52343686-52345446	1761	52344333	264	11	14.9915	0.624645	4.58496	90.7173	87.3137	33	80	0.154206	0.00642523	23.6867
chr1	52455988	52456578	chr1:52455988-52456578	591	52456324	157	2	26.5651	0.338409	6.29462	137.327	133.449	33	108	0.289668	0.00369004	32.8348
chr1	52607477	52608506	chr1:52607477-52608506	1030	52607787	58	1	5.63107	0.0970874	5.85798	15.8766	13.518	33	20	0.0591233	0.00101937	7.95529
chr1	52830137	52832286	chr1:52830137-52832286	2150	52831783	334	13	15.5349	0.604651	4.68326	115.383	111.724	33	92	0.158972	0.00618753	30.1979
chr1	53018434	53019780	chr1:53018434-53019780	1347	53019272	159	12	11.804	0.890869	3.72792	44.2568	41.3894	33	46	0.122496	0.00924499	14.689
chr1	53067954	53068604	chr1:53067954-53068604	651	53068147	37	1	5.68356	0.15361	5.20945	15.7743	13.4167	33	20	0.0614618	0.00166113	7.89548
chr1	53163558	53164408	chr1:53163558-53164408	851	53163989	170	4	19.9765	0.470035	5.40939	78.2039	74.9334	33	74	0.21197	0.00498753	20.2725
chr1	53191953	53192772	chr1:53191953-53192772	820	53192185	102	5	12.439	0.609756	4.3505	70.7172	67.524	33	68	0.132296	0.00648508	19.1687
chr1	53387175	53387419	chr1:53387175-53387419	245	53387297	12	1	4.89796	0.408163	3.58496	8.90636	6.82083	33	15	0.0612245	0.00510204	5.09606
chr1	53392855	53393206	chr1:53392855-53393206	352	53393041	25	3	7.10227	0.852273	3.05889	20.7176	18.2396	23	27	0.0825083	0.00990099	8.69655
chr1	53480357	53480879	chr1:53480357-53480879	523	53480641	36	2	6.88337	0.382409	4.16993	17.4019	15.0009	33	23	0.0759494	0.00421941	8.0008
chr1	53527071	53528195	chr1:53527071-53528195	1125	53527715	77	13	6.84444	1.15556	2.56635	12.6853	10.4293	23	22	0.0715613	0.0120818	5.75065
chr1	53662172	53664612	chr1:53662172-53664612	2441	53662509	280	5	11.4707	0.204834	5.80735	161.419	157.314	33	110	0.117057	0.0020903	44.4413
chr1	53703913	53704866	chr1:53703913-53704866	954	53704262	150	1	15.7233	0.104822	7.22882	73.6448	70.4196	33	60	0.165746	0.00110497	24.4227
chr1	53793591	53793790	chr1:53793591-53793790	200	53793693	5	1	2.5	0.5	2.32193	5.0736	3.25375	22	11	0.0331126	0.00662252	3.52979
chr1	54355171	54355736	chr1:54355171-54355736	566	54355432	74	1	13.0742	0.176678	6.20945	56.3497	53.3227	33	49	0.143133	0.00193424	20.0186
chr1	54665561	54666100	chr1:54665561-54666100	540	54665865	64	1	11.8519	0.185185	6	45.728	42.8406	33	45	0.130346	0.00203666	15.8636
chr1	55181151	55182365	chr1:55181151-55182365	1215	55181573	204	6	16.7901	0.493827	5.08746	142.901	138.965	33	100	0.174957	0.0051458	40.4376
chr1	55229497	55230383	chr1:55229497-55230383	887	55230133	113	6	12.7396	0.676437	4.23522	81.4174	78.1105	33	70	0.134845	0.0071599	23.669
chr1	55352392	55353243	chr1:55352392-55353243	852	55352822	83	9	9.74178	1.05634	3.20511	28.9733	26.3365	33	38	0.103362	0.011208	9.7511
chr1	55680301	55681503	chr1:55680301-55681503	1203	55680973	152	6	12.6351	0.498753	4.66297	50.6952	47.7391	33	56	0.131716	0.00519931	14.2516
chr1	57044781	57045397	chr1:57044781-57045397	617	57045053	61	6	9.88655	0.972447	3.34577	23.5328	20.994	33	37	0.107394	0.0105634	7.60091
chr1	57110890	57111089	chr1:57110890-57111089	200	57110990	7	1	3.5	0.5	2.80735	5.86566	3.96841	23	11	0.0463576	0.00662252	4.0004
chr1	59011450	59012645	chr1:59011450-59012645	1196	59012355	191	8	15.9699	0.668896	4.57743	49.8827	46.9402	33	61	0.166521	0.00697472	12.4015
chr1	59165134	59165952	chr1:59165134-59165952	819	59165714	111	5	13.5531	0.610501	4.47249	63.0523	59.9477	33	64	0.144156	0.00649351	17.1072
chr1	59244002	59251384	chr1:59244002-59251384	7383	59249676	1262	46	17.0933	0.623053	4.77793	309.574	304.274	33	196	0.172075	0.00627216	65.6733
chr1	59612451	59612773	chr1:59612451-59612773	323	59612588	13	0	4.02477	0	3.70044	9.08964	6.98123	33	13	0.0474453	0	5.60521
chr1	59761943	59763088	chr1:59761943-59763088	1146	59762764	234	6	20.4188	0.52356	5.2854	105.36	101.806	33	85	0.213309	0.00546946	28.6695
chr1	62190308	62191390	chr1:62190308-62191390	1083	62190761	179	6	16.5282	0.554017	4.89885	79.6817	76.3949	33	78	0.173114	0.00580271	19.3649
chr1	62208093	62209005	chr1:62208093-62209005	913	62208469	85	5	9.30997	0.547645	4.08746	21.588	19.0867	33	30	0.0983796	0.00578704	8.33425
chr1	62901179	62902208	chr1:62901179-62902208	1030	62901902	181	8	17.5728	0.776699	4.49985	140.245	136.339	33	103	0.184506	0.00815494	37.1465
chr1	63153082	63154331	chr1:63153082-63154331	1250	63153963	99	1	7.92	0.08	6.62936	51.8047	48.8341	33	46	0.0824313	0.000832639	18.8175
chr1	63249509	63250057	chr1:63249509-63250057	549	63249696	55	3	10.0182	0.546448	4.1964	32.4987	29.8006	33	34	0.11	0.006	12.8689
chr1	63832979	63833717	chr1:63832979-63833717	739	63833460	74	3	10.0135	0.405954	4.62449	47.9659	45.0465	33	46	0.107246	0.00434783	16.6683
chr1	64058833	64060002	chr1:64058833-64060002	1170	64059204	145	9	12.3932	0.769231	4.00998	50.5056	47.5516	33	52	0.129349	0.00802855	15.5899
chr1	64239625	64239977	chr1:64239625-64239977	353	64239780	22	1	6.23229	0.283286	4.45943	15.4962	13.1414	33	19	0.0723684	0.00328947	8.00745
chr1	65431473	65432664	chr1:65431473-65432664	1192	65432184	184	13	15.4362	1.0906	3.82312	81.667	78.3582	33	86	0.16098	0.0113736	17.4021
chr1	65885373	65887641	chr1:65885373-65887641	2269	65886433	209	16	9.21111	0.705156	3.70736	101.517	98.0039	33	78	0.0941441	0.00720721	30.3874
chr1	66258473	66258973	chr1:66258473-66258973	501	66258788	21	5	4.19162	0.998004	2.07039	8.41301	6.34277	23	14	0.0464602	0.0110619	5.0005
chr1	66797362	66798499	chr1:66797362-66798499	1138	66798130	107	3	9.40246	0.26362	5.1565	35.888	33.1331	33	35	0.0982553	0.00275482	14.4134
chr1	66998187	67001852	chr1:66998187-67001852	3666	66999795	386	15	10.5292	0.409165	4.68557	70.4318	67.2425	33	58	0.106718	0.00414708	23.622
chr1	67216194	67218999	chr1:67216194-67218999	2806	67218034	235	8	8.37491	0.285103	4.87652	47.342	44.4296	33	43	0.0852376	0.0029017	17.6164
chr1	67395250	67397690	chr1:67395250-67397690	2441	67396080	234	8	9.58624	0.327735	4.87036	83.4497	80.1181	33	66	0.0978261	0.00334448	26.825
chr1	67518765	67520375	chr1:67518765-67520375	1611	67519560	233	8	14.4631	0.496586	4.86419	85.107	81.7583	33	67	0.149168	0.00512164	27.2253
chr1	67895684	67896831	chr1:67895684-67896831	1148	67896019	165	4	14.3728	0.348432	5.36632	114.131	110.488	33	84	0.150136	0.00363967	34.0031
chr1	68149932	68157754	chr1:68149932-68157754	7823	68150921	1439	41	18.3945	0.524096	5.1333	303.6	298.361	33	193	0.185104	0.00527399	64.6732
chr1	68297246	68299775	chr1:68297246-68299775	2530	68299059	445	11	17.5889	0.434783	5.33823	135.573	131.713	33	103	0.179363	0.0044337	34.6701
chr1	68516972	68517554	chr1:68516972-68517554	583	68517250	32	2	5.48885	0.343053	4	15.2587	12.9206	33	21	0.0599251	0.00374532	7.33407
chr1	68697567	68698560	chr1:68697567-68698560	994	68698178	127	10	12.7767	1.00604	3.66676	97.1242	93.6541	33	82	0.134392	0.010582	25.9402
chr1	70876481	70877175	chr1:70876481-70877175	695	70876740	94	2	13.5252	0.28777	5.55459	47.6986	44.781	33	48	0.145511	0.00309598	15.7067
chr1	71545944	71547361	chr1:71545944-71547361	1418	71546699	212	9	14.9506	0.634697	4.558	145.479	141.522	33	103	0.154858	0.00657414	40.0037
chr1	72748244	72750636	chr1:72748244-72750636	2393	72749437	414	9	17.3005	0.376097	5.52356	93.4864	90.0533	33	72	0.176621	0.00383959	29.2272
chr1	76189573	76190923	chr1:76189573-76190923	1351	76190400	295	5	21.8357	0.370096	5.88264	126.6	122.827	33	91	0.226575	0.00384025	36.8343
chr1	76251257	76255996	chr1:76251257-76255996	4740	76251976	742	34	15.654	0.7173	4.44781	216.574	212.034	33	163	0.158175	0.00724792	41.0046
chr1	76257507	76266785	chr1:76257507-76266785	9279	76262685	998	82	10.7555	0.883716	3.60534	50.6952	47.7391	33	56	0.108126	0.00888407	14.2516
chr1	77684862	77685427	chr1:77684862-77685427	566	77685116	61	0	10.7774	0	5.93074	37.2813	34.5055	33	36	0.117988	0	14.8138
chr1	77747405	77748267	chr1:77747405-77748267	863	77747774	71	6	8.22711	0.695249	3.56478	34.4566	31.7299	33	36	0.0872236	0.00737101	13.2156
chr1	78147554	78149622	chr1:78147554-78149622	2069	78148273	311	11	15.0314	0.531658	4.82134	80.1547	76.8584	33	64	0.15396	0.00544554	26.0242
chr1	78225223	78225677	chr1:78225223-78225677	455	78225434	67	2	14.7253	0.43956	5.06609	62.2605	59.1673	33	57	0.165025	0.00492611	19.5966
chr1	78245172	78245574	chr1:78245172-78245574	403	78245388	42	1	10.4218	0.248139	5.39232	35.6079	32.8623	33	37	0.118644	0.00282486	13.4765
chr1	78353653	78355279	chr1:78353653-78355279	1627	78354375	248	9	15.2428	0.553165	4.78427	43.2237	40.3665	33	46	0.157161	0.00570342	14.1581
chr1	78469731	78471043	chr1:78469731-78471043	1313	78470647	192	8	14.623	0.609292	4.58496	102.097	98.5739	33	83	0.151899	0.00632911	28.0028
chr1	79115379	79115694	chr1:79115379-79115694	316	79115546	22	3	6.96203	0.949367	2.87447	18.5003	16.0714	23	24	0.082397	0.011236	8.33417
chr1	79472154	79472586	chr1:79472154-79472586	433	79472306	29	4	6.69746	0.923788	2.85798	13.5908	11.3	23	23	0.0755208	0.0104167	6.00068
chr1	84464599	84464855	chr1:84464599-84464855	257	84464712	10	0	3.89105	0	3.32193	9.08964	6.98123	33	13	0.0480769	0	5.60521
chr1	84543155	84544277	chr1:84543155-84544277	1123	84543552	110	3	9.79519	0.267142	5.1964	42.967	40.1127	33	40	0.102421	0.0027933	16.4153
chr1	84764064	84765018	chr1:84764064-84765018	955	84764284	65	7	6.80628	0.732984	3.21501	20.3864	17.9112	33	30	0.0717439	0.00772627	7.75087
chr1	84944796	84945524	chr1:84944796-84945524	729	84945045	180	1	24.6914	0.137174	7.49185	117.272	113.595	33	91	0.264706	0.00147059	31.7273
chr1	84970283	84972851	chr1:84970283-84972851	2569	84972139	588	14	22.8883	0.544959	5.39232	151.9	147.884	33	111	0.233333	0.00555556	38.6245
chr1	85038744	85040501	chr1:85038744-85040501	1758	85040021	536	15	30.4892	0.853242	5.1592	174.469	170.25	33	122	0.313634	0.00877706	43.9328
chr1	85155690	85156751	chr1:85155690-85156751	1062	85156046	66	7	6.21469	0.659134	3.23704	26.6307	24.0287	33	31	0.065153	0.00691017	10.6677
chr1	85527544	85527932	chr1:85527544-85527932	389	85527734	20	0	5.14139	0	4.32193	10.7079	8.5326	33	15	0.0588235	0	6.15442
chr1	85666292	85668012	chr1:85666292-85668012	1721	85667241	164	8	9.52934	0.464846	4.35755	41.5292	38.6948	33	39	0.0980861	0.00478469	16.0149
chr1	85738030	85742921	chr1:85738030-85742921	4892	85742109	674	33	13.7776	0.674571	4.35221	112.328	108.702	33	89	0.13917	0.00681396	30.2044
chr1	85910030	85944847	chr1:85910030-85944847	34818	85930524	4662	261	13.3896	0.749612	4.15883	194.286	189.912	33	132	0.134085	0.00750669	48.193
chr1	86026192	86051995	chr1:86026192-86051995	25804	86046520	7855	283	30.441	1.09673	4.79474	338.748	333.085	33	260	0.304989	0.0109882	43.5055
chr1	86173591	86174530	chr1:86173591-86174530	940	86174181	191	7	20.3191	0.744681	4.77007	123.649	119.906	33	96	0.214366	0.00785634	32.3366
chr1	86861392	86862309	chr1:86861392-86862309	918	86861961	133	7	14.488	0.762527	4.24793	42.8455	39.9975	33	55	0.153049	0.00805524	11.2013
chr1	87169857	87171546	chr1:87169857-87171546	1690	87170508	268	7	15.858	0.414201	5.25873	80.5503	77.2503	33	78	0.163315	0.00426569	19.7522
chr1	87793770	87794801	chr1:87793770-87794801	1032	87794203	142	3	13.7597	0.290698	5.56478	60.972	57.8902	33	52	0.144456	0.00305188	21.2197
chr1	89149435	89150939	chr1:89149435-89150939	1505	89149986	182	9	12.093	0.598007	4.33787	72.5645	69.3514	33	61	0.125	0.00618132	23.3105
chr1	89356843	89357549	chr1:89356843-89357549	707	89357215	220	5	31.1174	0.707214	5.45943	252.17	247.37	33	160	0.334347	0.00759878	60.532
chr1	89457931	89459053	chr1:89457931-89459053	1123	89458261	202	10	17.9875	0.890472	4.33628	82.9739	79.6513	33	71	0.188082	0.00931099	24.0024
chr1	89487479	89488692	chr1:89487479-89488692	1214	89488453	97	7	7.99012	0.576606	3.79256	35.5146	32.7696	33	36	0.0832618	0.00600858	13.8073
chr1	89530667	89531362	chr1:89530667-89531362	696	89530866	74	1	10.6322	0.143678	6.20945	53.3108	50.3202	33	47	0.114374	0.0015456	19.2179
chr1	90098242	90099262	chr1:90098242-90099262	1021	90098696	88	10	8.619	0.979432	3.1375	26.7547	24.1505	23	36	0.090535	0.0102881	9.25104
chr1	90286434	90286801	chr1:90286434-90286801	368	90286612	23	3	6.25	0.815217	2.9386	16.3211	13.9514	23	22	0.0721003	0.00940439	7.66744
chr1	90286981	90287426	chr1:90286981-90287426	446	90287170	16	4	3.58744	0.896861	2	5.08109	3.25375	23	10	0.0403023	0.0100756	3.66703
chr1	90460506	90461443	chr1:90460506-90461443	938	90460741	118	5	12.58	0.533049	4.56071	117.705	114.021	33	86	0.132733	0.0056243	34.8324
chr1	91486734	91487969	chr1:91486734-91487969	1236	91487542	182	11	14.7249	0.889968	4.04836	81.6004	78.2922	33	72	0.153328	0.00926706	22.8149
chr1	91870128	91870349	chr1:91870128-91870349	222	91870272	7	1	3.15315	0.45045	2.80735	5.86566	3.96841	22	11	0.0404624	0.00578035	4.0004
chr1	91966061	91967112	chr1:91966061-91967112	1052	91966737	103	6	9.79087	0.570342	4.10154	40.2196	37.4037	33	39	0.102692	0.00598205	15.2686
chr1	92351313	92352042	chr1:92351313-92352042	730	92351679	73	4	10	0.547945	4.18982	36.4605	33.7005	33	43	0.107195	0.00587372	11.8293
chr1	92545599	92546343	chr1:92545599-92546343	745	92545935	58	1	7.78523	0.134228	5.85798	22.9239	20.3968	33	26	0.0833333	0.00143678	10.2282
chr1	93297313	93300978	chr1:93297313-93300978	3666	93297660	504	34	13.748	0.927441	3.88982	239.267	234.561	33	170	0.139342	0.00940006	47.5052
chr1	93426037	93428687	chr1:93426037-93428687	2651	93427182	422	8	15.9185	0.301773	5.7211	93.4864	90.0533	33	72	0.162183	0.00307456	29.2272
chr1	93544199	93545539	chr1:93544199-93545539	1341	93544613	165	5	12.3043	0.372856	5.04439	96.0515	92.5925	33	75	0.127709	0.00386997	29.0103
chr1	93913431	93914146	chr1:93913431-93914146	716	93913627	64	2	8.93855	0.27933	5	27.849	25.2247	33	32	0.095952	0.0029985	11.0011
chr1	94048682	94051585	chr1:94048682-94051585	2904	94049479	189	16	6.50826	0.550964	3.56224	12.6853	10.4293	33	22	0.0661996	0.0056042	5.75065
chr1	94079414	94084293	chr1:94079414-94084293	4880	94080958	344	19	7.04918	0.389344	4.17834	31.7808	29.0897	33	32	0.0712068	0.00393293	13.2123
chr1	94140078	94148052	chr1:94140078-94148052	7975	94147392	1033	40	12.953	0.501567	4.6907	193.778	189.406	33	127	0.130331	0.00504668	51.2477
chr1	94312804	94313102	chr1:94312804-94313102	299	94312913	16	2	5.35117	0.668896	3	10.2523	8.08641	23	16	0.064	0.008	5.66723
chr1	94344314	94345981	chr1:94344314-94345981	1668	94344858	272	16	16.307	0.959233	4.08746	120.782	117.069	33	105	0.168005	0.00988264	26.503
chr1	94374551	94375240	chr1:94374551-94375240	690	94374971	100	6	14.4928	0.869565	4.05889	63.8823	60.7691	33	66	0.156006	0.00936037	16.7519
chr1	94695549	94703646	chr1:94695549-94703646	8098	94703141	1043	48	12.8797	0.592739	4.44156	155.22	151.172	33	117	0.129581	0.00596347	36.8788
chr1	94883493	94884294	chr1:94883493-94884294	802	94884003	100	5	12.4688	0.623441	4.32193	76.8861	73.624	33	62	0.132802	0.00664011	25.2235
chr1	94991550	95008861	chr1:94991550-95008861	17312	95007247	3168	119	18.2994	0.687384	4.73454	172.516	168.313	33	124	0.183514	0.00689336	41.6709
chr1	95390221	95393171	chr1:95390221-95393171	2951	95392621	469	17	15.8929	0.576076	4.78598	187.993	183.664	33	124	0.161613	0.00585803	50.0466
chr1	95537967	95539055	chr1:95537967-95539055	1089	95538610	134	5	12.3049	0.459137	4.74416	60.0931	57.024	33	54	0.128846	0.00480769	19.7861
chr1	95699344	95700006	chr1:95699344-95700006	663	95699807	86	2	12.9713	0.301659	5.42626	65.6593	62.5272	33	56	0.140065	0.00325733	21.9251
chr1	97187066	97188334	chr1:97187066-97188334	1269	97187360	194	9	15.2876	0.70922	4.42999	61.7687	58.6783	33	57	0.159016	0.00737705	19.3353
chr1	98386146	98386971	chr1:98386146-98386971	826	98386566	92	2	11.138	0.242131	5.52356	59.4229	56.3598	33	51	0.118404	0.002574	20.8194
chr1	98675882	98676307	chr1:98675882-98676307	426	98676050	18	1	4.22535	0.234742	4.16993	6.44845	4.50325	33	12	0.0477454	0.00265252	4.19398
chr1	99126893	99128146	chr1:99126893-99128146	1254	99127181	141	4	11.244	0.318979	5.13955	54.8259	51.8169	33	48	0.117012	0.0033195	19.6182
chr1	99729924	99730257	chr1:99729924-99730257	334	99730078	17	1	5.08982	0.299401	4.08746	14.3689	12.0496	33	18	0.0596491	0.00350877	7.60708
chr1	100315267	100316089	chr1:100315267-100316089	823	100315613	104	2	12.6367	0.243013	5.70044	57.8821	54.837	33	50	0.134367	0.00258398	20.419
chr1	100502980	100504764	chr1:100502980-100504764	1785	100503684	292	11	16.3585	0.616246	4.73039	132.127	128.3	33	97	0.168203	0.00633641	36.2997
chr1	100715113	100715729	chr1:100715113-100715729	617	100715392	83	3	13.4522	0.486224	4.79008	61.7687	58.6783	33	57	0.146127	0.00528169	19.3353
chr1	100731450	100732337	chr1:100731450-100732337	888	100731825	106	7	11.9369	0.788288	3.92057	51.982	49.0087	33	57	0.126341	0.00834327	14.5016
chr1	100817924	100818306	chr1:100817924-100818306	383	100818081	35	0	9.13838	0	5.12928	28.3063	25.6767	33	31	0.10479	0	11.5953
chr1	103573840	103574141	chr1:103573840-103574141	302	103573978	8	1	2.64901	0.331126	3	3.69615	2.02462	22	9	0.0316206	0.00395257	2.94149
chr1	104068179	104069184	chr1:104068179-104069184	1006	104068489	126	3	12.5249	0.298211	5.39232	54.8259	51.8169	33	48	0.131661	0.0031348	19.6182
chr1	107599072	107600318	chr1:107599072-107600318	1247	107599360	110	7	8.82117	0.561347	3.974	37.1181	34.3497	33	38	0.0918197	0.00584307	13.9299
chr1	108741811	108743640	chr1:108741811-108743640	1830	108742920	272	11	14.8634	0.601093	4.62803	73.5024	70.2831	33	73	0.152723	0.00617631	18.5021
chr1	109234435	109235945	chr1:109234435-109235945	1511	109234976	293	19	19.3911	1.25745	3.94683	123.891	120.145	33	107	0.20041	0.0129959	27.0031
chr1	109289041	109290267	chr1:109289041-109290267	1227	109289331	295	9	24.0424	0.733496	5.03465	152.956	148.927	33	113	0.250424	0.00764007	38.0038
chr1	109419516	109419858	chr1:109419516-109419858	343	109419685	22	1	6.41399	0.291545	4.45943	13.5908	11.3	33	23	0.0748299	0.00340136	6.00068
chr1	109505673	109506292	chr1:109505673-109506292	620	109506046	135	3	21.7742	0.483871	5.49185	85.7976	82.4452	33	84	0.236427	0.00525394	19.7697
chr1	109584433	109584932	chr1:109584433-109584932	500	109584675	133	2	26.6	0.4	6.05528	132.053	128.226	33	108	0.2949	0.00443459	30.2811
chr1	109617985	109619051	chr1:109617985-109619051	1067	109618534	287	6	26.8978	0.562324	5.57994	172.299	168.099	33	137	0.281925	0.00589391	34.5039
chr1	109633010	109634775	chr1:109633010-109634775	1766	109633479	229	9	12.9672	0.509626	4.66928	74.3165	71.0849	33	67	0.133372	0.0052417	21.3859
chr1	109756036	109758258	chr1:109756036-109758258	2223	109756592	554	10	24.9213	0.449843	5.79181	142.478	138.55	33	107	0.25483	0.00459982	36.0036
chr1	109825569	109826273	chr1:109825569-109826273	705	109826043	99	4	14.0426	0.567376	4.62936	49.6093	46.6691	33	47	0.150915	0.00609756	17.1445
chr1	109940296	109941642	chr1:109940296-109941642	1347	109940533	108	7	8.01782	0.519673	3.94753	23.6199	21.0802	33	26	0.0832049	0.00539291	10.6309
chr1	109968174	109969808	chr1:109968174-109969808	1635	109969030	268	6	16.3914	0.366972	5.48113	106.998	103.426	33	96	0.168979	0.0037831	24.2527
chr1	110008837	110009776	chr1:110008837-110009776	940	110009217	84	7	8.93617	0.744681	3.58496	46.8807	43.9765	33	53	0.0942761	0.00785634	13.5015
chr1	110026385	110026974	chr1:110026385-110026974	590	110026658	81	6	13.7288	1.01695	3.75489	51.8582	48.887	33	53	0.149723	0.0110906	15.884
chr1	110036404	110037112	chr1:110036404-110037112	709	110036780	91	4	12.835	0.564175	4.50779	55.2119	52.2001	33	54	0.137879	0.00606061	17.1893
chr1	110090319	110092087	chr1:110090319-110092087	1769	110091105	339	10	19.1634	0.565291	5.08321	213.278	208.759	33	137	0.197093	0.00581395	55.2514
chr1	110155609	110156161	chr1:110155609-110156161	553	110156016	19	1	3.4358	0.180832	4.24793	7.9759	5.94377	33	12	0.0376984	0.00198413	5.11858
chr1	110161965	110163990	chr1:110161965-110163990	2026	110163320	296	9	14.6101	0.444225	5.03953	64.0944	60.9756	33	54	0.149722	0.00455235	22.0205
chr1	110198491	110198904	chr1:110198491-110198904	414	110198668	26	3	6.28019	0.724638	3.11548	10.0813	7.93593	23	19	0.0712329	0.00821918	5.00056
chr1	110453086	110454140	chr1:110453086-110454140	1055	110453511	115	8	10.9005	0.758294	3.84549	55.9636	52.9432	33	53	0.114314	0.00795229	18.0018
chr1	110527177	110528005	chr1:110527177-110528005	829	110527441	148	7	17.8528	0.844391	4.4021	90.8448	87.4386	33	76	0.189744	0.00897436	25.6692
chr1	110546230	110547191	chr1:110546230-110547191	962	110547012	47	5	4.88565	0.519751	3.23266	9.705	7.57472	33	14	0.0514786	0.00547645	5.76976
chr1	110576892	110578231	chr1:110576892-110578231	1340	110577284	226	4	16.8657	0.298507	5.82018	97.2428	93.7695	33	80	0.175058	0.00309837	27.0027
chr1	110613083	110613416	chr1:110613083-110613416	334	110613255	13	2	3.89222	0.598802	2.70044	5.08109	3.25375	23	10	0.045614	0.00701754	3.66703
chr1	110693077	110693391	chr1:110693077-110693391	315	110693242	14	0	4.44444	0	3.80735	9.08964	6.98123	33	13	0.0526316	0	5.60521
chr1	110752615	110754200	chr1:110752615-110754200	1586	110752981	168	9	10.5927	0.567465	4.22239	60.972	57.8902	33	52	0.109304	0.00585556	21.2197
chr1	110881784	110882837	chr1:110881784-110882837	1054	110882099	112	5	10.6262	0.474383	4.48543	51.6929	48.7278	33	50	0.111443	0.00497512	17.0017
chr1	110933245	110933846	chr1:110933245-110933846	602	110933650	43	4	7.14286	0.664452	3.42626	15.4539	13.1112	33	25	0.0777577	0.00723327	6.50073
chr1	110949875	110950695	chr1:110949875-110950695	821	110950280	162	0	19.732	0	7.33985	94.3691	90.927	33	78	0.209845	0	26.5127
chr1	111505814	111507089	chr1:111505814-111507089	1276	111506520	245	4	19.2006	0.31348	5.93664	168.938	164.763	33	114	0.199674	0.00325998	46.0428
chr1	111888928	111889127	chr1:111888928-111889127	200	111888981	6	0	3	0	2.58496	5.86566	3.96841	22	11	0.0397351	0	4.0004
chr1	112162189	112163195	chr1:112162189-112163195	1007	112162471	173	7	17.1797	0.695134	4.62727	88.5061	85.1229	33	70	0.180585	0.00730689	27.5219
chr1	112281778	112281982	chr1:112281778-112281982	205	112281869	8	0	3.90244	0	3	8.11555	6.05804	23	12	0.0512821	0	5.20484
chr1	112938353	112940724	chr1:112938353-112940724	2372	112938906	258	11	10.8769	0.463744	4.5518	83.0325	79.7088	33	72	0.111063	0.00473526	23.5508
chr1	113005957	113010050	chr1:113005957-113010050	4094	113008921	485	26	11.8466	0.635076	4.2214	62.8289	59.7258	33	56	0.119901	0.00642769	20.3591
chr1	113215772	113218277	chr1:113215772-113218277	2506	113217092	331	10	13.2083	0.399042	5.04876	90.1163	86.7169	33	70	0.134717	0.00407	28.4264
chr1	113249197	113250259	chr1:113249197-113250259	1063	113249701	213	10	20.0376	0.940734	4.41278	139.789	135.886	33	108	0.210059	0.00986193	34.066
chr1	113497933	113499660	chr1:113497933-113499660	1728	113498792	348	12	20.1389	0.694444	4.85798	196.253	191.862	33	138	0.207266	0.00714711	45.4294
chr1	113615555	113616484	chr1:113615555-113616484	930	113615861	183	6	19.6774	0.645161	4.93074	130.423	126.613	33	105	0.207719	0.00681044	30.9975
chr1	113932450	113933362	chr1:113932450-113933362	913	113933146	87	10	9.52903	1.09529	3.12102	28.6877	26.055	23	46	0.100694	0.0115741	7.83432
chr1	114301353	114302861	chr1:114301353-114302861	1509	114302100	274	11	18.1577	0.72896	4.6386	87.7348	84.361	33	83	0.187671	0.00753425	21.0024
chr1	114354398	114355632	chr1:114354398-114355632	1235	114354842	203	6	16.4372	0.48583	5.08037	59.1184	56.0615	33	74	0.171164	0.00505902	12.5016
chr1	114471669	114472800	chr1:114471669-114472800	1132	114472181	179	7	15.8127	0.618375	4.67646	73.7275	70.4994	33	65	0.165282	0.00646353	22.0022
chr1	114521254	114522449	chr1:114521254-114522449	1196	114522192	91	8	7.6087	0.668896	3.50779	21.5861	19.0848	33	35	0.0793374	0.00697472	7.20087
chr1	115053131	115054370	chr1:115053131-115054370	1240	115053980	206	5	16.6129	0.403226	5.36457	100.863	97.3544	33	80	0.172964	0.00419815	28.9314
chr1	115123980	115124844	chr1:115123980-115124844	865	115124237	156	5	18.0347	0.578035	4.96347	100.474	96.9673	33	82	0.191176	0.00612745	27.6694
chr1	115212403	115213073	chr1:115212403-115213073	671	115212904	57	7	8.49478	1.04322	3.02554	20.9283	18.4432	23	28	0.0916399	0.011254	8.53032
chr1	115257797	115259987	chr1:115257797-115259987	2191	115259392	361	11	16.4765	0.502054	5.03642	158.365	154.287	33	111	0.168534	0.00513539	42.1092
chr1	115299952	115300994	chr1:115299952-115300994	1043	115300565	193	6	18.5043	0.575264	5.00749	113.602	109.961	33	90	0.194165	0.00603622	30.3364
chr1	115322879	115323583	chr1:115322879-115323583	705	115323266	122	2	17.305	0.283688	5.93074	75.5521	72.3052	33	68	0.185976	0.00304878	21.5647
chr1	115631928	115632802	chr1:115631928-115632802	875	115632110	61	5	6.97143	0.571429	3.60881	22.5143	19.9989	33	25	0.0738499	0.00605327	10.3184
chr1	115880004	115881138	chr1:115880004-115881138	1135	115880772	220	4	19.3833	0.352423	5.78136	189.918	185.575	33	125	0.202578	0.00368324	50.4469
chr1	116184529	116184871	chr1:116184529-116184871	343	116184692	22	1	6.41399	0.291545	4.45943	16.3211	13.9514	33	22	0.0748299	0.00340136	7.66744
chr1	116518633	116520724	chr1:116518633-116520724	2092	116519166	222	8	10.6119	0.382409	4.79442	50.6952	47.7391	33	56	0.108664	0.00391581	14.2516
chr1	116915427	116916854	chr1:116915427-116916854	1428	116915902	205	6	14.3557	0.420168	5.09452	98.5856	95.0997	33	75	0.148658	0.00435098	30.4283
chr1	117112965	117114030	chr1:117112965-117114030	1066	117113622	149	6	13.9775	0.562852	4.63421	97.7286	94.2528	33	76	0.146509	0.00589971	29.3921
chr1	117210096	117210709	chr1:117210096-117210709	614	117210352	41	4	6.67752	0.651466	3.35755	16.2997	13.9343	33	20	0.0725664	0.00707965	8.20388
chr1	117664096	117665131	chr1:117664096-117665131	1036	117664658	89	6	8.59073	0.579151	3.89077	28.7632	26.13	33	31	0.0901722	0.00607903	11.853
chr1	117908804	117910637	chr1:117908804-117910637	1834	117909502	204	6	11.1232	0.327154	5.08746	65.6674	62.5308	33	55	0.114286	0.00336134	22.4209
chr1	118148206	118148912	chr1:118148206-118148912	707	118148637	115	2	16.2659	0.282885	5.84549	105.464	101.905	33	79	0.174772	0.00303951	32.0298
chr1	119682674	119683647	chr1:119682674-119683647	974	119683120	226	10	23.2033	1.02669	4.49825	99.4941	95.9989	33	91	0.244324	0.0108108	23.0026
chr1	120187912	120191453	chr1:120187912-120191453	3542	120191036	435	20	12.2812	0.564653	4.44294	108.935	105.34	33	81	0.124535	0.00572574	32.8305
chr1	120254388	120256618	chr1:120254388-120256618	2231	120254586	366	12	16.4052	0.537875	4.93074	131.354	127.535	33	103	0.167736	0.00549954	32.5034
chr1	120610804	120612654	chr1:120610804-120612654	1851	120612207	428	33	23.1226	1.78282	3.69707	193.56	189.192	33	196	0.237514	0.018313	21.8918
chr1	143744381	143744942	chr1:143744381-143744942	562	143744574	23	4	4.09253	0.711744	2.52356	8.53011	6.4551	23	13	0.0448343	0.00779727	5.26365
chr1	143912873	143913072	chr1:143912873-143913072	200	143912990	9	2	4.5	1	2.16993	5.46901	3.59303	23	13	0.0596026	0.013245	3.5004
chr1	143913358	143916162	chr1:143913358-143916162	2805	143913879	458	29	16.328	1.03387	3.98122	129.789	125.987	33	120	0.166183	0.0105225	24.2029
chr1	144928198	144933417	chr1:144928198-144933417	5220	144932005	897	49	17.1839	0.938697	4.19425	122.611	118.88	33	100	0.173467	0.00947592	29.709
chr1	145039496	145040108	chr1:145039496-145040108	613	145039867	107	15	17.4551	2.44698	2.83458	49.0084	46.0737	23	68	0.189716	0.0265957	10.4559
chr1	145075198	145076177	chr1:145075198-145076177	980	145075853	137	17	13.9796	1.73469	3.01057	29.7945	27.1411	23	50	0.147154	0.0182599	7.52309
chr1	145208673	145210715	chr1:145208673-145210715	2043	145209177	490	35	23.9843	1.71317	3.80735	227.696	223.073	33	193	0.245737	0.0175527	32.3374
chr1	145437669	145439186	chr1:145437669-145439186	1518	145438528	146	8	9.61792	0.527009	4.18982	70.1551	66.9718	33	61	0.0993873	0.00544588	21.988
chr1	145476654	145477902	chr1:145476654-145477902	1249	145477471	259	12	20.7366	0.960769	4.43185	73.7168	70.491	33	80	0.215833	0.01	16.202
chr1	145506984	145508327	chr1:145506984-145508327	1344	145507680	279	12	20.7589	0.892857	4.53916	136.453	132.584	33	107	0.215444	0.00926641	32.9303
chr1	145515879	145516939	chr1:145515879-145516939	1061	145516408	106	6	9.99057	0.565504	4.14296	54.6482	51.6454	33	53	0.104743	0.00592885	17.3095
chr1	145524863	145525188	chr1:145524863-145525188	326	145525024	14	1	4.29448	0.306748	3.80735	6.9411	4.97005	33	13	0.0505415	0.00361011	4.32144
chr1	145575022	145576355	chr1:145575022-145576355	1334	145575846	289	12	21.6642	0.89955	4.58996	94.0329	90.593	33	78	0.224903	0.00933852	26.336
chr1	145588053	145591902	chr1:145588053-145591902	3850	145589362	466	32	12.1039	0.831169	3.86419	67.9684	64.8065	33	69	0.122599	0.00841884	17.502
chr1	145826408	145827226	chr1:145826408-145827226	819	145826984	122	1	14.8962	0.1221	6.93074	119.475	115.772	33	87	0.158442	0.0012987	35.2328
chr1	146643522	146644580	chr1:146643522-146644580	1059	146644381	139	5	13.1256	0.472144	4.79701	55.4025	52.3896	33	51	0.137624	0.0049505	18.5732
chr1	146713940	146715072	chr1:146713940-146715072	1133	146714422	113	5	9.97352	0.441306	4.49825	63.2388	60.1311	33	58	0.104244	0.00461255	19.6686
chr1	147142001	147143008	chr1:147142001-147143008	1008	147142810	66	2	6.54762	0.198413	5.04439	29.1067	26.4591	33	30	0.0688217	0.00208551	12.4116
chr1	148928035	148928646	chr1:148928035-148928646	612	148928364	176	10	28.7582	1.63399	4.1375	112.979	109.346	33	116	0.312611	0.017762	19.5024
chr1	148930068	148930677	chr1:148930068-148930677	610	148930455	47	7	7.70492	1.14754	2.74723	9.89932	7.76567	23	22	0.083779	0.0124777	4.4579
chr1	149889171	149889599	chr1:149889171-149889599	429	149889328	29	1	6.75991	0.2331	4.85798	17.8129	15.397	33	21	0.0763158	0.00263158	8.80819
chr1	149898606	149900477	chr1:149898606-149900477	1872	149899832	326	11	17.4145	0.587607	4.8893	211.635	207.129	33	137	0.178826	0.00603401	54.3357
chr1	149908179	149909993	chr1:149908179-149909993	1815	149908681	164	8	9.03581	0.440771	4.35755	42.0309	39.1886	33	43	0.0928652	0.00453001	14.6681
chr1	149981322	149983223	chr1:149981322-149983223	1902	149982636	316	18	16.6141	0.946372	4.13386	69.3429	66.165	33	70	0.170534	0.00971398	17.752
chr1	150038853	150040136	chr1:150038853-150040136	1284	150039880	157	5	12.2274	0.389408	4.97269	33.7436	31.0249	33	38	0.127126	0.00404858	12.1131
chr1	150121408	150124602	chr1:150121408-150124602	3195	150122342	402	17	12.5822	0.532081	4.56359	82.9844	79.6612	33	69	0.127781	0.00540369	25.0024
chr1	150206783	150207472	chr1:150206783-150207472	690	150207141	90	5	13.0435	0.724638	4.16993	33.4865	30.7719	33	40	0.140406	0.00780031	11.3272
chr1	150208225	150208651	chr1:150208225-150208651	427	150208438	67	5	15.6909	1.17096	3.74416	54.6867	51.6837	33	57	0.177249	0.0132275	15.7626
chr1	150241035	150241891	chr1:150241035-150241891	857	150241686	123	3	14.3524	0.350058	5.35755	51.4819	48.5204	33	47	0.152228	0.00371287	18.1835
chr1	150254206	150254761	chr1:150254206-150254761	556	150254518	45	3	8.09353	0.539568	3.90689	19.9382	17.4777	33	27	0.0887574	0.00591716	8.2849
chr1	150254874	150255085	chr1:150254874-150255085	212	150255008	10	1	4.71698	0.471698	3.32193	6.05587	4.15069	33	12	0.0613497	0.00613497	3.96383
chr1	150266039	150266672	chr1:150266039-150266672	634	150266323	132	6	20.8202	0.946372	4.45943	84.8451	81.5024	33	81	0.225641	0.0102564	20.5023
chr1	150293640	150294511	chr1:150293640-150294511	872	150293978	167	6	19.1514	0.688073	4.79874	74.2116	70.9806	33	72	0.202916	0.0072904	19.2127
chr1	150335470	150337627	chr1:150335470-150337627	2158	150336202	385	11	17.8406	0.509731	5.12928	96.3915	92.9312	33	87	0.182551	0.00521574	23.283
chr1	150459495	150460211	chr1:150459495-150460211	717	150459941	131	3	18.2706	0.41841	5.44846	100.989	97.4783	33	88	0.196108	0.00449102	25.0027
chr1	150480367	150480936	chr1:150480367-150480936	570	150480669	118	6	20.7018	1.05263	4.29768	77.6688	74.4019	33	83	0.226488	0.0115163	16.802
chr1	150487564	150488456	chr1:150487564-150488456	893	150488284	102	6	11.4222	0.671892	4.08746	26.3309	23.7424	33	39	0.120853	0.007109	8.33433
chr1	150520975	150524115	chr1:150520975-150524115	3141	150521740	366	17	11.6523	0.541229	4.42824	51.6929	48.7278	33	50	0.11837	0.00549806	17.0017
chr1	150538214	150553123	chr1:150538214-150553123	14910	150552053	4375	178	29.3427	1.19383	4.61933	355.891	349.936	33	223	0.294395	0.0119777	70.4475
chr1	150601428	150602576	chr1:150601428-150602576	1149	150601994	154	6	13.403	0.522193	4.68182	45.1619	42.2799	33	57	0.14	0.00545455	11.6014
chr1	150669302	150669818	chr1:150669302-150669818	517	150669598	53	4	10.2515	0.773694	3.72792	44.1574	41.2911	33	41	0.113248	0.00854701	16.6682
chr1	150779370	150781808	chr1:150779370-150781808	2439	150780761	267	17	10.9471	0.697007	3.97323	70.6966	67.5035	33	63	0.111715	0.00711297	21.3355
chr1	150848595	150849577	chr1:150848595-150849577	983	150849028	135	4	13.7335	0.406918	5.07682	52.4697	49.493	33	54	0.14454	0.00428266	15.8063
chr1	150898412	150899231	chr1:150898412-150899231	820	150898878	98	7	11.9512	0.853659	3.80735	26.3209	23.7326	33	37	0.127108	0.00907912	8.79731
chr1	150946090	150947620	chr1:150946090-150947620	1531	150947144	168	5	10.9732	0.326584	5.07039	50.6952	47.7391	33	56	0.11336	0.00337382	14.2516
chr1	150979066	150979440	chr1:150979066-150979440	375	150979248	17	0	4.53333	0	4.08746	6.93372	4.96287	33	12	0.0521472	0	4.4832
chr1	151020066	151025808	chr1:151020066-151025808	5743	151022105	736	53	12.8156	0.922863	3.79564	38.4949	35.7064	33	53	0.129259	0.00930804	10.0012
chr1	151042655	151043949	chr1:151042655-151043949	1295	151043492	213	8	16.4479	0.617761	4.73471	83.8056	80.4723	33	77	0.170947	0.00642055	21.669
chr1	151118901	151119568	chr1:151118901-151119568	668	151119360	94	3	14.0719	0.449102	4.96963	59.8347	56.7679	33	54	0.151858	0.00484653	19.6448
chr1	151162116	151162997	chr1:151162116-151162997	882	151162792	173	5	19.6145	0.566893	5.1127	80.5503	77.2503	33	78	0.207683	0.0060024	19.7522
chr1	151170615	151171962	chr1:151170615-151171962	1348	151171109	193	10	14.3175	0.74184	4.27053	84.3906	81.0539	33	81	0.148576	0.00769823	20.2993
chr1	151226837	151227564	chr1:151226837-151227564	728	151227226	187	4	25.6868	0.549451	5.54689	104.111	100.567	33	96	0.275405	0.00589102	22.9884
chr1	151253789	151256339	chr1:151253789-151256339	2551	151254345	301	11	11.7993	0.431203	4.77419	57.0473	54.0152	33	55	0.120304	0.00439648	17.7233
chr1	151299266	151300529	chr1:151299266-151300529	1264	151299666	198	4	15.6646	0.316456	5.62936	50.199	47.2549	33	54	0.162963	0.00329218	14.7075
chr1	151319132	151319893	chr1:151319132-151319893	762	151319706	46	5	6.03675	0.656168	3.20163	16.0853	13.7226	33	21	0.0645161	0.00701262	7.80218
chr1	151344938	151345188	chr1:151344938-151345188	251	151345114	14	1	5.57769	0.398406	3.80735	9.6028	7.4763	33	19	0.0693069	0.0049505	4.76245
chr1	151371678	151376952	chr1:151371678-151376952	5275	151372061	511	37	9.6872	0.701422	3.78773	102.471	98.9451	33	87	0.0977803	0.00707998	26.1932
chr1	151430394	151432155	chr1:151430394-151432155	1762	151431922	200	8	11.3507	0.45403	4.64386	45.1639	42.2817	33	46	0.116754	0.00467017	15.1628
chr1	151512531	151513220	chr1:151512531-151513220	690	151512812	160	5	23.1884	0.724638	5	156.48	152.418	33	115	0.24961	0.00780031	38.6705
chr1	151584381	151585485	chr1:151584381-151585485	1105	151584588	114	5	10.3167	0.452489	4.51096	59.4532	56.3897	33	57	0.107955	0.00473485	18.1269
chr1	151881667	151882604	chr1:151881667-151882604	938	151882235	151	4	16.0981	0.426439	5.2384	85.2066	81.8574	33	68	0.169854	0.00449944	26.7466
chr1	152001349	152009841	chr1:152001349-152009841	8493	152009414	1541	65	18.1444	0.765336	4.56728	313	307.663	33	186	0.182496	0.00769777	74.8696
chr1	153514051	153521076	chr1:153514051-153521076	7026	153518312	1080	47	15.3715	0.668944	4.52223	110.741	107.129	33	133	0.154794	0.00673642	14.8909
chr1	153538113	153539878	chr1:153538113-153539878	1766	153538441	199	11	11.2684	0.622877	4.17719	36.3927	33.6336	33	39	0.1159	0.00640652	13.1592
chr1	153574299	153585948	chr1:153574299-153585948	11650	153585467	2147	99	18.4292	0.849785	4.43875	222.234	217.65	33	151	0.18507	0.00853375	50.6718
chr1	153606064	153607352	chr1:153606064-153607352	1289	153606743	251	12	19.4725	0.930954	4.38658	128.008	124.224	33	101	0.202419	0.00967742	31.8783
chr1	153631012	153631588	chr1:153631012-153631588	577	153631227	84	4	14.5581	0.693241	4.39232	52.7943	49.8154	33	58	0.159091	0.00757576	14.5337
chr1	153642985	153643705	chr1:153642985-153643705	721	153643390	129	3	17.8918	0.416089	5.42626	89.9311	86.5364	33	85	0.191964	0.00446429	21.1847
chr1	153699950	153701763	chr1:153699950-153701763	1814	153700570	305	8	16.8137	0.441014	5.25267	87.5624	84.1929	33	79	0.172805	0.00453258	22.6013
chr1	153747261	153748201	chr1:153747261-153748201	941	153747810	82	3	8.71413	0.31881	4.77259	33.1374	30.4254	33	33	0.0919283	0.00336323	13.6127
chr1	153894701	153896334	chr1:153894701-153896334	1634	153895836	144	13	8.81273	0.795594	3.46949	39.1549	36.3559	33	42	0.0908517	0.00820189	13.5234
chr1	153918105	153919883	chr1:153918105-153919883	1779	153918508	224	13	12.5913	0.730748	4.10692	28.6877	26.055	33	46	0.12948	0.00751445	7.83432
chr1	153930375	153932370	chr1:153930375-153932370	1996	153930980	240	8	12.024	0.400802	4.90689	82.9739	79.6513	33	71	0.123267	0.00410889	24.0024
chr1	153935042	153936835	chr1:153935042-153936835	1794	153936251	273	10	15.2174	0.557414	4.77083	94.6339	91.1907	33	79	0.156447	0.00573066	26.1464
chr1	153949229	153951622	chr1:153949229-153951622	2394	153950067	300	12	12.5313	0.501253	4.64386	91.2028	87.7936	33	79	0.127932	0.00511727	24.3928
chr1	153957384	153959471	chr1:153957384-153959471	2088	153958044	353	22	16.9061	1.05364	4.00409	88.4291	85.0505	33	91	0.173124	0.0107896	18.4022
chr1	154126301	154128881	chr1:154126301-154128881	2581	154127624	275	21	10.6548	0.813638	3.71097	49.093	46.1571	33	48	0.10861	0.00829384	16.4446
chr1	154150284	154151437	chr1:154150284-154151437	1154	154150869	72	4	6.23917	0.34662	4.16993	10.7891	8.61257	33	18	0.0651584	0.00361991	5.55615
chr1	154154328	154156119	chr1:154154328-154156119	1792	154155629	393	11	21.9308	0.613839	5.15895	139.017	135.123	33	105	0.225473	0.00631096	35.3369
chr1	154178788	154179338	chr1:154178788-154179338	551	154178959	30	4	5.44465	0.725953	2.90689	9.02411	6.93523	23	18	0.059761	0.00796813	4.63467
chr1	154243875	154245570	chr1:154243875-154245570	1696	154245158	292	15	17.217	0.884434	4.28293	115.461	111.802	33	96	0.177292	0.00910747	28.2007
chr1	154297316	154301959	chr1:154297316-154301959	4644	154298134	540	24	11.6279	0.516796	4.49185	73.5301	70.3101	33	61	0.117519	0.00522307	23.8484
chr1	154377709	154378136	chr1:154377709-154378136	428	154377939	32	2	7.47664	0.46729	4	24.3003	21.7435	33	28	0.0844327	0.00527704	10.3581
chr1	154529480	154532235	chr1:154529480-154532235	2756	154531088	278	13	10.0871	0.471698	4.4185	53.6079	50.6151	33	74	0.102697	0.00480236	10.7157
chr1	154580217	154581361	chr1:154580217-154581361	1145	154580628	118	15	10.3057	1.31004	2.97575	31.2357	28.5583	23	40	0.107664	0.0136861	10.2512
chr1	154599584	154600641	chr1:154599584-154600641	1058	154600346	109	5	10.3025	0.47259	4.44626	41.9874	39.1478	33	41	0.108028	0.0049554	15.4427
chr1	154908918	154909579	chr1:154908918-154909579	662	154909287	88	3	13.2931	0.453172	4.87447	33.186	30.4732	33	39	0.143556	0.00489396	11.4955
chr1	154909687	154910150	chr1:154909687-154910150	464	154909878	53	2	11.4224	0.431034	4.72792	38.7166	35.9208	33	43	0.127711	0.00481928	12.9426
chr1	154928403	154928713	chr1:154928403-154928713	311	154928530	11	1	3.53698	0.321543	3.45943	9.01858	6.92994	33	14	0.0419847	0.00381679	5.35766
chr1	154933328	154936816	chr1:154933328-154936816	3489	154934500	637	14	18.2574	0.401261	5.50779	184.153	179.854	33	122	0.185174	0.00406977	49.2458
chr1	154941891	154944264	chr1:154941891-154944264	2374	154943166	482	14	20.3033	0.589722	5.10553	192.492	188.13	33	149	0.207312	0.00602151	37.5042
chr1	154955481	154956072	chr1:154955481-154956072	592	154955879	73	8	12.3311	1.35135	3.18982	31.7472	29.0626	33	45	0.134438	0.014733	9.20111
chr1	154975203	154975607	chr1:154975203-154975607	405	154975414	17	2	4.19753	0.493827	3.08746	10.0932	7.93593	23	14	0.0477528	0.00561798	6.00559
chr1	155107435	155109015	chr1:155107435-155109015	1581	155108301	350	12	22.1379	0.759013	4.86625	132.644	128.811	33	100	0.22846	0.0078329	34.831
chr1	155146880	155147095	chr1:155146880-155147095	216	155147059	7	2	3.24074	0.925926	1.80735	5.08109	3.25375	13	10	0.0419162	0.011976	3.66703
chr1	155162926	155165790	chr1:155162926-155165790	2865	155164458	406	23	14.171	0.802792	4.14177	149.118	145.127	33	105	0.144176	0.00816761	40.773
chr1	155210768	155211231	chr1:155210768-155211231	464	155211002	33	0	7.11207	0	5.04439	17.8968	15.4797	33	25	0.0795181	0	7.73891
chr1	155213882	155215004	chr1:155213882-155215004	1123	155214378	182	14	16.2066	1.24666	3.70044	100.986	97.4747	33	92	0.16946	0.0130354	23.2526
chr1	155224069	155226223	chr1:155224069-155226223	2155	155225263	284	8	13.1787	0.37123	5.14975	94.6475	91.2042	33	76	0.134853	0.00379867	27.7005
chr1	155231304	155236340	chr1:155231304-155236340	5037	155232261	577	23	11.4552	0.456621	4.64887	148.363	144.38	33	109	0.115678	0.00461107	37.9348
chr1	155242183	155243632	chr1:155242183-155243632	1450	155243226	252	6	17.3793	0.413793	5.39232	89.1873	85.7999	33	84	0.179872	0.00428266	21.2524
chr1	155278176	155279043	chr1:155278176-155279043	868	155278386	162	8	18.6636	0.921659	4.33985	63.6606	60.5501	33	63	0.197802	0.00976801	17.7797
chr1	155288912	155291449	chr1:155288912-155291449	2538	155290402	212	12	8.35303	0.472813	4.14296	37.2813	34.5055	33	36	0.0851748	0.00482121	14.8138
chr1	155292459	155295492	chr1:155292459-155295492	3034	155294374	358	19	11.7996	0.626236	4.23589	55.905	52.8879	33	52	0.119933	0.00636516	18.4046
chr1	155531432	155533547	chr1:155531432-155533547	2116	155533071	322	8	15.2174	0.378072	5.33092	151.292	147.279	33	118	0.155781	0.00387034	34.3967
chr1	155579390	155581076	chr1:155579390-155581076	1687	155580070	339	8	20.0948	0.474215	5.40514	104.368	100.822	33	88	0.20696	0.004884	26.6495
chr1	155657508	155659243	chr1:155657508-155659243	1736	155658940	334	27	19.2396	1.5553	3.62882	139.669	135.767	33	114	0.197985	0.0160047	30.9174
chr1	155828912	155829280	chr1:155828912-155829280	369	155829086	25	3	6.77507	0.813008	3.05889	18.9551	16.5202	23	27	0.078125	0.009375	7.77862
chr1	155880365	155882316	chr1:155880365-155882316	1952	155881169	265	17	13.5758	0.870902	3.96239	107.546	103.966	33	93	0.139254	0.00893326	25.827
chr1	155903883	155904650	chr1:155903883-155904650	768	155904135	174	2	22.6562	0.260417	6.44294	132.053	128.226	33	108	0.242003	0.00278164	30.2811
chr1	155943469	155952459	chr1:155943469-155952459	8991	155949052	1442	66	16.0383	0.734067	4.44946	126.27	122.503	33	95	0.161261	0.0073809	34.289
chr1	155989760	155990930	chr1:155989760-155990930	1171	155990664	178	4	15.2007	0.341588	5.47573	111.958	108.334	33	97	0.158645	0.00356506	26.0667
chr1	156083638	156086367	chr1:156083638-156086367	2730	156084539	391	22	14.3223	0.805861	4.15159	184.144	179.848	33	136	0.145841	0.00820589	40.5368
chr1	156095795	156097309	chr1:156095795-156097309	1515	156096384	204	11	13.4653	0.726073	4.21299	49.8607	46.9189	33	50	0.139154	0.00750341	16.0394
chr1	156163371	156164196	chr1:156163371-156164196	826	156163931	191	8	23.1235	0.968523	4.57743	125.339	121.58	33	97	0.245817	0.010296	32.6699
chr1	156182027	156183447	chr1:156182027-156183447	1421	156183150	269	12	18.9303	0.844476	4.4865	80.5503	77.2503	33	78	0.196064	0.00874636	19.7522
chr1	156216269	156218332	chr1:156216269-156218332	2064	156217307	182	4	8.81783	0.193798	5.50779	27.7901	25.1693	33	29	0.0903226	0.00198511	12.0112
chr1	156253810	156254301	chr1:156253810-156254301	492	156253955	14	0	2.84553	0	3.80735	8.33836	6.27641	32	13	0.0316027	0	5.14755
chr1	156265235	156265639	chr1:156265235-156265639	405	156265420	32	2	7.90123	0.493827	4	18.5993	16.1694	33	26	0.0898876	0.00561798	7.84967
chr1	156307087	156307354	chr1:156307087-156307354	268	156307179	12	3	4.47761	1.1194	2	5.83437	3.9469	23	14	0.0547945	0.0136986	3.57184
chr1	156460227	156461096	chr1:156460227-156461096	870	156460736	38	1	4.36782	0.114943	5.24793	8.11555	6.05804	33	12	0.046285	0.00121803	5.20484
chr1	156469506	156471565	chr1:156469506-156471565	2060	156470915	340	10	16.5049	0.485437	5.08746	104.964	101.416	33	79	0.16907	0.00497265	31.7489
chr1	156561093	156563316	chr1:156561093-156563316	2224	156561444	354	5	15.9173	0.22482	6.14568	170.757	166.569	33	115	0.162759	0.00229885	46.4042
chr1	156570706	156571617	chr1:156570706-156571617	912	156571227	123	6	13.4868	0.657895	4.35755	74.7412	71.5076	33	69	0.142526	0.00695249	20.7123
chr1	156646569	156647501	chr1:156646569-156647501	933	156647145	192	1	20.5788	0.107181	7.58496	195.713	191.328	33	128	0.217195	0.00113122	51.648
chr1	156675696	156677986	chr1:156675696-156677986	2291	156676822	170	13	7.42034	0.567438	3.70895	23.6088	21.0696	33	44	0.0758252	0.00579839	6.4294
chr1	156697728	156699202	chr1:156697728-156699202	1475	156698339	264	4	17.8983	0.271186	6.04439	108.791	105.201	33	82	0.185133	0.00280505	32.1735
chr1	156709946	156722619	chr1:156709946-156722619	12674	156711115	1754	60	13.8394	0.47341	4.86954	133.8	129.956	33	95	0.138931	0.00475248	38.4357
chr1	156736322	156738245	chr1:156736322-156738245	1924	156737381	189	14	9.82328	0.727651	3.75489	47.1302	44.224	33	48	0.1008	0.00746667	15.4104
chr1	156863316	156863692	chr1:156863316-156863692	377	156863514	30	4	7.95756	1.06101	2.90689	17.382	14.9853	23	27	0.0914634	0.0121951	7.00079
chr1	156890061	156890583	chr1:156890061-156890583	523	156890198	23	3	4.39771	0.573614	2.9386	12.1897	9.94305	23	18	0.0485232	0.00632911	6.33397
chr1	157014910	157015985	chr1:157014910-157015985	1076	157015513	184	9	17.1004	0.836431	4.35364	105.855	102.293	33	83	0.179163	0.00876339	30.0029
chr1	157107859	157109091	chr1:157107859-157109091	1233	157108138	234	4	18.9781	0.324412	5.87036	105.464	101.905	33	79	0.197635	0.00337838	32.0298
chr1	157963123	157963842	chr1:157963123-157963842	720	157963462	80	5	11.1111	0.694444	4	31.2357	28.5583	33	40	0.119225	0.00745156	10.2512
chr1	158979514	158980772	chr1:158979514-158980772	1259	158979828	166	4	13.1851	0.317712	5.37504	115.941	112.276	33	85	0.13719	0.00330579	34.432
chr1	159892267	159895739	chr1:159892267-159895739	3473	159895258	525	14	15.1166	0.40311	5.22882	195.713	191.328	33	128	0.153329	0.00408879	51.648
chr1	159930856	159931292	chr1:159930856-159931292	437	159931095	31	1	7.09382	0.228833	4.9542	14.444	12.1233	33	22	0.0798969	0.00257732	6.64811
chr1	160001504	160002076	chr1:160001504-160002076	573	160001754	63	1	10.9948	0.17452	5.97728	51.8047	48.8341	33	46	0.120229	0.0019084	18.8175
chr1	160174962	160191047	chr1:160174962-160191047	16086	160175256	2226	88	13.8381	0.54706	4.66081	211.309	206.809	33	138	0.138804	0.00548731	53.4665
chr1	160230841	160232848	chr1:160230841-160232848	2008	160232218	301	10	14.99	0.498008	4.91169	135.299	131.443	33	101	0.15365	0.00510465	35.6678
chr1	161014778	161015388	chr1:161014778-161015388	611	161015040	51	5	8.34697	0.818331	3.3505	29.1067	26.4591	33	30	0.0907473	0.0088968	12.4116
chr1	161015461	161016606	chr1:161015461-161016606	1146	161015790	164	6	14.3106	0.52356	4.77259	97.562	94.0867	33	78	0.149499	0.00546946	28.217
chr1	161101996	161103353	chr1:161101996-161103353	1358	161102378	193	6	14.2121	0.441826	5.00749	66.2009	63.0585	33	60	0.147441	0.00458365	20.3354
chr1	161123295	161124247	chr1:161123295-161124247	953	161123846	139	6	14.5855	0.629591	4.53398	64.4951	61.3733	33	63	0.153761	0.00663717	18.1838
chr1	161128834	161129664	chr1:161128834-161129664	831	161129338	141	6	16.9675	0.722022	4.55459	73.5301	70.3101	33	61	0.180307	0.00767263	23.8484
chr1	161135442	161136696	chr1:161135442-161136696	1255	161136071	107	7	8.5259	0.557769	3.93411	31.7808	29.0897	33	32	0.0887231	0.00580431	13.2123
chr1	161146945	161147750	chr1:161146945-161147750	806	161147318	158	3	19.603	0.372208	5.71882	113.001	109.367	33	87	0.208719	0.00396301	31.6577
chr1	161171393	161172434	chr1:161171393-161172434	1042	161172176	172	6	16.5067	0.575816	4.8413	108.642	105.053	33	87	0.173212	0.0060423	29.3363
chr1	161184822	161185527	chr1:161184822-161185527	706	161185008	31	3	4.39093	0.424929	3.36923	10.5903	8.41814	33	16	0.0471842	0.00456621	5.86265
chr1	161195763	161196077	chr1:161195763-161196077	315	161195899	20	1	6.34921	0.31746	4.32193	13.1921	10.9222	33	19	0.075188	0.0037594	6.66734
chr1	161283855	161284991	chr1:161283855-161284991	1137	161284191	177	8	15.5673	0.703606	4.46761	114.631	110.979	33	92	0.162684	0.00735294	29.8107
chr1	161676561	161676991	chr1:161676561-161676991	431	161676736	17	1	3.94432	0.232019	4.08746	8.13554	6.07766	33	14	0.0445026	0.0026178	4.8392
chr1	161691159	161691998	chr1:161691159-161691998	840	161691509	45	4	5.35714	0.47619	3.49185	19.0004	16.5557	33	22	0.05689	0.00505689	9.20857
chr1	161719327	161720242	chr1:161719327-161720242	916	161719632	179	4	19.5415	0.436681	5.48382	72.1086	68.9013	33	65	0.206459	0.00461361	21.156
chr1	161735818	161736493	chr1:161735818-161736493	676	161736171	75	0	11.0947	0	6.22882	39.6841	36.8775	33	44	0.119617	0	13.0828
chr1	162039366	162039565	chr1:162039366-162039565	200	162039470	7	1	3.5	0.5	2.80735	5.86566	3.96841	23	11	0.0463576	0.00662252	4.0004
chr1	162467360	162468126	chr1:162467360-162468126	767	162467668	111	6	14.472	0.782269	4.20945	75.0293	71.7923	33	68	0.154596	0.00835655	21.2985
chr1	162530209	162533601	chr1:162530209-162533601	3393	162531547	635	36	18.715	1.06101	4.14069	237.449	232.755	33	169	0.189892	0.0107656	47.2274
chr1	162601292	162604944	chr1:162601292-162604944	3653	162602292	373	11	10.2108	0.301122	5.0836	107.197	103.62	33	80	0.103496	0.00305216	32.4302
chr1	163038578	163047700	chr1:163038578-163047700	9123	163039185	1772	65	19.4234	0.712485	4.7688	239.094	234.389	33	150	0.195283	0.00716332	60.4562
chr1	164527862	164529365	chr1:164527862-164529365	1504	164528479	168	8	11.1702	0.531915	4.39232	82.9739	79.6513	33	71	0.115464	0.00549828	24.0024
chr1	165599812	165600719	chr1:165599812-165600719	908	165600527	83	2	9.14097	0.220264	5.37504	26.4877	23.8909	33	28	0.096624	0.00232829	11.6108
chr1	165667426	165668074	chr1:165667426-165668074	649	165667750	179	5	27.5809	0.770416	5.16189	138.809	134.918	33	111	0.298333	0.00833333	32.0034
chr1	165737718	165739568	chr1:165737718-165739568	1851	165738283	283	7	15.289	0.378174	5.3373	162.816	158.7	33	115	0.157048	0.00388457	42.033
chr1	166808088	166810073	chr1:166808088-166810073	1986	166808739	238	6	11.9839	0.302115	5.30986	82.9739	79.6513	33	71	0.12287	0.00309757	24.0024
chr1	166844898	166845727	chr1:166844898-166845727	830	166845425	64	6	7.71084	0.722892	3.41504	31.5802	28.897	33	35	0.0819462	0.00768246	12.0012
chr1	167189620	167190414	chr1:167189620-167190414	795	167190157	60	6	7.54717	0.754717	3.32193	22.5537	20.0374	33	36	0.080429	0.0080429	7.40089
chr1	167522762	167523153	chr1:167522762-167523153	392	167522966	30	0	7.65306	0	4.90689	21.6582	19.1564	33	26	0.0874636	0	9.50797
chr1	167690771	167691832	chr1:167690771-167691832	1062	167691266	175	8	16.4783	0.753296	4.45121	74.9006	71.6647	33	74	0.172754	0.00789733	18.7521
chr1	167883085	167883545	chr1:167883085-167883545	461	167883274	21	1	4.55531	0.21692	4.39232	6.98607	5.0133	33	11	0.0509709	0.00242718	4.68793
chr1	168105600	168106597	chr1:168105600-168106597	998	168106003	107	6	10.7214	0.601202	4.1565	42.5875	39.7414	33	43	0.11275	0.00632244	14.9675
chr1	168147880	168148783	chr1:168147880-168148783	904	168148305	149	4	16.4823	0.442478	5.21917	109.572	105.974	33	90	0.174269	0.00467836	28.2638
chr1	168194823	168196034	chr1:168194823-168196034	1212	168195300	161	6	13.2838	0.49505	4.74595	75.4059	72.1602	33	63	0.138435	0.00515907	23.8829
chr1	169075322	169075800	chr1:169075322-169075800	479	169075603	56	0	11.691	0	5.80735	47.342	44.4296	33	43	0.130233	0	17.6164
chr1	169075863	169076127	chr1:169075863-169076127	265	169076004	15	1	5.66038	0.377358	3.90689	12.1819	9.94038	33	16	0.0694444	0.00462963	6.80633
chr1	169429781	169430037	chr1:169429781-169430037	257	169429930	10	0	3.89105	0	3.32193	8.11555	6.05804	33	12	0.0480769	0	5.20484
chr1	169454697	169455665	chr1:169454697-169455665	969	169455142	113	3	11.6615	0.309598	5.23522	53.3108	50.3202	33	47	0.122826	0.00326087	19.2179
chr1	169861933	169863287	chr1:169861933-169863287	1355	169862993	178	5	13.1365	0.369004	5.15381	96.4529	92.992	33	75	0.136294	0.00382848	29.2335
chr1	170043442	170044068	chr1:170043442-170044068	627	170043700	49	3	7.81499	0.478469	4.02975	24.2343	21.6787	33	29	0.0847751	0.00519031	10.001
chr1	170499704	170502274	chr1:170499704-170502274	2571	170501337	394	15	15.3248	0.583431	4.71516	142.901	138.965	33	100	0.156225	0.00594766	40.4376
chr1	170630914	170647488	chr1:170630914-170647488	16575	170633469	1420	96	8.56712	0.579186	3.88671	59.4229	56.3598	33	51	0.0859252	0.00580903	20.8194
chr1	171283191	171283534	chr1:171283191-171283534	344	171283381	19	1	5.52326	0.290698	4.24793	14.3689	12.0496	33	18	0.0644068	0.00338983	7.60708
chr1	171454235	171456390	chr1:171454235-171456390	2156	171454726	266	9	12.3377	0.41744	4.88536	82.0232	78.7072	33	70	0.126246	0.00427148	23.9889
chr1	171710387	171713065	chr1:171710387-171713065	2679	171711371	333	10	12.43	0.373274	5.05745	110.679	107.067	33	82	0.126616	0.00380228	33.2309
chr1	171750026	171751349	chr1:171750026-171751349	1324	171750867	202	8	15.2568	0.60423	4.65821	79.8669	76.5768	33	69	0.158431	0.00627451	23.3357
chr1	171810326	171810597	chr1:171810326-171810597	272	171810436	19	1	6.98529	0.367647	4.24793	12.7901	10.5311	33	17	0.0852018	0.0044843	6.92372
chr1	172412572	172413404	chr1:172412572-172413404	833	172413162	86	2	10.3241	0.240096	5.42626	67.248	64.0935	33	56	0.109694	0.00255102	22.8212
chr1	172501147	172503368	chr1:172501147-172503368	2222	172502353	322	10	14.4914	0.450045	5.00899	108.935	105.34	33	81	0.148182	0.00460193	32.8305
chr1	173019861	173020149	chr1:173019861-173020149	289	173019968	11	1	3.80623	0.346021	3.45943	7.17311	5.17303	33	11	0.0458333	0.00416667	4.80447
chr1	173444870	173452582	chr1:173444870-173452582	7713	173446549	939	44	12.1743	0.570465	4.41555	154.716	150.67	33	114	0.122521	0.00574113	38.3372
chr1	173683756	173684665	chr1:173683756-173684665	910	173684189	106	4	11.6484	0.43956	4.72792	57.2019	54.1674	33	61	0.123113	0.00464576	15.5017
chr1	173828725	173838356	chr1:173828725-173838356	9632	173837103	2174	112	22.5706	1.16279	4.27878	351.609	345.736	33	237	0.22686	0.0116874	59.5067
chr1	174128465	174128965	chr1:174128465-174128965	501	174128672	71	5	14.1717	0.998004	3.82782	41.6987	38.8626	33	54	0.15708	0.0110619	11.0013
chr1	174967420	174970326	chr1:174967420-174970326	2907	174968407	307	14	10.5607	0.481596	4.45474	88.4403	85.0576	33	69	0.107418	0.00489853	28.0261
chr1	174992054	174993030	chr1:174992054-174993030	977	174992526	157	3	16.0696	0.307062	5.70966	66.2009	63.0585	33	60	0.169181	0.00323276	20.3354
chr1	176175370	176177120	chr1:176175370-176177120	1751	176176452	337	9	19.2461	0.513992	5.22668	92.2475	88.8279	33	81	0.198002	0.0052879	23.9792
chr1	178310315	178310805	chr1:178310315-178310805	491	178310456	21	2	4.27699	0.407332	3.39232	5.08109	3.25375	33	10	0.0475113	0.00452489	3.66703
chr1	178693876	178696477	chr1:178693876-178696477	2602	178694374	267	13	10.2613	0.499616	4.36026	74.9006	71.6647	33	74	0.104583	0.00509205	18.7521
chr1	178994822	178996174	chr1:178994822-178996174	1353	178995762	134	7	9.90392	0.517369	4.25873	29.0803	26.4398	33	33	0.102761	0.0053681	11.3345
chr1	179050858	179053351	chr1:179050858-179053351	2494	179051268	267	25	10.7057	1.00241	3.41684	42.0674	39.2248	33	48	0.109202	0.0102249	12.8962
chr1	179111787	179112499	chr1:179111787-179112499	713	179112182	188	2	26.3675	0.280505	6.55459	138.522	134.632	33	106	0.283133	0.00301205	34.5196
chr1	179198559	179199161	chr1:179198559-179199161	603	179198774	54	5	8.95522	0.829187	3.43296	21.5861	19.0848	33	35	0.0974729	0.00902527	7.20087
chr1	179262758	179263252	chr1:179262758-179263252	495	179263005	75	2	15.1515	0.40404	5.22882	61.4215	58.3357	33	59	0.168161	0.0044843	18.2946
chr1	179334750	179335405	chr1:179334750-179335405	656	179335186	74	6	11.2805	0.914634	3.62449	28.9733	26.3365	33	38	0.121911	0.00988468	9.7511
chr1	179846620	179847139	chr1:179846620-179847139	520	179846895	172	5	33.0769	0.961538	5.10434	184.163	179.864	33	139	0.36518	0.0106157	38.8931
chr1	179850714	179852510	chr1:179850714-179852510	1797	179851530	446	8	24.8191	0.445186	5.8009	222.234	217.65	33	151	0.255149	0.00457666	50.6718
chr1	179923305	179924717	chr1:179923305-179924717	1413	179923977	189	3	13.3758	0.212314	5.97728	99.8236	96.3268	33	77	0.138563	0.00219941	30.0028
chr1	180123194	180124635	chr1:180123194-180124635	1442	180124063	359	11	24.896	0.762829	5.02841	211.309	206.809	33	138	0.257717	0.00789663	53.4665
chr1	180471233	180472238	chr1:180471233-180472238	1006	180471874	159	3	15.8052	0.298211	5.72792	66.4119	63.2685	33	58	0.166144	0.0031348	21.3789
chr1	180600999	180601502	chr1:180600999-180601502	504	180601200	61	5	12.1032	0.992063	3.60881	40.6842	37.8633	33	48	0.134066	0.010989	12.2514
chr1	180881299	180882942	chr1:180881299-180882942	1644	180882097	192	17	11.6788	1.03406	3.4975	44.2568	41.3894	33	46	0.120376	0.0106583	14.689
chr1	180990900	180992607	chr1:180990900-180992607	1708	180991966	262	5	15.3396	0.29274	5.71149	133.856	130.01	33	102	0.157926	0.00301386	34.3368
chr1	181056379	181066215	chr1:181056379-181066215	9837	181057863	1484	79	15.0859	0.80309	4.23149	288.412	283.312	33	193	0.151614	0.00807111	57.0649
chr1	182359765	182361328	chr1:182359765-182361328	1564	182360889	363	19	23.2097	1.21483	4.2559	214.836	210.308	33	162	0.239604	0.0125413	40.7546
chr1	182557972	182558542	chr1:182557972-182558542	571	182558319	51	3	8.9317	0.525394	4.08746	40.1022	37.287	33	38	0.0977011	0.00574713	15.6145
chr1	182573305	182573811	chr1:182573305-182573811	507	182573494	32	0	6.31164	0	5	19.0004	16.5557	33	22	0.069869	0	9.20857
chr1	182758580	182759153	chr1:182758580-182759153	574	182758934	72	2	12.5436	0.348432	5.16993	60.306	57.2331	33	56	0.137143	0.00380952	19.0019
chr1	182808288	182809488	chr1:182808288-182809488	1201	182808512	242	12	20.1499	0.999167	4.3339	118.045	114.358	33	112	0.210069	0.0104167	22.6027
chr1	182990709	183000496	chr1:182990709-183000496	9788	182991812	1514	57	15.4679	0.582346	4.73126	171.985	167.787	33	116	0.155457	0.00585276	46.4328
chr1	183774059	183774572	chr1:183774059-183774572	514	183774298	39	6	7.58755	1.16732	2.70044	18.5003	16.0714	23	24	0.083871	0.0129032	8.33417
chr1	184020134	184021393	chr1:184020134-184021393	1260	184020904	228	8	18.0952	0.634921	4.83289	102.482	98.9549	33	93	0.188274	0.00660611	23.5026
chr1	184355790	184356398	chr1:184355790-184356398	609	184355988	63	2	10.3448	0.328407	4.97728	40.688	37.8643	33	42	0.1125	0.00357143	14.3348
chr1	184723236	184724590	chr1:184723236-184724590	1355	184723873	194	6	14.3173	0.442804	5.01495	107.197	103.62	33	80	0.148545	0.00459418	32.4302
chr1	184943356	184943645	chr1:184943356-184943645	290	184943499	13	2	4.48276	0.689655	2.70044	10.2523	8.08641	23	16	0.0539419	0.00829876	5.66723
chr1	185014294	185015171	chr1:185014294-185015171	878	185014648	107	4	12.1868	0.455581	4.74147	44.4152	41.5404	33	41	0.129071	0.00482509	16.8156
chr1	185284607	185286832	chr1:185284607-185286832	2226	185286346	356	18	15.9928	0.808625	4.30581	165.353	161.21	33	120	0.163528	0.00826826	40.3374
chr1	185703245	185703720	chr1:185703245-185703720	476	185703525	17	3	3.57143	0.630252	2.5025	7.17311	5.17303	23	11	0.0398126	0.00702576	4.80447
chr1	186638684	186652213	chr1:186638684-186652213	13530	186649463	6090	103	45.0111	0.761271	5.88573	327.059	321.549	33	224	0.451747	0.00764038	56.2563
chr1	186798041	186798352	chr1:186798041-186798352	312	186798170	22	1	7.05128	0.320513	4.45943	14.8194	12.4926	33	20	0.0836502	0.00380228	7.34338
chr1	192777609	192778560	chr1:192777609-192778560	952	192778207	237	6	24.895	0.630252	5.30378	179.734	175.472	33	128	0.262458	0.00664452	43.0043
chr1	193073582	193075040	chr1:193073582-193075040	1459	193074520	271	13	18.5744	0.891021	4.38171	91.1671	87.7583	33	93	0.192199	0.00921986	18.8023
chr1	193090660	193091719	chr1:193090660-193091719	1060	193091272	183	8	17.2642	0.754717	4.5157	95.0477	91.6012	33	88	0.181009	0.00791296	22.2525
chr1	196577441	196578108	chr1:196577441-196578108	668	196577931	31	2	4.64072	0.299401	3.9542	13.2638	10.9802	33	17	0.0500808	0.00323102	7.2067
chr1	196620996	196621405	chr1:196620996-196621405	410	196621218	33	2	8.04878	0.487805	4.04439	26.4877	23.8909	33	28	0.0914127	0.00554017	11.6108
chr1	197871386	197872501	chr1:197871386-197872501	1116	197872185	223	4	19.9821	0.358423	5.8009	103.736	100.195	33	78	0.208997	0.00374883	31.6294
chr1	197886215	197886912	chr1:197886215-197886912	698	197886596	49	4	7.02006	0.573066	3.61471	23.1968	20.6625	33	26	0.0755008	0.00616333	10.3856
chr1	198125217	198131968	chr1:198125217-198131968	6752	198126167	1051	29	15.5658	0.429502	5.17957	191.846	187.488	33	126	0.156795	0.00432642	50.8473
chr1	198906033	198906718	chr1:198906033-198906718	686	198906514	101	3	14.723	0.437318	5.07325	103.736	100.195	33	78	0.158556	0.00470958	31.6294
chr1	200373684	200379660	chr1:200373684-200379660	5977	200379071	674	40	11.2766	0.669232	4.07468	77.6688	74.4019	33	83	0.113698	0.00674764	16.802
chr1	200638361	200639738	chr1:200638361-200639738	1378	200638829	247	6	17.9245	0.435414	5.3634	112.716	109.084	33	89	0.185854	0.00451467	30.4084
chr1	200707611	200709480	chr1:200707611-200709480	1870	200708142	314	10	16.7914	0.534759	4.97269	95.6351	92.1784	33	79	0.172433	0.00549149	26.6693
chr1	200860244	200860443	chr1:200860244-200860443	200	200860313	8	1	4	0.5	3	3.77517	2.06523	23	7	0.0529801	0.00662252	3.20298
chr1	201123157	201123634	chr1:201123157-201123634	478	201123322	21	2	4.39331	0.41841	3.39232	10.0932	7.93593	33	14	0.048951	0.004662	6.00559
chr1	201436750	201438776	chr1:201436750-201438776	2027	201438239	332	18	16.3789	0.888012	4.20511	173.488	169.276	33	128	0.167846	0.0091001	39.819
chr1	201449098	201466306	chr1:201449098-201466306	17209	201451486	2031	138	11.802	0.801906	3.87945	67.2376	64.0875	33	75	0.118357	0.00804196	15.2018
chr1	201467406	201476547	chr1:201467406-201476547	9142	201476188	1611	75	17.622	0.820389	4.42492	285.821	280.745	33	186	0.177169	0.0082481	60.3287
chr1	201614732	201622128	chr1:201614732-201622128	7397	201619569	765	46	10.342	0.621874	4.05575	65.6674	62.5308	33	55	0.10411	0.00626021	22.4209
chr1	201705157	201708928	chr1:201705157-201708928	3772	201706564	246	17	6.52174	0.450689	3.85505	17.93	15.5121	33	22	0.0660757	0.00456621	8.5829
chr1	201792559	201798988	chr1:201792559-201798988	6430	201798354	775	46	12.0529	0.715397	4.07449	124.929	121.173	33	95	0.121454	0.0072089	33.5697
chr1	201857610	201858318	chr1:201857610-201858318	709	201858054	63	5	8.88575	0.705219	3.65535	29.0803	26.4398	33	33	0.0954545	0.00757576	11.3345
chr1	201914878	201916881	chr1:201914878-201916881	2004	201915633	357	15	17.8144	0.748503	4.57289	140.746	136.834	33	106	0.182609	0.00767263	35.6702
chr1	201924171	201925308	chr1:201924171-201925308	1138	201924676	219	9	19.2443	0.790861	4.60486	104.989	101.44	33	89	0.201102	0.00826446	26.4734
chr1	201951582	201952702	chr1:201951582-201952702	1121	201951843	164	6	14.6298	0.535236	4.77259	65.4762	62.3455	33	68	0.152985	0.00559701	16.7495
chr1	202113576	202114117	chr1:202113576-202114117	542	202113774	85	1	15.6827	0.184502	6.40939	66.4215	63.278	33	61	0.172414	0.0020284	20.002
chr1	202310918	202311120	chr1:202310918-202311120	203	202311041	10	1	4.92611	0.492611	3.32193	6.5433	4.59501	33	13	0.0649351	0.00649351	4.094
chr1	202317681	202318061	chr1:202317681-202318061	381	202317873	31	1	8.13648	0.262467	4.9542	21.6267	19.1251	33	28	0.0933735	0.00301205	8.89663
chr1	202857528	202858611	chr1:202857528-202858611	1084	202858118	298	4	27.4908	0.369004	6.21917	253.103	248.297	33	157	0.287923	0.00386473	63.2057
chr1	202895913	202896695	chr1:202895913-202896695	783	202896271	191	4	24.3934	0.510856	5.57743	151.292	147.279	33	118	0.260218	0.00544959	34.3967
chr1	202926811	202927857	chr1:202926811-202927857	1047	202927330	142	5	13.5626	0.477555	4.82782	111.792	108.171	33	84	0.142285	0.00501002	32.6953
chr1	202936144	202936548	chr1:202936144-202936548	405	202936344	35	1	8.64198	0.246914	5.12928	25.4256	22.8466	33	30	0.0983146	0.00280899	10.3344
chr1	202975808	202977161	chr1:202975808-202977161	1354	202976384	291	10	21.4919	0.738552	4.86295	173.982	169.767	33	128	0.222989	0.00766284	40.0663
chr1	203444881	203445142	chr1:203444881-203445142	262	203445000	14	1	5.34351	0.381679	3.80735	10.2541	8.08782	33	15	0.0657277	0.00469484	5.88291
chr1	203595764	203600055	chr1:203595764-203600055	4292	203595989	678	32	15.7968	0.745573	4.40514	95.192	91.7407	33	77	0.159793	0.00754183	27.4675
chr1	203764392	203766121	chr1:203764392-203766121	1730	203764787	192	8	11.0983	0.462428	4.58496	56.5006	53.4722	33	54	0.114218	0.00475907	17.859
chr1	203830542	203831050	chr1:203830542-203831050	509	203830794	93	2	18.2711	0.392927	5.53916	75.0269	71.7904	33	71	0.202174	0.00434783	20.0022
chr1	204042067	204042686	chr1:204042067-204042686	620	204042271	87	4	14.0323	0.645161	4.44294	66.2009	63.0585	33	60	0.152364	0.00700525	20.3354
chr1	204120744	204121569	chr1:204120744-204121569	826	204120919	53	2	6.41646	0.242131	4.72792	15.4962	13.1414	33	19	0.0682111	0.002574	8.00745
chr1	204379794	204381404	chr1:204379794-204381404	1611	204380911	269	6	16.6977	0.372439	5.4865	208.014	203.536	33	146	0.172215	0.00384123	46.5238
chr1	204485176	204485912	chr1:204485176-204485912	737	204485642	145	6	19.6744	0.814111	4.59495	56.0336	53.013	33	61	0.210756	0.00872093	14.9776
chr1	205090805	205091568	chr1:205090805-205091568	764	205091067	138	2	18.0628	0.26178	6.10852	105.953	102.391	33	89	0.193007	0.0027972	26.9489
chr1	205179789	205180994	chr1:205179789-205180994	1206	205180674	121	7	10.0332	0.580431	4.11151	40.6842	37.8633	33	48	0.104581	0.00605013	12.2514
chr1	205196929	205197317	chr1:205196929-205197317	389	205197146	19	2	4.88432	0.514139	3.24793	8.41301	6.34277	33	14	0.0558824	0.00588235	5.0005
chr1	205290309	205291059	chr1:205290309-205291059	751	205290854	114	5	15.1798	0.665779	4.51096	93.7846	90.3489	33	77	0.162393	0.00712251	26.715
chr1	205717534	205719675	chr1:205717534-205719675	2142	205718852	250	17	11.6713	0.793651	3.87832	50.2859	47.3386	33	49	0.119446	0.00812231	16.6683
chr1	205744256	205744595	chr1:205744256-205744595	340	205744492	12	0	3.52941	0	3.58496	7.17311	5.17303	33	11	0.0412371	0	4.80447
chr1	205782052	205783056	chr1:205782052-205783056	1005	205782504	160	6	15.9204	0.597015	4.73697	43.1377	40.2811	33	50	0.167364	0.00627615	12.7514
chr1	206643314	206644726	chr1:206643314-206644726	1413	206643898	157	6	11.1111	0.424628	4.70966	64.0675	60.9532	33	57	0.115103	0.00439883	20.5694
chr1	206785508	206785958	chr1:206785508-206785958	451	206785766	55	3	12.1951	0.665188	4.1964	33.5398	30.8238	33	42	0.136816	0.00746269	10.7512
chr1	206808304	206809748	chr1:206808304-206809748	1445	206808912	300	4	20.7612	0.276817	6.22882	173.989	169.774	33	126	0.2149	0.00286533	41.238
chr1	206857913	206860323	chr1:206857913-206860323	2411	206858286	295	14	12.2356	0.580672	4.39722	121.249	117.528	33	88	0.124894	0.00592718	35.6332
chr1	207223904	207224546	chr1:207223904-207224546	643	207224302	97	4	15.0855	0.622084	4.59991	81.7989	78.4851	33	65	0.1633	0.00673401	26.4246
chr1	207494670	207495621	chr1:207494670-207495621	952	207495077	157	3	16.4916	0.315126	5.70966	127.291	123.512	33	92	0.173865	0.00332226	36.6175
chr1	207924908	207926145	chr1:207924908-207926145	1238	207925418	168	9	13.5703	0.726979	4.22239	90.8448	87.4386	33	76	0.141295	0.00756939	25.6692
chr1	208417385	208417829	chr1:208417385-208417829	445	208417582	51	0	11.4607	0	5.67243	50.3077	47.3554	33	45	0.128788	0	18.4171
chr1	209824461	209824831	chr1:209824461-209824831	371	209824646	22	0	5.92992	0	4.45943	12.1819	9.94038	33	16	0.068323	0	6.80633
chr1	209957430	209958559	chr1:209957430-209958559	1130	209957845	177	6	15.6637	0.530973	4.88264	115.265	111.607	33	91	0.163737	0.00555042	30.6697
chr1	210000963	210001816	chr1:210000963-210001816	854	210001513	140	5	16.3934	0.58548	4.80735	51.8582	48.887	33	53	0.173913	0.00621118	15.884
chr1	210111173	210112152	chr1:210111173-210112152	980	210111665	100	5	10.2041	0.510204	4.32193	50.3077	47.3554	33	45	0.107411	0.00537057	18.4171
chr1	210502004	210502882	chr1:210502004-210502882	879	210502461	123	2	13.9932	0.227531	5.94251	48.2841	45.3616	33	48	0.148193	0.00240964	16.0147
chr1	211431587	211433254	chr1:211431587-211433254	1668	211432269	200	6	11.9904	0.359712	5.05889	57.1205	54.0882	33	52	0.123533	0.00370599	19.0666
chr1	211499853	211501322	chr1:211499853-211501322	1470	211500191	152	7	10.3401	0.47619	4.44057	63.7613	60.6499	33	60	0.106967	0.00492611	19.0645
chr1	211750536	211753215	chr1:211750536-211753215	2680	211752400	272	11	10.1493	0.410448	4.62803	131.993	128.166	33	94	0.103383	0.00418092	38.0354
chr1	212003281	212004292	chr1:212003281-212004292	1012	212004003	95	6	9.38735	0.592885	3.98489	38.236	35.4511	33	38	0.0986501	0.00623053	14.5536
chr1	212458189	212459814	chr1:212458189-212459814	1626	212458784	192	11	11.8081	0.676507	4.12553	72.2087	68.9978	33	64	0.12175	0.00697527	21.6688
chr1	212587958	212588355	chr1:212587958-212588355	398	212588176	24	2	6.03015	0.502513	3.58496	15.2587	12.9206	33	21	0.0687679	0.00573066	7.33407
chr1	212605976	212606538	chr1:212605976-212606538	563	212606244	62	4	11.0124	0.71048	3.9542	38.0322	35.2487	33	40	0.120623	0.0077821	13.668
chr1	212781896	212782600	chr1:212781896-212782600	705	212782133	133	3	18.8652	0.425532	5.47032	145.955	141.993	33	109	0.202744	0.00457317	36.6703
chr1	212873138	212874031	chr1:212873138-212874031	894	212873786	60	8	6.71141	0.894855	2.90689	10.5171	8.34689	23	25	0.0710059	0.00946746	4.33388
chr1	213188480	213189274	chr1:213188480-213189274	795	213188729	170	8	21.3836	1.00629	4.40939	92.4361	89.0132	33	77	0.227882	0.0107239	26.0026
chr1	213224269	213225138	chr1:213224269-213225138	870	213224556	118	6	13.5632	0.689655	4.29768	36.0848	33.3279	33	49	0.143727	0.00730816	10.0012
chr1	214161156	214161355	chr1:214161156-214161355	200	214161314	7	1	3.5	0.5	2.80735	4.3331	2.5835	23	9	0.0463576	0.00662252	3.33367
chr1	214723566	214726063	chr1:214723566-214726063	2498	214724959	336	11	13.4508	0.440352	4.93289	128.393	124.602	33	92	0.137199	0.00449163	37.2346
chr1	215178468	215180263	chr1:215178468-215180263	1796	215179068	120	7	6.68151	0.389755	4.09954	19.0004	16.5557	33	22	0.0686892	0.00400687	9.20857
chr1	215255816	215257387	chr1:215255816-215257387	1572	215256249	120	17	7.63359	1.08142	2.81943	22.1452	19.6341	23	30	0.0787919	0.0111622	8.61205
chr1	215740318	215741902	chr1:215740318-215741902	1585	215740674	119	1	7.50789	0.0630915	6.89482	36.4982	33.738	33	37	0.077474	0.000651042	13.9719
chr1	218458235	218458895	chr1:218458235-218458895	661	218458500	139	1	21.0287	0.151286	7.11894	97.0421	93.5725	33	77	0.227124	0.00163399	28.4699
chr1	218518646	218518845	chr1:218518646-218518845	200	218518696	5	0	2.5	0	2.32193	4.56213	2.76876	22	8	0.0331126	0	3.60335
chr1	219346870	219348331	chr1:219346870-219348331	1462	219347239	173	9	11.8331	0.615595	4.2647	98.5856	95.0997	33	75	0.122435	0.00636943	30.4283
chr1	220219274	220220389	chr1:220219274-220220389	1116	220219756	199	5	17.8315	0.448029	5.3147	76.1789	72.9288	33	74	0.186504	0.00468604	19.3321
chr1	220262894	220263307	chr1:220262894-220263307	414	220263077	67	2	16.1836	0.483092	5.06609	59.7857	56.7195	33	58	0.183562	0.00547945	17.8807
chr1	220267293	220268146	chr1:220267293-220268146	854	220267593	136	4	15.9251	0.468384	5.08746	84.6604	81.3199	33	74	0.168944	0.00496894	23.4399
chr1	220444753	220446310	chr1:220444753-220446310	1558	220445936	262	5	16.8164	0.320924	5.71149	91.7984	88.382	33	71	0.173625	0.00331345	28.8268
chr1	220701253	220702155	chr1:220701253-220702155	903	220701570	53	7	5.86932	0.775194	2.92057	12.7708	10.5132	23	28	0.0620609	0.00819672	4.83394
chr1	220921460	220921866	chr1:220921460-220921866	407	220921659	52	2	12.7764	0.4914	4.70044	47.5748	44.6577	33	44	0.145251	0.00558659	17.3093
chr1	221052202	221054030	chr1:221052202-221054030	1829	221052727	298	3	16.2931	0.164024	6.63421	75.262	72.0169	33	61	0.167416	0.00168539	24.8231
chr1	221509008	221509567	chr1:221509008-221509567	560	221509288	26	2	4.64286	0.357143	3.70044	10.0932	7.93593	33	14	0.0508806	0.00391389	6.00559
chr1	221915025	221917024	chr1:221915025-221917024	2000	221915403	208	7	10.4	0.35	4.89308	44.4152	41.5404	33	41	0.106612	0.0035879	16.8156
chr1	222762986	222763547	chr1:222762986-222763547	562	222763200	95	8	16.9039	1.42349	3.56986	51.982	49.0087	33	57	0.185185	0.0155945	14.5016
chr1	222790619	222791750	chr1:222790619-222791750	1132	222791479	122	8	10.7774	0.706714	3.93074	50.3077	47.3554	33	45	0.11265	0.00738689	18.4171
chr1	222816889	222818052	chr1:222816889-222818052	1164	222817419	241	7	20.7045	0.601375	5.10553	146.572	142.602	33	102	0.216143	0.00627803	41.2384
chr1	222910431	222910673	chr1:222910431-222910673	243	222910515	5	1	2.05761	0.411523	2.32193	4.55746	2.76876	21	8	0.0257732	0.00515464	3.60032
chr1	222988091	222988762	chr1:222988091-222988762	672	222988471	67	1	9.97024	0.14881	6.06609	35.888	33.1331	33	35	0.107544	0.00160514	14.4134
chr1	223888059	223889695	chr1:223888059-223889695	1637	223888953	214	12	13.0727	0.733048	4.1565	62.5262	59.4295	33	61	0.134761	0.00755668	18.0252
chr1	223899420	223904759	chr1:223899420-223904759	5340	223900295	711	37	13.3146	0.692884	4.26425	137.846	133.962	33	103	0.134379	0.00699301	35.8656
chr1	224032789	224034377	chr1:224032789-224034377	1589	224033915	270	8	16.9918	0.503461	5.07682	85.2564	81.9069	33	70	0.175325	0.00519481	25.7271
chr1	224301510	224302462	chr1:224301510-224302462	953	224301850	164	5	17.2088	0.524659	5.03562	99.4941	95.9989	33	91	0.181416	0.00553097	23.0026
chr1	224370563	224372121	chr1:224370563-224372121	1559	224370968	300	8	19.2431	0.513149	5.22882	134.613	130.763	33	117	0.198675	0.00529801	27.318
chr1	224517432	224518387	chr1:224517432-224518387	956	224517794	125	3	13.0753	0.313808	5.38082	42.8849	40.0368	33	49	0.137817	0.00330761	12.9548
chr1	224544440	224545525	chr1:224544440-224545525	1086	224544635	122	4	11.2339	0.368324	4.93074	73.3269	70.1091	33	64	0.117647	0.00385728	22.2625
chr1	224619888	224622128	chr1:224619888-224622128	2241	224621939	136	9	6.06872	0.401606	3.91754	16.6873	14.3005	33	24	0.0620438	0.00410584	7.35372
chr1	224622242	224622857	chr1:224622242-224622857	616	224622465	91	4	14.7727	0.649351	4.50779	75.2528	72.0119	33	66	0.160494	0.00705467	22.3356
chr1	224803693	224804410	chr1:224803693-224804410	718	224804146	60	3	8.35655	0.417827	4.32193	21.8946	19.3876	33	27	0.0896861	0.0044843	9.33427
chr1	225117228	225117756	chr1:225117228-225117756	529	225117498	67	2	12.6654	0.378072	5.06609	47.1302	44.224	33	48	0.139583	0.00416667	15.4104
chr1	225615371	225616636	chr1:225615371-225616636	1266	225615710	89	3	7.03002	0.236967	4.89077	31.7616	29.0768	33	32	0.0731306	0.00246508	13.2012
chr1	225840431	225842068	chr1:225840431-225842068	1638	225840719	289	13	17.6435	0.793651	4.47449	72.1099	68.9015	33	72	0.181875	0.00818125	18.2521
chr1	225965275	225966175	chr1:225965275-225966175	901	225965595	140	10	15.5383	1.10988	3.80735	79.8669	76.5768	33	69	0.164319	0.0117371	23.3357
chr1	225997604	225998187	chr1:225997604-225998187	584	225997861	89	3	15.2397	0.513699	4.89077	77.7646	74.496	33	63	0.166355	0.00560748	25.1991
chr1	226069471	226070375	chr1:226069471-226070375	905	226069974	89	2	9.83425	0.220994	5.47573	37.0553	34.289	33	36	0.103972	0.00233645	14.6839
chr1	226186729	226187584	chr1:226186729-226187584	856	226187009	202	6	23.5981	0.700935	5.07325	104.637	101.091	33	85	0.25031	0.00743494	28.2923
chr1	226373821	226374922	chr1:226373821-226374922	1102	226374348	214	3	19.4192	0.272232	6.1565	138.656	134.766	33	104	0.203229	0.002849	35.7178
chr1	226595557	226595847	chr1:226595557-226595847	291	226595731	24	2	8.24742	0.687285	3.58496	23.1968	20.6625	33	26	0.0991736	0.00826446	10.3856
chr1	227058031	227058781	chr1:227058031-227058781	751	227058355	77	5	10.253	0.665779	3.94486	30.1744	27.5164	33	35	0.109687	0.00712251	11.2512
chr1	227127073	227128147	chr1:227127073-227128147	1075	227127563	123	4	11.4419	0.372093	4.94251	63.5237	60.414	33	55	0.119883	0.00389864	21.2141
chr1	227505183	227506991	chr1:227505183-227506991	1809	227506159	204	14	11.2769	0.773908	3.86507	58.8508	55.7955	33	55	0.115909	0.00795455	18.6685
chr1	227751086	227751483	chr1:227751086-227751483	398	227751289	18	3	4.52261	0.753769	2.58496	9.01858	6.92994	23	14	0.0515759	0.00859599	5.35766
chr1	228135372	228136040	chr1:228135372-228136040	669	228135607	95	4	14.2003	0.597907	4.56986	61.5416	58.4548	33	60	0.153226	0.00645161	17.9431
chr1	228269424	228273438	chr1:228269424-228273438	4015	228270532	519	19	12.9265	0.473225	4.77166	111.944	108.32	33	89	0.130862	0.00479072	30.003
chr1	228296679	228297692	chr1:228296679-228297692	1014	228297231	181	5	17.8501	0.493097	5.17792	105.464	101.905	33	79	0.187565	0.00518135	32.0298
chr1	228327346	228328829	chr1:228327346-228328829	1484	228328074	192	13	12.938	0.876011	3.88452	81.4174	78.1105	33	70	0.133798	0.00905923	23.669
chr1	228331874	228332333	chr1:228331874-228332333	460	228331958	14	2	3.04348	0.434783	2.80735	5.39331	3.52448	22	9	0.0340633	0.00486618	4.00372
chr1	228336737	228337512	chr1:228336737-228337512	776	228337318	36	4	4.63918	0.515464	3.16993	10.2523	8.08641	33	16	0.0495186	0.00550206	5.66723
chr1	228352924	228354270	chr1:228352924-228354270	1347	228353629	258	12	19.1537	0.890869	4.42626	76.1615	72.9115	33	88	0.198767	0.00924499	14.8352
chr1	228594108	228595109	chr1:228594108-228595109	1002	228594512	120	7	11.976	0.698603	4.09954	29.6087	26.957	33	54	0.125918	0.00734523	6.87591
chr1	228674133	228676989	chr1:228674133-228676989	2857	228675118	388	24	13.5807	0.840042	4.01495	85.993	82.6398	33	80	0.138177	0.00854701	21.4309
chr1	229406839	229407372	chr1:229406839-229407372	534	229407012	38	2	7.1161	0.374532	4.24793	26.7601	24.1553	33	30	0.0783505	0.00412371	11.0725
chr1	229478030	229478653	chr1:229478030-229478653	624	229478211	36	7	5.76923	1.12179	2.36257	11.2094	9.00166	23	17	0.0626087	0.0121739	6.0006
chr1	229643674	229644541	chr1:229643674-229644541	868	229644281	210	3	24.1935	0.345622	6.12928	134.716	130.864	33	105	0.25641	0.003663	33.1284
chr1	229694161	229695059	chr1:229694161-229695059	899	229694458	92	5	10.2336	0.556174	4.20163	31.5393	28.8594	33	36	0.108235	0.00588235	11.6364
chr1	230202612	230203314	chr1:230202612-230203314	703	230203028	85	6	12.091	0.853485	3.82443	42.9266	40.0779	33	45	0.129969	0.00917431	14.3765
chr1	230778057	230778636	chr1:230778057-230778636	580	230778289	99	1	17.069	0.172414	6.62936	90.1163	86.7169	33	70	0.186441	0.00188324	28.4264
chr1	230991379	230991913	chr1:230991379-230991913	535	230991501	18	2	3.36449	0.373832	3.16993	4.79252	2.98418	33	12	0.037037	0.00411523	3.25037
chr1	231002093	231005673	chr1:231002093-231005673	3581	231004229	462	13	12.9014	0.363027	5.15131	137.528	133.645	33	98	0.130804	0.00368063	38.6754
chr1	231175686	231176238	chr1:231175686-231176238	553	231175869	50	4	9.04159	0.723327	3.64386	29.1067	26.4591	33	30	0.0992063	0.00793651	12.4116
chr1	231663855	231665077	chr1:231663855-231665077	1223	231664486	178	2	14.5544	0.163532	6.47573	117.929	114.243	33	94	0.151618	0.00170358	30.4518
chr1	231762459	231762827	chr1:231762459-231762827	369	231762636	14	1	3.79404	0.271003	3.80735	6.26475	4.32477	33	10	0.04375	0.003125	4.4041
chr1	233085944	233086592	chr1:233085944-233086592	649	233086208	96	4	14.792	0.616333	4.58496	46.8807	43.9765	33	53	0.16	0.00666667	13.5015
chr1	233431187	233431635	chr1:233431187-233431635	449	233431440	20	3	4.45434	0.668151	2.73697	11.7367	9.51973	23	16	0.05	0.0075	6.53907
chr1	233749499	233750003	chr1:233749499-233750003	505	233749630	20	1	3.9604	0.19802	4.32193	9.08964	6.98123	33	13	0.0438596	0.00219298	5.60521
chr1	234508870	234509866	chr1:234508870-234509866	997	234509114	161	5	16.1484	0.501505	5.00899	82.9739	79.6513	33	71	0.169831	0.00527426	24.0024
chr1	234613991	234615094	chr1:234613991-234615094	1104	234614901	76	4	6.88406	0.362319	4.24793	21.4156	18.9248	33	24	0.0720379	0.00379147	10.0009
chr1	234740246	234747508	chr1:234740246-234747508	7263	234746601	1018	40	14.0162	0.550737	4.66959	205.439	200.98	33	133	0.141114	0.00554477	53.6499
chr1	235291747	235292624	chr1:235291747-235292624	878	235292124	206	7	23.4624	0.797267	4.87915	78.2166	74.9459	33	78	0.248492	0.00844391	18.7225
chr1	235324099	235325342	chr1:235324099-235325342	1244	235324680	253	7	20.3376	0.562701	5.17564	163.685	159.558	33	124	0.211715	0.00585774	37.2063
chr1	235530466	235531039	chr1:235530466-235531039	574	235530810	128	1	22.2997	0.174216	7	84.7385	81.3977	33	84	0.24381	0.00190476	19.3204
chr1	235667440	235668711	chr1:235667440-235668711	1272	235668118	198	13	15.566	1.02201	3.92892	72.2087	68.9978	33	64	0.161897	0.0106296	21.6688
chr1	236029026	236030707	chr1:236029026-236030707	1682	236030122	170	11	10.107	0.653983	3.94996	52.049	49.0752	33	51	0.104103	0.00673607	16.7759
chr1	236227114	236228962	chr1:236227114-236228962	1849	236228341	192	16	10.384	0.865333	3.58496	67.4606	64.3046	33	64	0.106667	0.00888889	19.2328
chr1	236305762	236306064	chr1:236305762-236306064	303	236305899	22	0	7.26073	0	4.45943	20.2064	17.7345	33	23	0.0866142	0	9.60894
chr1	236445023	236445426	chr1:236445023-236445426	404	236445223	54	1	13.3663	0.247525	5.75489	51.4819	48.5204	33	47	0.152113	0.0028169	18.1835
chr1	236767338	236768151	chr1:236767338-236768151	814	236767773	105	5	12.8993	0.614251	4.39232	53.6032	50.6106	33	54	0.137255	0.00653595	16.3708
chr1	236958158	236959706	chr1:236958158-236959706	1549	236958616	161	6	10.3938	0.387347	4.74595	93.9014	90.4653	33	73	0.107333	0.004	28.9089
chr1	238648873	238649464	chr1:238648873-238649464	592	238649227	37	2	6.25	0.337838	4.20945	13.2638	10.9802	33	17	0.06814	0.00368324	7.2067
chr1	240255017	240258268	chr1:240255017-240258268	3252	240255276	323	24	9.93235	0.738007	3.75043	88.5061	85.1229	33	70	0.100843	0.00749298	27.5219
chr1	240773903	240775793	chr1:240773903-240775793	1891	240775382	143	7	7.56214	0.370175	4.35252	67.248	64.0935	33	56	0.077633	0.00380022	22.8212
chr1	241682157	241683391	chr1:241682157-241683391	1235	241682988	203	5	16.4372	0.404858	5.34341	163.293	159.171	33	111	0.171164	0.00421585	44.8417
chr1	241803069	241803941	chr1:241803069-241803941	873	241803588	97	6	11.1111	0.687285	4.01495	58.8508	55.7955	33	55	0.117718	0.00728155	18.6685
chr1	242011082	242011562	chr1:242011082-242011562	481	242011352	45	3	9.35551	0.623701	3.90689	19.3706	16.9213	33	29	0.104167	0.00694444	7.50085
chr1	243264752	243265052	chr1:243264752-243265052	301	243264879	22	1	7.30897	0.332226	4.45943	13.0011	10.7383	33	23	0.0873016	0.00396825	5.71494
chr1	244211106	244212173	chr1:244211106-244212173	1068	244211396	84	6	7.86517	0.561798	3.80735	25.6626	23.0796	33	35	0.0824338	0.00588813	9.00102
chr1	244613963	244615706	chr1:244613963-244615706	1744	244615155	356	19	20.4128	1.08945	4.22781	148.324	144.341	33	113	0.210029	0.0112094	35.6287
chr1	244624632	244625018	chr1:244624632-244625018	387	244624822	11	1	2.84238	0.258398	3.45943	4.34367	2.59127	32	8	0.0325444	0.00295858	3.46186
chr1	244815810	244816892	chr1:244815810-244816892	1083	244816475	203	3	18.7442	0.277008	6.08037	174.616	170.392	33	117	0.196325	0.00290135	47.2439
chr1	244997687	245007892	chr1:244997687-245007892	10206	244999010	1345	71	13.1785	0.695669	4.24364	173.965	169.75	33	138	0.132421	0.00699025	34.7539
chr1	245026086	245028348	chr1:245026086-245028348	2263	245027778	462	9	20.4154	0.397702	5.68182	175.823	171.593	33	124	0.208672	0.00406504	43.407
chr1	245132778	245135022	chr1:245132778-245135022	2245	245133827	377	6	16.7929	0.267261	5.97346	86.7772	83.4118	33	72	0.171676	0.00273224	25.527
chr1	245317342	245319072	chr1:245317342-245319072	1731	245318308	154	11	8.89659	0.635471	3.80735	57.4033	54.3653	33	54	0.0915577	0.00653983	18.3352
chr1	246670239	246670887	chr1:246670239-246670887	649	246670574	69	2	10.6317	0.308166	5.10852	42.967	40.1127	33	40	0.115	0.00333333	16.4153
chr1	246887268	246888117	chr1:246887268-246888117	850	246887713	121	3	14.2353	0.352941	5.3339	69.1941	66.0179	33	60	0.151061	0.00374532	21.9446
chr1	247094353	247094734	chr1:247094353-247094734	382	247094548	26	0	6.80628	0	4.70044	14.1574	11.8578	33	22	0.0780781	0	6.49788
chr1	247094801	247095451	chr1:247094801-247095451	651	247095198	134	6	20.5837	0.921659	4.48113	90.6449	87.2418	33	85	0.222591	0.00996678	21.5024
chr1	247241848	247242206	chr1:247241848-247242206	359	247242042	25	0	6.96379	0	4.64386	17.5959	15.1927	33	23	0.0806452	0	8.10892
chr1	247267401	247267835	chr1:247267401-247267835	435	247267625	54	3	12.4138	0.689655	4.16993	46.1173	43.2201	33	46	0.139896	0.00777202	15.6682
chr1	247334835	247335584	chr1:247334835-247335584	750	247335291	167	5	22.2667	0.666667	5.06178	138.075	134.189	33	116	0.238231	0.00713267	29.2533
chr1	247494246	247497002	chr1:247494246-247497002	2757	247494663	323	5	11.7156	0.181357	6.01346	80.1547	76.8584	33	64	0.119276	0.00184638	26.0242
chr1	249119454	249121058	chr1:249119454-249121058	1605	249120583	235	7	14.6417	0.436137	5.06916	110.679	107.067	33	82	0.151028	0.00449871	33.2309
chr1	249131817	249133340	chr1:249131817-249133340	1524	249132809	247	5	16.2073	0.328084	5.62644	96.8801	93.4111	33	74	0.167458	0.00338983	30.0279
chr1	249151750	249153993	chr1:249151750-249153993	2244	249153372	261	10	11.631	0.445633	4.70598	131.993	128.166	33	94	0.118907	0.00455581	38.0354
chr1	249199817	249201238	chr1:249199817-249201238	1422	249200482	225	4	15.8228	0.281294	5.81378	96.8801	93.4111	33	74	0.163875	0.00291333	30.0279
chr10	180775	182352	chr10:180775-182352	1578	181364	175	14	11.09	0.887199	3.64386	30.6855	28.0139	33	44	0.114454	0.00915631	9.00108
[truncated: 8,510 more rows]

## Sheet: Promoter-prox_with_ser2P_peak
9759	Promoter-proximal regions with Peaks	Chromosome	Peak Start	Peak End	Refseq Name	Biotype	Gene Strand	Gene Name	Promoter-Proximal Region Length
[truncated: 9,759 more rows]

[truncated: 6 more sheets: MACS2 ALL RNAPII-ser5P vs INPUT, Peaks RNAPII-ser5P on Prom-prox, Promoter-prox_with_ser5P_peak, MACS2 ALL RNAPII-Hypo vs INPUT, Peaks RNAPII-hypo on Prom-prox, Promoter-prox_with_hypo_peak]
