# Supplementary material for: Global unleashing of transcription elongation waves in response to genotoxic stress restricts somatic mutation rate
Source: Nat Commun. 2017 Dec 12;8:2076. doi: 10.1038/s41467-017-02145-4 (PMC5727188; doi:10.1038/s41467-017-02145-4)
Supplement: Supplementary file 6 — Supplementary Data 3 [file 41467_2017_2145_MOESM6_ESM.xlsx]

## Sheet: GENE ANNOTATION CURATED
Reference: hg19
Chromosome	Start	End	Refseq Id	Number of Exons	Gene Strand	Gene Name	Biotype	Gene Length (bp)
chr1	700244	714068	NR_033908	1	-	LOC100288069	lincRNA	13824
chr1	803450	812182	NR_027055	1	-	FAM41C	lincRNA	8732
chr1	852197	855072	NR_122045	2	-	LOC100130417	lincRNA	2875
chr1	861120	879961	NM_152486	1	+	SAMD11	protein_coding	18841
chr1	879582	894679	NM_015658	1	-	NOC2L	protein_coding	15097
chr1	895966	901099	NM_198317	1	+	KLHL17	protein_coding	5133
chr1	901876	910484	NM_032129	2	+	PLEKHN1	protein_coding	8608
chr1	955502	991499	NM_001305275	2	+	AGRN	protein_coding	35997
chr1	1007125	1009687	NM_001205252	1	-	RNF223	protein_coding	2562
chr1	1017197	1051736	NM_017891	1	-	C1orf159	protein_coding	34539
chr1	1072396	1079434	NR_038869	1	+	LINC01342	lincRNA	7038
chr1	1109285	1133313	NM_001130045	1	+	TTLL10	protein_coding	24028
chr1	1115076	1121243	NM_153254	1	+	TTLL10	protein_coding	6167
chr1	1138887	1142089	NM_148901	3	-	TNFRSF18	protein_coding	3202
chr1	1146705	1149548	NM_003327	1	-	TNFRSF4	protein_coding	2843
chr1	1177825	1182102	NM_001014980	1	-	FAM132A	protein_coding	4277
chr1	1215815	1227409	NR_037668	2	+	SCNN1D	protein_coding	11594
chr1	1266725	1270700	NM_152228	1	+	TAS1R3	protein_coding	3975
chr1	1270657	1284492	NM_004421	1	-	DVL1	protein_coding	13835
chr1	1288068	1294174	NM_032348	3	-	MXRA8	protein_coding	6106
chr1	1288068	1297157	NM_001282583	1	-	MXRA8	protein_coding	9089
chr1	1288068	1298921	NM_001282582	1	-	MXRA8	protein_coding	10853
chr1	1334909	1337426	NR_015434	1	+	LOC148413	protein_coding	2517
chr1	1337275	1342693	NM_017971	1	-	MRPL20	protein_coding	5418
chr1	1353799	1356824	NM_001243535	3	-	ANKRD65	protein_coding	3025
chr1	1370902	1378262	NM_199121	2	+	VWA1	protein_coding	7360
chr1	1385068	1405538	NM_001039211	1	+	ATAD3C	protein_coding	20470
chr1	1407134	1431584	NM_031921	1	+	ATAD3B	protein_coding	24450
chr1	1413494	1431584	NM_001317238	1	+	ATAD3B	protein_coding	18090
chr1	1447522	1470067	NM_018188	3	+	ATAD3A	protein_coding	22545
chr1	1470157	1475740	NM_001114748	1	-	TMEM240	protein_coding	5583
chr1	1477052	1510262	NM_014188	1	-	SSU72	protein_coding	33210
chr1	1533387	1535476	NM_001242659	1	-	C1orf233	protein_coding	2089
chr1	1550794	1565990	NR_033183	6	+	MIB2	protein_coding	15196
chr1	1567559	1570030	NM_006983	1	+	MMP23B	protein_coding	2471
chr1	1570602	1655859	NM_033487	6	-	CDK11B	protein_coding	85257
chr1	1592938	1624243	NM_001290264	2	-	SLC35E2B	protein_coding	31305
chr1	1656276	1677438	NM_001199787	2	-	SLC35E2	protein_coding	21162
chr1	1682670	1690081	NM_001198995	1	-	NADK	protein_coding	7411
chr1	1682670	1710297	NM_001198993	2	-	NADK	protein_coding	27627
chr1	1682670	1711508	NM_001198994	1	-	NADK	protein_coding	28838
chr1	1716723	1822556	NM_002074	3	-	GNB1	protein_coding	105833
chr1	1846265	1848733	NM_138705	1	+	CALML6	protein_coding	2468
chr1	1950767	1962192	NM_000815	1	+	GABRD	protein_coding	11425
chr1	1981908	2116834	NM_002744	1	+	PRKCZ	protein_coding	134926
chr1	2005085	2116834	NM_001033581	2	+	PRKCZ	protein_coding	111749
chr1	2036154	2116834	NM_001033582	1	+	PRKCZ	protein_coding	80680
chr1	2160133	2241652	NM_003036	1	+	SKI	protein_coding	81519
chr1	2336240	2344010	NM_153818	2	-	PEX10	protein_coding	7770
chr1	2398897	2436969	NM_001303012	1	+	PLCH2	protein_coding	38072
chr1	2407753	2436969	NM_001303013	2	+	PLCH2	protein_coding	29216
chr1	2439969	2458067	NM_018216	1	-	PANK4	protein_coding	18098
chr1	2517898	2522908	NR_036638	8	+	FAM213B	protein_coding	5010
chr1	2522080	2564481	NM_033467	1	-	MMEL1	protein_coding	42401
chr1	2572806	2706230	NM_001242672	1	-	TTC34	protein_coding	133424
chr1	2985741	3355185	NM_199454	2	+	PRDM16	protein_coding	369444
chr1	3371146	3397677	NM_014448	1	+	ARHGEF16	protein_coding	26531
chr1	3404505	3528059	NM_001409	1	-	MEGF6	protein_coding	123554
chr1	3541555	3546694	NM_182752	1	+	TPRG1L	protein_coding	5139
chr1	3547330	3566671	NM_017818	1	-	WRAP73	protein_coding	19341
chr1	3569128	3652765	NM_001204185	6	+	TP73	protein_coding	83637
chr1	3607235	3652765	NM_001126242	6	+	TP73	protein_coding	45530
chr1	3614609	3652765	NM_001204192	1	+	TP73	protein_coding	38156
chr1	3668964	3688209	NM_152492	1	+	CCDC27	protein_coding	19245
chr1	3689324	3692546	NM_001288583	2	+	SMIM1	protein_coding	3222
chr1	3696783	3713068	NM_020710	1	-	LRRC47	protein_coding	16285
chr1	3816967	3832011	NR_024455	1	+	LINC01134	lincRNA	15044
chr1	4000671	4012643	NR_040065	1	+	LINC01346	lincRNA	11972
chr1	4472110	4484744	NR_027088	1	+	LOC284661	lincRNA	12634
chr1	4715104	4837854	NM_001042478	2	+	AJAP1	protein_coding	122750
chr1	6052357	6161253	NM_001199861	1	+	KCNAB2	protein_coding	108896
chr1	6086072	6161253	NM_172130	2	+	KCNAB2	protein_coding	75181
chr1	6094347	6161253	NM_001199860	1	+	KCNAB2	protein_coding	66906
chr1	6105980	6161253	NM_001199862	2	+	KCNAB2	protein_coding	55273
chr1	6161846	6240194	NM_015557	1	-	CHD5	protein_coding	78348
chr1	6245079	6259679	NM_000983	1	-	RPL22	protein_coding	14600
chr1	6266188	6281359	NM_207396	1	+	RNF207	protein_coding	15171
chr1	6281252	6296044	NM_012405	1	-	ICMT	protein_coding	14792
chr1	6307405	6321035	NM_207370	1	-	GPR153	protein_coding	13630
chr1	6324331	6419004	NM_181866	1	-	ACOT7	protein_coding	94673
chr1	6324331	6420764	NM_181865	1	-	ACOT7	protein_coding	96433
chr1	6324331	6445883	NM_181864	1	-	ACOT7	protein_coding	121552
chr1	6324331	6453826	NM_007274	1	-	ACOT7	protein_coding	129495
chr1	6475293	6479979	NM_019089	1	-	HES2	protein_coding	4686
chr1	6484847	6521004	NM_031475	1	+	ESPN	protein_coding	36157
chr1	6521213	6526255	NM_148967	6	-	TNFRSF25	protein_coding	5042
chr1	6526151	6546014	NM_001042665	2	-	PLEKHG5	protein_coding	19863
chr1	6526151	6550654	NM_001265594	2	-	PLEKHG5	protein_coding	24503
chr1	6526151	6551761	NM_020631	1	-	PLEKHG5	protein_coding	25610
chr1	6526151	6557484	NM_001042663	2	-	PLEKHG5	protein_coding	31333
chr1	6526151	6580121	NM_198681	1	-	PLEKHG5	protein_coding	53970
chr1	6640050	6649340	NM_005341	3	+	ZBTB48	protein_coding	9290
chr1	6650783	6662958	NM_014851	1	-	KLHL21	protein_coding	12175
chr1	6673755	6684093	NM_153812	1	+	PHF13	protein_coding	10338
chr1	6684924	6693642	NM_001195753	3	+	THAP3	protein_coding	8718
chr1	6694227	6761966	NM_018198	1	-	DNAJC11	protein_coding	67739
chr1	6845383	6932107	NM_001195563	4	+	CAMTA1	protein_coding	86724
chr1	7831328	7841492	NM_004781	1	+	VAMP3	protein_coding	10164
chr1	7844488	7905240	NM_001289864	5	+	PER3	protein_coding	60752
chr1	7907671	7913551	NM_021995	2	-	UTS2	protein_coding	5880
chr1	7975930	8003225	NM_001561	1	-	TNFRSF9	protein_coding	27295
chr1	8021713	8045342	NM_001123377	2	+	PARK7	protein_coding	23629
chr1	8071778	8086393	NM_018948	1	-	ERRFI1	protein_coding	14615
chr1	8378144	8404227	NM_001080397	1	+	SLC45A1	protein_coding	26083
chr1	8412463	8483747	NM_001042682	1	-	RERE	protein_coding	71284
chr1	8412463	8877699	NM_012102	2	-	RERE	protein_coding	465236
chr1	8921058	8931635	NM_001201483	1	-	ENO1	protein_coding	10577
chr1	8921058	8939151	NM_001428	1	-	ENO1	protein_coding	18093
chr1	9005892	9035148	NM_001270501	4	+	CA6	protein_coding	29256
chr1	9063358	9086404	NM_207420	1	-	SLC2A7	protein_coding	23046
chr1	9097004	9129887	NM_003039	2	-	SLC2A5	protein_coding	32883
chr1	9164475	9189229	NM_024980	1	-	GPR157	protein_coding	24754
chr1	9294862	9331394	NM_004285	1	+	H6PD	protein_coding	36532
chr1	9299902	9331394	NM_001282587	1	+	H6PD	protein_coding	31492
chr1	9352940	9429590	NM_025106	1	+	SPSB1	protein_coding	76650
chr1	9599527	9642831	NM_032315	1	+	SLC25A33	protein_coding	43304
chr1	9648931	9665020	NM_001010866	2	+	TMEM201	protein_coding	16089
chr1	9711789	9789172	NM_005026	1	+	PIK3CD	protein_coding	77383
chr1	9789078	9884584	NM_014944	3	-	CLSTN1	protein_coding	95506
chr1	9908333	9970316	NM_001012329	2	-	CTNNBIP1	protein_coding	61983
chr1	10093040	10241296	NM_001105562	2	+	UBE4B	protein_coding	148256
chr1	10270763	10441661	NM_015074	2	+	KIF1B	protein_coding	170898
chr1	10459048	10480568	NM_002631	3	+	PGD	protein_coding	21520
chr1	10490158	10512060	NM_199006	3	+	APITD1-CORT	protein_coding	21902
chr1	10490803	10512060	NM_001243768	2	+	APITD1-CORT	protein_coding	21257
chr1	10520602	10532613	NM_004401	2	-	DFFA	protein_coding	12011
chr1	10535002	10690815	NM_004565	1	+	PEX14	protein_coding	155813
chr1	10707262	10856733	NM_017766	2	-	CASZ1	protein_coding	149471
chr1	11006529	11042094	NM_001170754	1	-	C1orf127	protein_coding	35565
chr1	11072678	11085549	NM_007375	1	+	TARDBP	protein_coding	12871
chr1	11104854	11107296	NM_139208	2	-	MASP2	protein_coding	2442
chr1	11114648	11120091	NM_003132	1	-	SRM	protein_coding	5443
chr1	11126669	11159967	NM_001001998	2	-	EXOSC10	protein_coding	33298
chr1	11166587	11322608	NM_004958	1	-	MTOR	protein_coding	156021
chr1	11249345	11256038	NM_021146	1	+	ANGPTL7	protein_coding	6693
chr1	11333254	11348491	NM_013319	1	+	UBIAD1	protein_coding	15237
chr1	11539294	11597640	NM_020780	1	+	PTCHD2	protein_coding	58346
chr1	11724149	11734409	NM_018438	1	+	FBXO6	protein_coding	10260
chr1	11734536	11741271	NM_006341	1	-	MAD2L2	protein_coding	6735
chr1	11796141	11810828	NM_001040195	5	+	AGTRAP	protein_coding	14687
chr1	11905766	11907840	NM_006172	1	-	NPPA	protein_coding	2074
chr1	11979644	11986485	NM_138346	1	-	KIAA2013	protein_coding	6841
chr1	11994723	12035599	NM_001316320	2	+	PLOD1	protein_coding	40876
chr1	12040237	12073572	NM_014874	2	+	MFN2	protein_coding	33335
chr1	12079298	12092106	NM_021933	1	+	MIIP	protein_coding	12808
chr1	12123433	12204264	NM_001281430	2	+	TNFRSF8	protein_coding	80831
chr1	12227059	12269277	NM_001066	1	+	TNFRSF1B	protein_coding	42218
chr1	12290095	12572098	NM_018156	2	+	VPS13D	protein_coding	282003
chr1	12627938	12677737	NM_004753	1	-	DHRS3	protein_coding	49799
chr1	12704565	12727097	NM_001013630	1	+	AADACL4	protein_coding	22532
chr1	12776117	12788726	NM_001103170	2	+	AADACL3	protein_coding	12609
chr1	12806133	12821102	NM_152290	1	+	C1orf158	protein_coding	14969
chr1	12834990	12838048	NM_001080830	1	+	PRAMEF12	protein_coding	3058
chr1	12851545	12856777	NM_023013	1	+	PRAMEF1	protein_coding	5232
chr1	12884617	12891264	NM_001146344	1	-	PRAMEF11	protein_coding	6647
chr1	12916940	12921764	NM_023014	1	+	PRAMEF2	protein_coding	4824
chr1	12939032	12946025	NM_001009611	1	-	PRAMEF4	protein_coding	6993
chr1	12998504	13002353	NM_001010890	1	-	PRAMEF9	protein_coding	3849
chr1	13495253	13498259	NM_001045480	1	+	PRAMEF16	protein_coding	3006
chr1	13801444	13840242	NM_001010847	1	-	LRRC38	protein_coding	38798
chr1	13910251	13944452	NM_198389	2	+	PDPN	protein_coding	34201
chr1	13911966	13944452	NM_001006625	2	+	PDPN	protein_coding	32486
chr1	14026734	14151574	NM_001135610	1	+	PRDM2	protein_coding	124840
chr1	14031349	14114574	NM_015866	2	+	PRDM2	protein_coding	83225
chr1	14075875	14114574	NM_001007257	1	+	PRDM2	protein_coding	38699
chr1	14925212	15444544	NM_201628	2	+	KAZN	protein_coding	519332
chr1	15250624	15394651	NM_001018000	1	+	KAZN	protein_coding	144027
chr1	15256295	15394651	NM_001018001	1	+	KAZN	protein_coding	138356
chr1	15272414	15394651	NM_001017999	1	+	KAZN	protein_coding	122237
chr1	15479027	15546974	NM_001136216	2	+	TMEM51	protein_coding	67947
chr1	15480228	15546974	NM_018022	2	+	TMEM51	protein_coding	66746
chr1	15573767	15724622	NM_052929	1	+	FHAD1	protein_coding	150855
chr1	15736390	15756839	NM_024329	1	+	EFHD2	protein_coding	20449
chr1	15764937	15773153	NM_007272	1	+	CTRC	protein_coding	8216
chr1	15783222	15798586	NM_033440	1	+	CELA2A	protein_coding	15364
chr1	15802595	15817895	NM_015849	1	+	CELA2B	protein_coding	15300
chr1	15817895	15851285	NM_032996	5	-	CASP9	protein_coding	33390
chr1	15853307	15898228	NM_015291	3	+	DNAJC16	protein_coding	44921
chr1	15898193	15911605	NM_024758	1	-	AGMAT	protein_coding	13412
chr1	15943952	15987552	NM_032341	1	+	DDI2	protein_coding	43600
chr1	16010826	16061264	NM_015164	1	+	PLEKHM2	protein_coding	50438
chr1	16062808	16067887	NM_207348	1	+	SLC25A34	protein_coding	5079
chr1	16068986	16074292	NM_001013641	1	+	TMEM82	protein_coding	5306
chr1	16085254	16113084	NM_017556	1	+	FBLIM1	protein_coding	27830
chr1	16090993	16101715	NM_001024215	2	+	FBLIM1	protein_coding	10722
chr1	16174358	16266950	NM_015001	1	+	SPEN	protein_coding	92592
chr1	16268363	16302627	NM_003443	4	-	ZBTB17	protein_coding	34264
chr1	16330730	16333190	NM_178840	1	+	C1orf64	protein_coding	2460
chr1	16340522	16345285	NM_014424	1	-	HSPB7	protein_coding	4763
chr1	16348485	16360545	NM_001042704	3	+	CLCNKA	protein_coding	12060
chr1	16384263	16400127	NM_182623	1	-	FAM131C	protein_coding	15864
chr1	16450831	16482582	NM_004431	1	-	EPHA2	protein_coding	31751
chr1	16524598	16539104	NM_153213	1	-	ARHGEF19	protein_coding	14506
chr1	16558181	16563659	NM_030907	1	-	RSG1	protein_coding	5478
chr1	16573334	16678986	NM_018994	1	-	FBXO42	protein_coding	105652
chr1	16693524	16724643	NR_073500	6	+	SZRD1	protein_coding	31119
chr1	16725137	16763919	NM_198546	1	-	SPATA21	protein_coding	38782
chr1	16767166	16786584	NM_001145277	3	+	NECAP2	protein_coding	19418
chr1	16888921	16940100	NM_017940	1	-	NBPF1	protein_coding	51179
chr1	16944750	16957401	NR_026752	1	-	CROCCP2	lincRNA	12651
chr1	17248444	17299474	NM_014675	1	+	CROCC	protein_coding	51030
chr1	17300998	17307173	NM_002403	2	-	MFAP2	protein_coding	6175
chr1	17300998	17308081	NM_017459	2	-	MFAP2	protein_coding	7083
chr1	17312452	17338467	NM_001141974	3	-	ATP13A2	protein_coding	26015
chr1	17345224	17380665	NM_003000	1	-	SDHB	protein_coding	35441
chr1	17393255	17445948	NM_007365	1	-	PADI2	protein_coding	52693
chr1	17531620	17572501	NM_013358	1	+	PADI1	protein_coding	40881
chr1	17575592	17610727	NM_016233	1	+	PADI3	protein_coding	35135
chr1	17634689	17690495	NM_012387	1	+	PADI4	protein_coding	55806
chr1	17733250	17765059	NM_001136204	1	-	RCC2	protein_coding	31809
chr1	17733250	17766250	NM_018715	1	-	RCC2	protein_coding	33000
chr1	17866329	18024370	NM_018125	1	+	ARHGEF10L	protein_coding	158041
chr1	17907047	18024370	NM_001011722	1	+	ARHGEF10L	protein_coding	117323
chr1	18081807	18153558	NM_030812	1	+	ACTL8	protein_coding	71751
chr1	18434239	18704977	NM_032880	1	+	IGSF21	protein_coding	270738
chr1	18807423	18812480	NM_152375	1	+	KLHDC7A	protein_coding	5057
chr1	18957499	19062632	NM_013945	3	+	PAX7	protein_coding	105133
chr1	19166092	19186155	NM_152232	1	-	TAS1R2	protein_coding	20063
chr1	19197923	19217385	NM_001161504	1	-	ALDH4A1	protein_coding	19462
chr1	19197923	19229293	NM_170726	2	-	ALDH4A1	protein_coding	31370
chr1	19230773	19282826	NM_001136265	1	-	IFFO2	protein_coding	52053
chr1	19400999	19536746	NM_020765	1	-	UBR4	protein_coding	135747
chr1	19592475	19600568	NR_040289	2	-	AKR7L	protein_coding	8093
chr1	19609056	19615280	NM_012067	1	-	AKR7A3	protein_coding	6224
chr1	19665266	19811201	NM_001282162	1	-	CAPZB	protein_coding	145935
chr1	19700668	19812135	NM_001313932	4	-	CAPZB	protein_coding	111467
chr1	19923470	19956315	NR_033757	5	+	MINOS1	protein_coding	32845
chr1	19969722	19984949	NM_182744	5	+	NBL1	protein_coding	15227
chr1	19971865	19984949	NM_001204085	2	+	NBL1	protein_coding	13084
chr1	19974103	19984949	NM_001278166	1	+	NBL1	protein_coding	10846
chr1	19991779	20007459	NM_000871	1	+	HTR6	protein_coding	15680
chr1	20008705	20126410	NM_181719	1	-	TMCO4	protein_coding	117705
chr1	20208887	20239437	NM_015207	1	+	OTUD3	protein_coding	30550
chr1	20246799	20250110	NM_014589	1	-	PLA2G2E	protein_coding	3311
chr1	20301923	20306152	NM_001161729	1	-	PLA2G2A	protein_coding	4229
chr1	20301923	20306932	NM_000300	3	-	PLA2G2A	protein_coding	5009
chr1	20396700	20418394	NM_000929	1	+	PLA2G5	protein_coding	21694
chr1	20439142	20446059	NM_012400	2	-	PLA2G2D	protein_coding	6917
chr1	20465822	20476879	NM_022819	1	+	PLA2G2F	protein_coding	11057
chr1	20512570	20522541	NM_152376	1	+	UBXN10	protein_coding	9971
chr1	20617411	20681387	NM_001039500	1	+	VWA5B1	protein_coding	63976
chr1	20686293	20755287	NR_033887	1	-	LINC01141	lincRNA	68994
chr1	20808883	20812728	NM_018584	1	-	CAMK2N1	protein_coding	3845
chr1	20825940	20834674	NM_024544	1	-	MUL1	protein_coding	8734
chr1	20878931	20881513	NM_207334	1	+	FAM43B	protein_coding	2582
chr1	20915443	20945400	NM_001785	1	+	CDA	protein_coding	29957
chr1	20959947	20978004	NM_032409	1	+	PINK1	protein_coding	18057
chr1	20978259	20988037	NM_005216	1	-	DDOST	protein_coding	9778
chr1	20990506	21044510	NM_001287212	3	-	KIF17	protein_coding	54004
chr1	21046224	21059133	NM_001103161	2	-	SH2D5	protein_coding	12909
chr1	21069170	21113181	NM_016287	1	-	HP1BP3	protein_coding	44011
chr1	21132784	21437876	NM_003760	1	-	EIF4G3	protein_coding	305092
chr1	21132784	21503381	NM_001198801	2	-	EIF4G3	protein_coding	370597
chr1	21267737	21501251	NM_001198803	1	-	EIF4G3	protein_coding	233514
chr1	21543739	21606183	NM_001113347	1	-	ECE1	protein_coding	62444
chr1	21543739	21616982	NM_001397	2	-	ECE1	protein_coding	73243
chr1	21543739	21672034	NM_001113348	1	-	ECE1	protein_coding	128295
chr1	21766582	21811393	NM_032264	4	+	NBPF3	protein_coding	44811
chr1	21835857	21904905	NM_000478	3	+	ALPL	protein_coding	69048
chr1	21922707	21978348	NM_001145658	1	-	RAP1GAP	protein_coding	55641
chr1	21922707	21995856	NM_001145657	2	-	RAP1GAP	protein_coding	73149
chr1	22004791	22109688	NM_032236	2	-	USP48	protein_coding	104897
chr1	22138757	22151714	NM_001013693	1	+	LDLRAD2	protein_coding	12957
chr1	22148724	22263790	NM_001291860	2	-	HSPG2	protein_coding	115066
chr1	22303417	22315847	NM_007352	1	+	CELA3B	protein_coding	12430
chr1	22351683	22357717	NR_023918	6	+	LINC00339	lincRNA	6034
chr1	22379119	22419436	NM_001039802	3	+	CDC42	protein_coding	40317
chr1	22443797	22469519	NM_030761	1	-	WNT4	protein_coding	25722
chr1	22778343	22857650	NM_001083621	2	+	ZBTB40	protein_coding	79307
chr1	22890003	22930087	NM_020526	2	+	EPHA8	protein_coding	40084
chr1	22963117	22966175	NM_015991	1	+	C1QA	protein_coding	3058
chr1	22970117	22974603	NM_001114101	2	+	C1QC	protein_coding	4486
chr1	22979681	22988029	NM_000491	1	+	C1QB	protein_coding	8348
chr1	23037330	23247993	NM_001309192	4	+	EPHB2	protein_coding	210663
chr1	23337326	23342343	NM_001242521	1	-	C1orf234	protein_coding	5017
chr1	23345940	23410184	NM_015013	2	+	KDM1A	protein_coding	64244
chr1	23410515	23495351	NM_001142546	2	-	LUZP1	protein_coding	84836
chr1	23518387	23521222	NM_000864	1	-	HTR1D	protein_coding	2835
chr1	23631180	23670857	NM_001102398	7	-	HNRNPR	protein_coding	39677
chr1	23707401	23751272	NM_003196	1	-	TCEA3	protein_coding	43871
chr1	23755055	23810750	NM_001143778	2	-	ASAP3	protein_coding	55695
chr1	23832919	23857712	NM_004091	1	-	E2F2	protein_coding	24793
chr1	24018268	24022915	NM_000975	2	+	RPL11	protein_coding	4647
chr1	24069855	24088549	NM_003198	1	+	TCEB3	protein_coding	18694
chr1	24104875	24114722	NM_020362	1	+	PITHD1	protein_coding	9847
chr1	24117645	24122029	NM_007260	1	+	LYPLA2	protein_coding	4384
chr1	24122088	24126060	NM_001127621	1	-	GALE	protein_coding	3972
chr1	24122088	24127294	NM_001008216	2	-	GALE	protein_coding	5206
chr1	24128366	24151949	NM_001166059	2	-	HMGCL	protein_coding	23583
chr1	24171571	24194859	NM_000147	1	-	FUCA1	protein_coding	23288
chr1	24200459	24239817	NM_001841	1	-	CNR2	protein_coding	39358
chr1	24286300	24289949	NM_017761	1	+	PNRC2	protein_coding	3649
chr1	24290836	24306953	NR_034035	9	-	SRSF10	protein_coding	16117
chr1	24382530	24438665	NM_152372	1	-	MYOM3	protein_coding	56135
chr1	24446260	24469775	NM_021258	1	-	IL22RA1	protein_coding	23515
chr1	24480646	24513765	NM_170743	3	-	IFNLR1	protein_coding	33119
chr1	24526729	24538180	NR_027087	1	+	LOC284632	lincRNA	11451
chr1	24645811	24690970	NM_198174	3	+	GRHL3	protein_coding	45159
chr1	24649529	24681808	NM_021180	1	+	GRHL3	protein_coding	32279
chr1	24742244	24799473	NM_020448	1	+	NIPAL3	protein_coding	57229
chr1	24828840	24863510	NM_001251979	2	+	RCAN3	protein_coding	34670
chr1	24829386	24863510	NM_001251983	4	+	RCAN3	protein_coding	34124
chr1	24834083	24863510	NM_001251978	1	+	RCAN3	protein_coding	29427
chr1	24840803	24863510	NM_001251980	3	+	RCAN3	protein_coding	22707
chr1	24882566	24935818	NM_001010980	1	+	NCMAP	protein_coding	53252
chr1	24969593	24999772	NM_005839	3	+	SRRM1	protein_coding	30179
chr1	25071759	25170815	NM_013943	1	+	CLIC4	protein_coding	99056
chr1	25226001	25256770	NM_004350	1	-	RUNX3	protein_coding	30769
chr1	25226001	25291501	NM_001031680	1	-	RUNX3	protein_coding	65500
chr1	25548766	25559013	NM_207170	2	-	SYF2	protein_coding	10247
chr1	25568739	25573985	NM_020317	1	-	RSRP1	protein_coding	5246
chr1	25598976	25656936	NM_001127691	8	+	RHD	protein_coding	57960
chr1	25664788	25688852	NM_014313	1	+	TMEM50A	protein_coding	24064
chr1	25688739	25747363	NM_020485	4	-	RHCE	protein_coding	58624
chr1	25757348	25826698	NM_018202	2	+	TMEM57	protein_coding	69350
chr1	25870075	25895377	NM_015627	1	+	LDLRAP1	protein_coding	25302
chr1	25943958	26112698	NM_020379	2	+	MAN1C1	protein_coding	168740
chr1	26126666	26144713	NM_020451	2	+	SEPN1	protein_coding	18047
chr1	26146396	26159433	NM_001099627	3	+	MTFR1L	protein_coding	13037
chr1	26146444	26150097	NR_024498	1	-	LOC646471	protein_coding	3653
chr1	26147318	26159433	NM_001099626	1	+	MTFR1L	protein_coding	12115
chr1	26158403	26185949	NM_001287490	2	-	AUNIP	protein_coding	27546
chr1	26187974	26197744	NM_178422	1	-	PAQR7	protein_coding	9770
chr1	26286257	26324648	NM_000437	1	-	PAFAH2	protein_coding	38391
chr1	26348270	26362954	NM_004455	1	+	EXTL1	protein_coding	14684
chr1	26364512	26372629	NM_032513	2	-	SLC30A2	protein_coding	8117
chr1	26377795	26394125	NM_032588	1	-	TRIM63	protein_coding	16330
chr1	26437655	26452039	NM_001243532	1	+	PDIK1L	protein_coding	14384
chr1	26438267	26452039	NM_152835	2	+	PDIK1L	protein_coding	13772
chr1	26485510	26489119	NM_024869	1	+	FAM110D	protein_coding	3609
chr1	26503980	26516376	NM_001297647	3	+	CNKSR1	protein_coding	12396
chr1	26517118	26529033	NM_198137	1	+	CATSPER4	protein_coding	11915
chr1	26560643	26605529	NM_001281517	2	+	CEP85	protein_coding	44886
chr1	26595773	26605529	NM_001281518	1	+	CEP85	protein_coding	9756
chr1	26608772	26633195	NM_183008	2	-	UBXN11	protein_coding	24423
chr1	26648349	26680621	NM_001039775	1	-	AIM1L	protein_coding	32272
chr1	26688124	26699285	NM_001114759	3	-	ZNF683	protein_coding	11161
chr1	26737258	26756219	NM_024674	1	+	LIN28A	protein_coding	18961
chr1	26798901	26803133	NM_005517	1	+	HMGN2	protein_coding	4232
chr1	27022521	27108601	NM_006015	2	+	ARID1A	protein_coding	86080
chr1	27114453	27124894	NM_017837	2	+	PIGV	protein_coding	10441
chr1	27153200	27182211	NM_032283	1	+	ZDHHC18	protein_coding	29011
chr1	27205872	27216869	NM_018066	1	-	GPN2	protein_coding	10997
chr1	27216978	27226962	NM_022078	1	-	GPATCH3	protein_coding	9984
chr1	27237974	27240567	NM_021969	1	-	NR0B2	protein_coding	2593
chr1	27248212	27273362	NM_006600	1	+	NUDC	protein_coding	25150
chr1	27276046	27286901	NM_152365	1	-	KDF1	protein_coding	10855
chr1	27320194	27327377	NM_001013642	1	+	TRNP1	protein_coding	7183
chr1	27331510	27339333	NM_052943	1	-	FAM46B	protein_coding	7823
chr1	27425299	27481621	NM_003047	2	-	SLC9A1	protein_coding	56322
chr1	27561006	27635124	NM_015023	2	+	WDTC1	protein_coding	74118
chr1	27648635	27662891	NM_032125	4	+	TMEM222	protein_coding	14256
chr1	27681669	27693357	NM_004672	2	-	MAP3K6	protein_coding	11688
chr1	27695600	27701315	NM_173452	2	-	FCN3	protein_coding	5715
chr1	27705589	27709823	NM_207397	1	-	CD164L2	protein_coding	4234
chr1	27719147	27722317	NM_005281	1	+	GPR3	protein_coding	3170
chr1	27730729	27816698	NM_006990	2	-	WASF2	protein_coding	85969
chr1	27860755	27930005	NM_001029882	1	-	AHDC1	protein_coding	69250
chr1	27938800	27953106	NM_001042729	2	-	FGR	protein_coding	14306
chr1	27938800	27961727	NM_005248	1	-	FGR	protein_coding	22927
chr1	27992571	27998724	NM_002038	3	-	IFI6	protein_coding	6153
chr1	28052489	28089423	NM_001143914	5	+	FAM76A	protein_coding	36934
chr1	28099693	28150963	NM_177424	1	+	STX12	protein_coding	51270
chr1	28157251	28178183	NM_014110	3	+	PPP1R8	protein_coding	20932
chr1	28199053	28213196	NM_001105556	5	+	THEMIS2	protein_coding	14143
chr1	28218035	28241308	NM_001297558	3	-	RPA2	protein_coding	23273
chr1	28261465	28285668	NM_001304579	3	+	SMPDL3B	protein_coding	24203
chr1	28285972	28294607	NM_018053	1	+	XKR8	protein_coding	8635
chr1	28296854	28415148	NM_001282561	5	-	EYA3	protein_coding	118294
chr1	28473676	28503455	NM_001164723	2	-	PTAFR	protein_coding	29779
chr1	28473676	28520447	NM_001164721	2	-	PTAFR	protein_coding	46771
chr1	28526789	28559542	NM_014280	1	-	DNAJC8	protein_coding	32753
chr1	28562601	28564616	NM_178190	3	+	ATPIF1	protein_coding	2015
chr1	28585962	28609002	NM_031459	1	+	SESN2	protein_coding	23040
chr1	28655512	28662478	NM_017638	2	+	MED18	protein_coding	6966
chr1	28696092	28826881	NM_001048183	1	+	PHACTR4	protein_coding	130789
chr1	28764660	28826881	NM_023923	1	+	PHACTR4	protein_coding	62221
chr1	28832454	28865708	NR_030726	3	+	RCC1	protein_coding	33254
chr1	28844744	28865708	NM_001269	3	+	RCC1	protein_coding	20964
chr1	28879528	28905057	NM_017846	2	+	TRNAU1AP	protein_coding	25529
chr1	28918711	28921088	NM_152304	2	+	RAB42	protein_coding	2377
chr1	28929608	28969604	NM_001135218	2	-	TAF12	protein_coding	39996
chr1	28995239	29042115	NM_006582	2	+	GMEB1	protein_coding	46876
chr1	29063132	29096287	NM_001173128	3	+	YTHDF2	protein_coding	33155
chr1	29138653	29190208	NM_000911	1	+	OPRD1	protein_coding	51555
chr1	29213602	29446558	NM_203342	5	+	EPB41	protein_coding	232956
chr1	29241087	29391733	NM_001166006	1	+	EPB41	protein_coding	150646
chr1	29445936	29449013	NM_001171868	1	-	TMEM200B	protein_coding	3077
chr1	29445936	29450421	NM_001003682	1	-	TMEM200B	protein_coding	4485
chr1	29474249	29508637	NM_005626	1	-	SRSF4	protein_coding	34388
chr1	29519168	29557470	NM_016011	2	-	MECR	protein_coding	38302
chr1	29563027	29653325	NM_005704	4	+	PTPRU	protein_coding	90298
chr1	31184123	31196432	NM_002379	1	-	MATN1	protein_coding	12309
chr1	31205314	31230683	NM_006762	1	-	LAPTM5	protein_coding	25369
chr1	31342312	31381480	NM_014654	1	-	SDC3	protein_coding	39168
chr1	31404352	31538564	NM_014676	2	-	PUM1	protein_coding	134212
chr1	31652591	31712734	NM_024522	1	-	NKAIN1	protein_coding	60143
chr1	31838099	31845923	NM_004102	1	-	FABP3	protein_coding	7824
chr1	31971838	31974167	NR_034112	1	+	LINC01225	lincRNA	2329
chr1	31984035	31989846	NR_027085	1	+	LINC01226	lincRNA	5811
chr1	32042085	32053287	NM_022164	2	+	TINAGL1	protein_coding	11202
chr1	32043745	32053287	NM_001204415	1	+	TINAGL1	protein_coding	9542
chr1	32083300	32092919	NM_001525	1	+	HCRTR1	protein_coding	9619
chr1	32095462	32110218	NR_033688	1	-	PEF1	protein_coding	14756
chr1	32095462	32110838	NR_033686	2	-	PEF1	protein_coding	15376
chr1	32117847	32169768	NM_001856	1	-	COL16A1	protein_coding	51921
chr1	32256022	32281652	NM_001281987	3	-	SPOCD1	protein_coding	25630
chr1	32372021	32385259	NM_001195100	2	-	PTP4A2	protein_coding	13238
chr1	32372021	32403988	NM_080391	1	-	PTP4A2	protein_coding	31967
chr1	32479294	32509482	NR_073498	4	+	KHDRBS1	protein_coding	30188
chr1	32538502	32568467	NM_018056	1	+	TMEM39B	protein_coding	29965
chr1	32573643	32642168	NM_012316	1	+	KPNA6	protein_coding	68525
chr1	32645344	32663886	NM_175852	1	+	TXLNA	protein_coding	18542
chr1	32665986	32670991	NM_001301011	2	+	CCDC28B	protein_coding	5005
chr1	32671235	32674288	NM_001160042	2	+	IQCC	protein_coding	3053
chr1	32674694	32681797	NM_001099434	1	+	DCDC2B	protein_coding	7103
chr1	32716839	32751768	NM_005356	1	+	LCK	protein_coding	34929
chr1	32739711	32751768	NM_001042771	1	+	LCK	protein_coding	12057
chr1	32757707	32799224	NM_004964	1	+	HDAC1	protein_coding	41517
chr1	32799429	32801840	NM_023009	2	-	MARCKSL1	protein_coding	2411
chr1	32830233	32860062	NM_001143889	6	-	BSDC1	protein_coding	29829
chr1	32930657	32953459	NM_001145720	1	+	ZBTB8B	protein_coding	22802
chr1	33004745	33071551	NM_001291496	3	+	ZBTB8A	protein_coding	66806
chr1	33145506	33168361	NM_030786	2	-	SYNC	protein_coding	22855
chr1	33207511	33240571	NM_020888	1	+	KIAA1522	protein_coding	33060
chr1	33231234	33240571	NM_001198972	2	+	KIAA1522	protein_coding	9337
chr1	33327868	33336414	NM_153756	2	-	FNDC5	protein_coding	8546
chr1	33327868	33338093	NM_001171941	1	-	FNDC5	protein_coding	10225
chr1	33352097	33360247	NM_002143	1	+	HPCA	protein_coding	8150
chr1	33360195	33366953	NM_033504	1	-	TMEM54	protein_coding	6758
chr1	33402046	33430414	NM_001300826	3	-	RNF19B	protein_coding	28368
chr1	33473540	33502512	NM_013411	5	-	AK2	protein_coding	28972
chr1	33546713	33586132	NM_052998	4	+	AZIN2	protein_coding	39419
chr1	33547778	33567493	NM_001301826	3	+	AZIN2	protein_coding	19715
chr1	33611002	33647671	NM_018207	1	-	TRIM62	protein_coding	36669
chr1	33722173	33766320	NM_152493	1	+	ZNF362	protein_coding	44147
chr1	33772366	33786699	NM_001080438	1	-	A3GALT2	protein_coding	14333
chr1	33789223	33815499	NM_004427	1	-	PHC2	protein_coding	26276
chr1	33789223	33841194	NM_198040	1	-	PHC2	protein_coding	51971
chr1	33938231	33961995	NM_145238	1	+	ZSCAN20	protein_coding	23764
chr1	34326075	34330392	NM_145205	1	+	HMGB4	protein_coding	4317
chr1	34632483	34684731	NM_032884	1	+	C1orf94	protein_coding	52248
chr1	34642552	34684731	NM_001134734	1	+	C1orf94	protein_coding	42179
chr1	35220647	35224113	NM_005268	1	+	GJB5	protein_coding	3466
chr1	35225341	35229325	NM_153212	1	+	GJB4	protein_coding	3984
chr1	35246789	35251965	NM_024009	1	+	GJB3	protein_coding	5176
chr1	35247910	35251967	NM_001005752	1	+	GJB3	protein_coding	4057
chr1	35258598	35261348	NM_002060	1	+	GJA4	protein_coding	2750
chr1	35315962	35324646	NM_001164824	1	-	SMIM12	protein_coding	8684
chr1	35315962	35325417	NM_138428	2	-	SMIM12	protein_coding	9455
chr1	35331036	35395186	NM_001080418	1	-	DLGAP3	protein_coding	64150
chr1	35441299	35444307	NR_037869	1	-	LOC653160	lincRNA	3008
chr1	35447126	35450948	NM_001195156	1	-	ZMYM6NB	protein_coding	3822
chr1	35525386	35581459	NM_001289088	1	+	ZMYM1	protein_coding	56073
chr1	35544963	35581459	NM_001289090	4	+	ZMYM1	protein_coding	36496
chr1	35649200	35658743	NM_005066	1	-	SFPQ	protein_coding	9543
chr1	35734567	35887545	NM_005095	1	+	ZMYM4	protein_coding	152978
chr1	36038970	36060927	NM_178548	1	+	TFAP2E	protein_coding	21957
chr1	36065142	36097138	NM_001199780	1	-	PSMB2	protein_coding	31996
chr1	36065142	36107445	NM_002794	2	-	PSMB2	protein_coding	42303
chr1	36179476	36184790	NM_152374	1	-	C1orf216	protein_coding	5314
chr1	36197712	36235551	NM_022111	2	-	CLSPN	protein_coding	37839
chr1	36273827	36323490	NM_017629	1	+	AGO4	protein_coding	49663
chr1	36335408	36389899	NM_001317123	1	+	AGO1	protein_coding	54491
chr1	36348795	36389899	NM_012199	2	+	AGO1	protein_coding	41104
chr1	36396682	36522063	NM_024852	2	+	AGO3	protein_coding	125381
chr1	36549675	36553876	NM_014466	1	+	TEKT2	protein_coding	4201
chr1	36554452	36559533	NM_017825	1	+	ADPRHL2	protein_coding	5081
chr1	36560836	36590685	NM_005202	2	-	COL8A2	protein_coding	29849
chr1	36602169	36615115	NM_001270896	6	-	TRAPPC3	protein_coding	12946
chr1	36690016	36770957	NM_005119	1	+	THRAP3	protein_coding	80941
chr1	36771993	36786948	NM_001162530	1	+	SH3D21	protein_coding	14955
chr1	36772707	36786948	NM_024676	1	+	SH3D21	protein_coding	14241
chr1	36787630	36789755	NM_018166	1	-	EVA1B	protein_coding	2125
chr1	36805219	36851528	NM_001282546	3	-	STK40	protein_coding	46309
chr1	36859020	36863560	NM_032881	1	-	LSM10	protein_coding	4540
chr1	36893900	36916086	NM_206837	2	-	OSCP1	protein_coding	22186
chr1	36921361	36930040	NM_031280	1	-	MRPS15	protein_coding	8679
chr1	36931643	36948915	NM_156039	3	-	CSF3R	protein_coding	17272
chr1	37261127	37499844	NM_000831	1	-	GRIK3	protein_coding	238717
chr1	37940118	37949978	NM_025079	1	+	ZC3H12A	protein_coding	9860
chr1	37955560	37980420	NR_073091	6	-	MEAF6	protein_coding	24860
chr1	38000049	38019945	NM_024700	1	-	SNIP1	protein_coding	19896
chr1	38022519	38032458	NM_003462	1	+	DNALI1	protein_coding	9939
chr1	38032412	38061586	NM_013285	1	-	GNL2	protein_coding	29174
chr1	38076950	38100595	NM_001242909	4	-	RSPO1	protein_coding	23645
chr1	38147241	38156267	NM_001303030	3	-	C1orf109	protein_coding	9026
chr1	38158072	38175391	NM_001256875	2	+	CDCA8	protein_coding	17319
chr1	38225944	38230824	NM_173641	2	-	EPHA10	protein_coding	4880
chr1	38259773	38267278	NM_001031740	2	+	MANEAL	protein_coding	7505
chr1	38261159	38267278	NM_152496	1	+	MANEAL	protein_coding	6119
chr1	38275238	38325292	NM_005955	1	-	MTF1	protein_coding	50054
chr1	38326368	38397463	NM_001297434	1	-	INPP5B	protein_coding	71095
chr1	38326368	38412729	NM_005540	1	-	INPP5B	protein_coding	86361
chr1	38422651	38455761	NM_006802	1	-	SF3A3	protein_coding	33110
chr1	38462441	38471187	NM_004468	2	-	FHL3	protein_coding	8746
chr1	38478383	38490497	NM_016037	1	+	UTP11L	protein_coding	12114
chr1	38509522	38512450	NM_002699	1	-	POU3F1	protein_coding	2928
chr1	38674705	38680439	NR_038928	1	-	LINC01343	lincRNA	5734
chr1	39303868	39325495	NM_022157	2	-	RRAGC	protein_coding	21627
chr1	39328161	39339050	NM_012333	2	-	MYCBP	protein_coding	10889
chr1	39351477	39395185	NM_001304746	1	-	RHBDL2	protein_coding	43708
chr1	39351477	39407502	NM_017821	1	-	RHBDL2	protein_coding	56025
chr1	39456915	39471737	NM_001136275	2	+	AKIRIN1	protein_coding	14822
chr1	39491966	39500308	NM_001184979	2	+	NDUFS5	protein_coding	8342
chr1	39549838	39952810	NM_012090	1	+	MACF1	protein_coding	402972
chr1	39875175	39882154	NM_015038	1	+	KIAA0754	protein_coding	6979
chr1	39957317	39995541	NM_181809	1	+	BMP8A	protein_coding	38224
chr1	40026484	40042521	NM_001135653	3	-	PABPC4	protein_coding	16037
chr1	40089102	40105348	NM_014571	1	-	HEYL	protein_coding	16246
chr1	40124792	40137710	NM_032526	1	-	NT5C1A	protein_coding	12918
chr1	40144319	40157382	NM_016257	3	-	HPCAL4	protein_coding	13063
chr1	40204516	40222441	NM_006112	5	+	PPIE	protein_coding	17925
chr1	40223902	40254533	NM_001720	1	-	BMP8B	protein_coding	30631
chr1	40306705	40349183	NR_132406	17	-	TRIT1	protein_coding	42478
chr1	40361095	40367687	NM_001033082	3	-	MYCL	protein_coding	6592
chr1	40420783	40435640	NM_001136493	5	+	MFSD2A	protein_coding	14857
chr1	40506254	40538321	NM_006367	2	+	CAP1	protein_coding	32067
chr1	40538381	40563142	NM_000310	2	-	PPT1	protein_coding	24761
chr1	40627040	40706593	NM_012421	1	+	RLF	protein_coding	79553
chr1	40713572	40717365	NM_001008740	1	+	TMCO2	protein_coding	3793
chr1	40723721	40759856	NM_005857	1	+	ZMPSTE24	protein_coding	36135
chr1	40766162	40782939	NM_001852	1	-	COL9A2	protein_coding	16777
chr1	40839377	40888998	NM_022733	1	+	SMAP2	protein_coding	49621
chr1	40840304	40888998	NM_001198978	1	+	SMAP2	protein_coding	48694
chr1	40859016	40888998	NM_001198979	1	+	SMAP2	protein_coding	29982
chr1	40862471	40888998	NM_001198980	1	+	SMAP2	protein_coding	26527
chr1	40916336	40929390	NM_023070	1	+	ZFP69B	protein_coding	13054
chr1	40943301	40962015	NM_198494	1	+	ZFP69	protein_coding	18714
chr1	40974432	40982214	NM_022774	1	+	EXO5	protein_coding	7782
chr1	40997232	41013841	NM_152373	1	+	ZNF684	protein_coding	16609
chr1	41086351	41131324	NM_014747	1	-	RIMS3	protein_coding	44973
chr1	41157241	41237275	NM_001142589	5	+	NFYC	protein_coding	80034
chr1	41174994	41237276	NM_001308115	1	+	NFYC	protein_coding	62282
chr1	41204507	41237276	NM_001308114	1	+	NFYC	protein_coding	32769
chr1	41249683	41306124	NM_172163	2	+	KCNQ4	protein_coding	56441
chr1	41444970	41478237	NR_125440	2	+	CTPS1	protein_coding	33267
chr1	41454119	41478237	NM_001301237	1	+	CTPS1	protein_coding	24118
chr1	41481268	41487427	NM_001300859	3	-	SLFNL1	protein_coding	6159
chr1	41492870	41625605	NM_001172222	1	-	SCMH1	protein_coding	132735
chr1	41492870	41627104	NM_001031694	1	-	SCMH1	protein_coding	134234
chr1	41492870	41628689	NM_001172221	1	-	SCMH1	protein_coding	135819
chr1	41492870	41707815	NM_001172218	4	-	SCMH1	protein_coding	214945
chr1	41944445	41950354	NM_001956	3	-	EDN2	protein_coding	5909
chr1	42312859	42384496	NR_038260	3	-	HIVEP3	protein_coding	71637
chr1	42312859	42501596	NR_038261	1	-	HIVEP3	protein_coding	188737
chr1	42619091	42621495	NM_007102	1	+	GUCA2B	protein_coding	2404
chr1	42628361	42630395	NM_033553	1	-	GUCA2A	protein_coding	2034
chr1	42642209	42800903	NM_014947	3	-	FOXJ3	protein_coding	158694
chr1	42642209	42801548	NM_001198850	1	-	FOXJ3	protein_coding	159339
chr1	42846467	42889900	NM_173642	1	+	RIMKLA	protein_coding	43433
chr1	42896000	42921938	NM_032257	2	-	ZMYND12	protein_coding	25938
chr1	43000559	43120335	NM_001080850	1	+	CCDC30	protein_coding	119776
chr1	43124047	43142429	NM_006347	1	+	PPIH	protein_coding	18382
chr1	43147905	43169474	NM_004559	1	+	YBX1	protein_coding	21569
chr1	43148657	43169474	NR_132737	1	+	YBX1	protein_coding	20817
chr1	43198763	43205925	NM_001185117	3	-	CLDN19	protein_coding	7162
chr1	43253660	43263901	NM_001242750	1	+	LOC100129924	protein_coding	10241
chr1	43291248	43310660	NM_018538	1	+	ERMAP	protein_coding	19412
chr1	43312243	43318146	NM_015911	2	+	ZNF691	protein_coding	5903
chr1	43735664	43739673	NM_144626	1	+	TMEM125	protein_coding	4009
chr1	43747556	43751288	NM_001164829	2	-	C1orf210	protein_coding	3732
chr1	43766565	43788781	NM_005424	2	+	TIE1	protein_coding	22216
chr1	43803474	43820135	NM_005373	1	+	MPL	protein_coding	16661
chr1	43824625	43828873	NM_001255	1	+	CDC20	protein_coding	4248
chr1	43829067	43833745	NR_046117	5	-	ELOVL1	protein_coding	4678
chr1	43916673	43919660	NM_001243526	3	-	HYI	protein_coding	2987
chr1	43996546	44089343	NM_130440	2	+	PTPRF	protein_coding	92797
chr1	44115796	44171189	NM_014663	1	+	KDM4A	protein_coding	55393
chr1	44173203	44396837	NR_073021	25	+	ST3GAL3	protein_coding	223634
chr1	44398991	44402912	NM_001136215	3	+	ARTN	protein_coding	3921
chr1	44412477	44433694	NM_014652	1	+	IPO13	protein_coding	21217
chr1	44435652	44439043	NM_001039589	2	+	DPH2	protein_coding	3391
chr1	44440319	44443972	NM_001039457	3	+	ATP6V0B	protein_coding	3653
chr1	44444873	44456843	NM_003780	1	+	B4GALT2	protein_coding	11970
chr1	44445607	44456843	NM_030587	1	+	B4GALT2	protein_coding	11236
chr1	44446176	44456843	NM_001005417	1	+	B4GALT2	protein_coding	10667
chr1	44457279	44462198	NM_152499	1	+	CCDC24	protein_coding	4919
chr1	44462154	44483012	NR_048548	4	-	SLC6A9	protein_coding	20858
chr1	44462154	44497164	NM_001024845	2	-	SLC6A9	protein_coding	35010
chr1	44584521	44600809	NM_173484	1	+	KLF17	protein_coding	16288
chr1	44679124	44686351	NM_001034024	3	+	DMAP1	protein_coding	7227
chr1	44686741	44820951	NM_001301700	5	-	ERI3	protein_coding	134210
chr1	44870959	45117396	NM_018150	1	+	RNF220	protein_coding	246437
chr1	45205489	45233438	NM_006845	2	+	KIF2C	protein_coding	27949
chr1	45212033	45233438	NM_001297656	2	+	KIF2C	protein_coding	21405
chr1	45241245	45244412	NM_001012	1	+	RPS8	protein_coding	3167
chr1	45249256	45253426	NM_153274	1	-	BEST4	protein_coding	4170
chr1	45265896	45271667	NM_004073	1	+	PLK3	protein_coding	5771
chr1	45274153	45279801	NM_001136537	1	+	BTBD19	protein_coding	5648
chr1	45285515	45308616	NM_001166292	2	-	PTCH2	protein_coding	23101
chr1	45340200	45452394	NM_001166588	3	-	EIF2B3	protein_coding	112194
chr1	45482075	45672250	NM_020883	1	-	ZSWIM5	protein_coding	190175
chr1	45809554	45956840	NM_007170	1	-	TESK2	protein_coding	147286
chr1	45965855	45976739	NM_015506	1	+	MMACHC	protein_coding	10884
chr1	45976706	45987610	NM_181697	3	-	PRDX1	protein_coding	10904
chr1	45976706	45988562	NM_001202431	1	-	PRDX1	protein_coding	11856
chr1	46016454	46035723	NM_001202413	4	+	AKR1A1	protein_coding	19269
chr1	46049659	46084578	NM_002482	3	+	NASP	protein_coding	34919
chr1	46092975	46152302	NM_021639	1	-	GPBP1L1	protein_coding	59327
chr1	46153846	46160108	NM_016486	1	+	TMEM69	protein_coding	6262
chr1	46164406	46216485	NM_005897	2	-	IPP	protein_coding	52079
chr1	46269284	46501796	NM_015112	1	+	MAST2	protein_coding	232512
chr1	46505811	46598708	NM_001114172	4	-	PIK3R3	protein_coding	92897
chr1	46505811	46642167	NM_001303427	1	-	PIK3R3	protein_coding	136356
chr1	46640748	46651634	NM_005727	1	+	TSPAN1	protein_coding	10886
chr1	46654352	46663171	NM_001290130	2	-	POMGNT1	protein_coding	8819
chr1	46654352	46664121	NM_017739	1	-	POMGNT1	protein_coding	9769
chr1	46654352	46685977	NM_001243766	1	-	POMGNT1	protein_coding	31625
chr1	46669005	46686928	NM_001013615	1	+	LURAP1	protein_coding	17923
chr1	46713366	46744145	NM_001142548	2	+	RAD54L	protein_coding	30779
chr1	46859938	46879520	NM_001441	1	+	FAAH	protein_coding	19582
chr1	46972667	46979886	NM_172225	2	+	DMBX1	protein_coding	7219
chr1	47023078	47069966	NR_024174	5	-	MKNK1	protein_coding	46888
chr1	47073386	47080805	NM_145279	1	-	MOB3C	protein_coding	7419
chr1	47073386	47082563	NM_201403	1	-	MOB3C	protein_coding	9177
chr1	47100710	47131550	NM_001243728	2	-	ATPAF1	protein_coding	30840
chr1	47100710	47134099	NM_022745	2	-	ATPAF1	protein_coding	33389
chr1	47140830	47184736	NM_014774	1	-	EFCAB14	protein_coding	43906
chr1	47264669	47285021	NM_001099772	2	+	CYP4B1	protein_coding	20352
chr1	47394845	47407156	NM_000778	1	-	CYP4A11	protein_coding	12311
chr1	47489239	47516423	NM_178033	1	+	CYP4X1	protein_coding	27184
chr1	47533159	47583992	NM_178134	1	+	CYP4Z1	protein_coding	50833
chr1	47603096	47613153	NM_001308102	2	+	CYP4A22	protein_coding	10057
chr1	47649260	47655771	NM_005764	1	-	PDZK1IP1	protein_coding	6511
chr1	47681961	47698007	NM_001290403	6	-	TAL1	protein_coding	16046
chr1	47715810	47779819	NM_001048166	6	-	STIL	protein_coding	64009
chr1	47799468	47844511	NM_016308	4	+	CMPK1	protein_coding	45043
chr1	47901688	47906363	NM_004474	1	+	FOXD2	protein_coding	4675
chr1	48226199	48462562	NM_001194986	1	-	TRABD2B	protein_coding	236363
chr1	48688356	48714316	NM_001011547	2	+	SLC5A9	protein_coding	25960
chr1	48761043	48937880	NM_001286238	3	-	SPATA6	protein_coding	176837
chr1	48998526	50489626	NM_032785	1	-	AGBL4	protein_coding	1491100
chr1	49193194	49242641	NM_001302082	2	-	BEND5	protein_coding	49447
chr1	50513685	50669457	NM_001144777	1	+	ELAVL4	protein_coding	155772
chr1	50569581	50669457	NM_001144776	1	+	ELAVL4	protein_coding	99876
chr1	50571936	50669457	NM_001144775	1	+	ELAVL4	protein_coding	97521
chr1	50574591	50669457	NM_001144774	2	+	ELAVL4	protein_coding	94866
chr1	50575287	50669457	NM_001294348	1	+	ELAVL4	protein_coding	94170
chr1	50883222	50889119	NM_032110	1	-	DMRTA2	protein_coding	5897
chr1	50906934	51425936	NM_007051	1	-	FAF1	protein_coding	519002
chr1	51434366	51440306	NM_001262	1	+	CDKN2C	protein_coding	5940
chr1	51435641	51440309	NM_078626	1	+	CDKN2C	protein_coding	4668
chr1	51567905	51613754	NM_001136508	1	+	C1orf185	protein_coding	45849
chr1	51701944	51739119	NM_014372	1	+	RNF11	protein_coding	37175
chr1	51752929	51763633	NM_001297666	2	-	TTC39A	protein_coding	10704
chr1	51752929	51787940	NM_001080494	2	-	TTC39A	protein_coding	35011
chr1	51752929	51810788	NM_001144832	1	-	TTC39A	protein_coding	57859
chr1	51761209	51796236	NM_001297662	3	-	TTC39A	protein_coding	35027
chr1	51819934	51887793	NM_001159969	1	-	EPS15	protein_coding	67859
chr1	51819934	51984995	NM_001981	1	-	EPS15	protein_coding	165061
chr1	52082545	52254891	NM_148909	5	+	OSBPL9	protein_coding	172346
chr1	52195485	52254891	NM_148904	3	+	OSBPL9	protein_coding	59406
chr1	52254865	52343712	NM_001242361	1	-	NRDC	protein_coding	88847
chr1	52254865	52344609	NM_001101662	2	-	NRDC	protein_coding	89744
chr1	52373627	52456436	NM_002867	1	-	RAB3B	protein_coding	82809
chr1	52607765	52812358	NM_004799	2	+	ZFYVE9	protein_coding	204593
chr1	52816264	52831877	NM_032449	1	-	CC2D1B	protein_coding	15613
chr1	52888947	53018762	NM_001009881	2	-	ZCCHC11	protein_coding	129815
chr1	53068042	53074723	NM_015696	1	+	GPX7	protein_coding	6681
chr1	53099065	53122737	NM_001042693	1	+	FAM159A	protein_coding	23672
chr1	53152013	53164038	NM_023077	1	-	COA7	protein_coding	12025
chr1	53192130	53293013	NM_024646	1	+	ZYG11B	protein_coding	100883
chr1	53308182	53360247	NM_001307931	2	+	ZYG11A	protein_coding	52065
chr1	53361581	53387446	NM_001198962	3	-	ECHDC2	protein_coding	25865
chr1	53392900	53517289	NM_001193600	5	+	SCP2	protein_coding	124389
chr1	53480609	53517289	NM_001007250	3	+	SCP2	protein_coding	36680
chr1	53527723	53551174	NM_001199082	4	+	PODN	protein_coding	23451
chr1	53552850	53608304	NM_006671	5	-	SLC1A7	protein_coding	55454
chr1	53662100	53679869	NM_000098	1	+	CPT2	protein_coding	17769
chr1	53692563	53704282	NM_002370	1	-	MAGOH	protein_coding	11719
chr1	53708040	53793821	NM_017522	4	-	LRP8	protein_coding	85781
chr1	53925071	53933160	NM_033067	1	+	DMRTB1	protein_coding	8089
chr1	53971905	54199877	NM_147193	1	-	GLIS1	protein_coding	227972
chr1	54231133	54304225	NM_001168551	3	-	NDC1	protein_coding	73092
chr1	54317391	54355487	NR_036639	3	-	YIPF1	protein_coding	38096
chr1	54359860	54376759	NM_001039716	4	+	DIO1	protein_coding	16899
chr1	54472970	54483859	NM_001276395	5	-	LDLRAD1	protein_coding	10889
chr1	54604667	54618679	NM_201546	1	-	CDCP2	protein_coding	14012
chr1	54665839	54684056	NM_016491	1	+	MRPL37	protein_coding	18217
chr1	55013806	55100417	NM_015547	2	+	ACOT11	protein_coding	86611
chr1	55074849	55089200	NM_176782	1	-	FAM151A	protein_coding	14351
chr1	55107412	55175940	NM_001039464	4	+	MROH7	protein_coding	68528
chr1	55181494	55208328	NM_004623	2	+	TTC4	protein_coding	26834
chr1	55222570	55230226	NM_152268	1	-	PARS2	protein_coding	7656
chr1	55250223	55266941	NM_017904	2	-	TTC22	protein_coding	16718
chr1	55271735	55307937	NM_152607	2	+	LEXM	protein_coding	36202
chr1	55315299	55352921	NM_014762	1	-	DHCR24	protein_coding	37622
chr1	55446336	55457966	NM_182532	1	+	TMEM61	protein_coding	11630
chr1	55464616	55474465	NM_057176	1	+	BSND	protein_coding	9849
chr1	55505148	55530526	NM_174936	1	+	PCSK9	protein_coding	25378
chr1	55505894	55530526	NR_110451	1	+	PCSK9	protein_coding	24632
chr1	55532031	55681039	NM_015306	1	-	USP24	protein_coding	149008
chr1	56960418	57045257	NM_003713	1	-	PLPP3	protein_coding	84839
chr1	57110989	57181008	NM_006252	1	+	PRKAA2	protein_coding	70019
chr1	57184476	57285369	NM_001004303	1	-	C1orf168	protein_coding	100893
chr1	57320442	57383894	NM_000562	1	+	C8A	protein_coding	63452
chr1	57394882	57431813	NM_001278544	3	-	C8B	protein_coding	36931
chr1	57463578	58716211	NM_021080	1	-	DAB1	protein_coding	1252633
chr1	58946390	59012471	NM_145243	1	-	OMA1	protein_coding	66081
chr1	59041094	59043166	NM_002353	1	-	TACSTD2	protein_coding	2072
chr1	59120410	59165747	NM_001085487	1	-	MYSM1	protein_coding	45337
chr1	59246462	59249785	NM_002228	1	-	JUN	protein_coding	3323
chr1	59250822	59365384	NR_108106	3	+	LINC01135	lincRNA	114562
chr1	59597607	59612479	NR_027120	1	-	HSD52	lincRNA	14872
chr1	59762624	60228402	NM_001113411	3	+	FGGY	protein_coding	465778
chr1	59775749	60228402	NM_001244714	1	+	FGGY	protein_coding	452653
chr1	59981300	60228402	NM_001278224	1	+	FGGY	protein_coding	247102
chr1	60280532	60342050	NM_015888	1	+	HOOK1	protein_coding	61518
chr1	60358979	60392423	NM_000775	1	-	CYP2J2	protein_coding	33444
chr1	60456065	60539442	NM_152377	1	-	C1orf87	protein_coding	83377
chr1	61542945	61928460	NM_001145511	1	+	NFIA	protein_coding	385515
chr1	61547533	61928460	NM_001145512	3	+	NFIA	protein_coding	380927
chr1	62146718	62191095	NM_032027	1	-	TM2D1	protein_coding	44377
chr1	62208148	62629591	NM_176877	1	+	INADL	protein_coding	421443
chr1	62660473	62678001	NM_019079	2	+	L1TD1	protein_coding	17528
chr1	62701836	62785083	NM_181712	1	-	KANK4	protein_coding	83247
chr1	62901974	62917475	NM_001017415	3	+	USP1	protein_coding	15501
chr1	62920396	63154039	NM_001271999	5	-	DOCK7	protein_coding	233643
chr1	63063157	63071976	NM_014495	1	+	ANGPTL3	protein_coding	8819
chr1	63249776	63330941	NM_032852	2	+	ATG4C	protein_coding	81165
chr1	63624753	63782928	NR_038252	1	-	LINC00466	lincRNA	158175
chr1	63788729	63790797	NM_012183	1	+	FOXD3	protein_coding	2068
chr1	63833260	63904233	NM_013339	1	+	ALG6	protein_coding	70973
chr1	64058946	64125916	NM_002633	1	+	PGM1	protein_coding	66970
chr1	64059479	64125916	NM_001172819	1	+	PGM1	protein_coding	66437
chr1	64088886	64125916	NM_001172818	1	+	PGM1	protein_coding	37030
chr1	64239689	64647179	NM_005012	2	+	ROR1	protein_coding	407490
chr1	64669489	64710027	NM_152489	1	+	UBE2U	protein_coding	40538
chr1	64936475	65158741	NM_020925	1	+	CACHD1	protein_coding	222266
chr1	64971596	65158741	NM_001293274	1	+	CACHD1	protein_coding	187145
chr1	65210777	65298914	NM_018211	1	+	RAVER2	protein_coding	88137
chr1	65298905	65432187	NM_002227	1	-	JAK1	protein_coding	133282
chr1	65613231	65697828	NM_203464	3	+	AK4	protein_coding	84597
chr1	65730376	65881552	NM_014787	2	+	DNAJC6	protein_coding	151176
chr1	65775217	65881552	NM_001256864	1	+	DNAJC6	protein_coding	106335
chr1	65886130	65893692	NM_001198683	3	+	LEPROT	protein_coding	7562
chr1	65886334	66101111	NM_001003679	3	+	LEPR	protein_coding	214777
chr1	65991371	66101111	NM_001198689	3	+	LEPR	protein_coding	109740
chr1	66258192	66840262	NM_001297440	2	+	PDE4B	protein_coding	582070
chr1	66258855	66840262	NM_002600	1	+	PDE4B	protein_coding	581407
chr1	66378927	66840262	NM_001297441	1	+	PDE4B	protein_coding	461335
chr1	66458298	66840262	NM_001037340	1	+	PDE4B	protein_coding	381964
chr1	66797790	66840262	NM_001037339	1	+	PDE4B	protein_coding	42472
chr1	66820060	66840262	NM_001297442	1	+	PDE4B	protein_coding	20202
chr1	66999251	67216822	NM_001308203	2	+	SGIP1	protein_coding	217571
chr1	67218139	67244730	NM_152665	1	+	TCTEX1D1	protein_coding	26591
chr1	67263423	67266942	NM_005478	1	-	INSL5	protein_coding	3519
chr1	67395925	67454302	NM_001077701	2	+	MIER1	protein_coding	58377
chr1	67465014	67520080	NM_015139	1	-	SLC35D1	protein_coding	55066
chr1	67557858	67600654	NM_001276352	3	-	C1orf141	protein_coding	42796
chr1	67632168	67725650	NM_144701	1	+	IL23R	protein_coding	93482
chr1	67773046	67862583	NR_047583	6	+	IL12RB2	protein_coding	89537
chr1	67873492	67896123	NM_001018068	4	-	SERBP1	protein_coding	22631
chr1	68150859	68154021	NM_001199741	3	+	GADD45A	protein_coding	3162
chr1	68167148	68299155	NM_018841	1	-	GNG12	protein_coding	132007
chr1	68511644	68517314	NM_004675	1	-	DIRAS3	protein_coding	5670
chr1	68591040	68698284	NM_024911	3	-	WLS	protein_coding	107244
chr1	68894506	68915642	NM_000329	1	-	RPE65	protein_coding	21136
chr1	68939834	68962904	NM_017779	2	-	DEPDC1	protein_coding	23070
chr1	70225857	70589171	NM_020794	1	+	LRRC7	protein_coding	363314
chr1	70876900	70905534	NM_001902	3	+	CTH	protein_coding	28634
chr1	71318035	71513491	NR_028292	10	-	PTGER3	protein_coding	195456
chr1	71528973	71546972	NM_203350	2	-	ZRANB2	protein_coding	17999
chr1	71868624	72748277	NM_173808	1	-	NEGR1	protein_coding	879653
chr1	75033794	75139422	NM_001002912	1	-	ERICH3	protein_coding	105628
chr1	75594118	75627218	NM_001001933	1	+	LHX8	protein_coding	33100
chr1	75600566	75627218	NM_001256114	1	+	LHX8	protein_coding	26652
chr1	75672074	76076799	NM_152697	2	-	SLC44A5	protein_coding	404725
chr1	76190031	76229363	NM_001286044	5	+	ACADM	protein_coding	39332
chr1	76251878	76260775	NR_073562	2	+	RABGGTB	protein_coding	8897
chr1	76262555	76378923	NM_002440	1	+	MSH4	protein_coding	116368
chr1	76384557	76398116	NR_026546	2	-	ASB17	protein_coding	13559
chr1	76540388	77042892	NM_001160011	2	+	ST6GALNAC3	protein_coding	502504
chr1	77333185	77529737	NM_030965	1	+	ST6GALNAC5	protein_coding	196552
chr1	77554666	77685132	NM_005482	1	-	PIGK	protein_coding	130466
chr1	77747661	78025654	NM_174858	1	+	AK5	protein_coding	277993
chr1	77748286	78025654	NM_012093	1	+	AK5	protein_coding	277368
chr1	78028100	78148343	NM_015534	1	-	ZZZ3	protein_coding	120243
chr1	78028100	78149112	NM_001308237	1	-	ZZZ3	protein_coding	121012
chr1	78177337	78225564	NM_201626	3	-	USP33	protein_coding	48227
chr1	78245308	78345225	NM_001270384	2	+	FAM73A	protein_coding	99917
chr1	78354199	78409578	NM_001172309	2	+	NEXN	protein_coding	55379
chr1	78470511	78483648	NM_007034	2	+	DNAJB4	protein_coding	13137
chr1	78510645	78604133	NM_001304725	1	+	GIPC2	protein_coding	93488
chr1	78511588	78604133	NM_017655	1	+	GIPC2	protein_coding	92545
chr1	78695282	78835147	NR_027310	1	+	MGC27382	lincRNA	139865
chr1	78956727	79006386	NM_001039585	2	+	PTGFR	protein_coding	49659
chr1	79086066	79111830	NM_006820	1	+	IFI44L	protein_coding	25764
chr1	79115476	79129763	NM_006417	1	+	IFI44	protein_coding	14287
chr1	79355448	79472495	NM_022159	1	-	ADGRL4	protein_coding	117047
chr1	82165454	82458422	NM_001297704	1	+	ADGRL2	protein_coding	292968
chr1	82266081	82458422	NM_001297705	3	+	ADGRL2	protein_coding	192341
chr1	84335056	84464833	NM_024686	1	-	TTLL7	protein_coding	129777
chr1	84543657	84704181	NM_002731	2	+	PRKACB	protein_coding	160524
chr1	84609930	84704181	NM_182948	2	+	PRKACB	protein_coding	94251
chr1	84629866	84671122	NM_001300917	7	+	PRKACB	protein_coding	41256
chr1	84647314	84704181	NM_001242862	1	+	PRKACB	protein_coding	56867
chr1	84764048	84816481	NM_001010971	1	+	SAMD13	protein_coding	52433
chr1	84767288	84816481	NM_001134663	1	+	SAMD13	protein_coding	49193
chr1	84768333	84816481	NM_001134664	1	+	SAMD13	protein_coding	48148
chr1	84864214	84880691	NM_021233	1	+	DNASE2B	protein_coding	16477
chr1	84874033	84880691	NM_058248	1	+	DNASE2B	protein_coding	6658
chr1	84944919	84964033	NM_025065	1	+	RPF1	protein_coding	19114
chr1	84964005	84972262	NM_005274	1	-	GNG5	protein_coding	8257
chr1	85018803	85040163	NM_004388	1	-	CTBS	protein_coding	21360
chr1	85093912	85100703	NR_027379	1	-	LINC01555	protein_coding	6791
chr1	85109389	85156240	NM_014021	5	-	SSX2IP	protein_coding	46851
chr1	85279085	85358896	NM_012152	1	-	LPAR3	protein_coding	79811
chr1	85391265	85462805	NM_153259	1	-	MCOLN2	protein_coding	71540
chr1	85483764	85514223	NM_018298	2	-	MCOLN3	protein_coding	30459
chr1	85527980	85598821	NM_145172	2	+	WDR63	protein_coding	70841
chr1	85623355	85666728	NM_032184	1	-	SYDE2	protein_coding	43373
chr1	85731459	85742587	NM_003921	1	-	BCL10	protein_coding	11128
chr1	85784167	85930889	NM_012137	1	-	DDAH1	protein_coding	146722
chr1	85784167	86044046	NM_001134445	1	-	DDAH1	protein_coding	259879
chr1	86046443	86049648	NM_001554	1	+	CYR61	protein_coding	3205
chr1	86115105	86174116	NM_017953	2	-	ZNHIT6	protein_coding	59011
chr1	86194915	86622121	NM_152890	1	-	COL24A1	protein_coding	427206
chr1	86812506	86862025	NM_001184766	4	-	ODF2L	protein_coding	49519
chr1	86889768	86922240	NM_006536	1	+	CLCA2	protein_coding	32472
chr1	86934525	86965974	NM_001285	1	+	CLCA1	protein_coding	31449
chr1	87012758	87046432	NR_024602	2	+	CLCA4	protein_coding	33674
chr1	87170252	87213867	NM_016009	4	+	SH3GLB1	protein_coding	43615
chr1	87794150	87814607	NM_006769	1	+	LMO4	protein_coding	20457
chr1	87819209	87837338	NR_038324	1	-	LINC01364	lincRNA	18129
chr1	89149921	89301938	NM_006256	1	+	PKN2	protein_coding	152017
chr1	89318320	89357301	NM_001514	1	-	GTF2B	protein_coding	38981
chr1	89401455	89458643	NM_001008661	2	-	CCBL2	protein_coding	57188
chr1	89445138	89458643	NM_001162536	2	-	RBMXL1	protein_coding	13505
chr1	89472359	89488549	NM_018284	1	-	GBP3	protein_coding	16190
chr1	89517986	89531043	NM_002053	1	-	GBP1	protein_coding	13057
chr1	89571815	89591842	NM_004120	1	-	GBP2	protein_coding	20027
chr1	89597433	89641723	NM_207398	1	-	GBP7	protein_coding	44290
chr1	89646830	89664633	NM_052941	1	-	GBP4	protein_coding	17803
chr1	89724633	89738544	NM_001134486	2	-	GBP5	protein_coding	13911
chr1	89829435	89853719	NM_198460	1	+	GBP6	protein_coding	24284
chr1	89990396	90063420	NM_001134476	1	+	LRRC8B	protein_coding	73024
chr1	90024271	90063420	NM_015350	1	+	LRRC8B	protein_coding	39149
chr1	90098643	90185094	NM_032270	1	+	LRRC8C	protein_coding	86451
chr1	90286572	90401989	NM_001134479	1	+	LRRC8D	protein_coding	115417
chr1	90287479	90401989	NM_018103	1	+	LRRC8D	protein_coding	114510
chr1	90460677	90472000	NM_182975	2	+	ZNF326	protein_coding	11323
chr1	91177578	91182794	NM_020063	1	-	BARHL2	protein_coding	5216
chr1	91380856	91487065	NM_016620	1	-	ZNF644	protein_coding	106209
chr1	91380856	91487812	NM_032186	2	-	ZNF644	protein_coding	106956
chr1	91726322	91870426	NM_001017975	1	-	HFM1	protein_coding	144104
chr1	91966403	91991321	NM_003503	3	+	CDC7	protein_coding	24918
chr1	92145899	92351836	NM_001195683	3	-	TGFBR3	protein_coding	205937
chr1	92145899	92371559	NM_001195684	1	-	TGFBR3	protein_coding	225660
chr1	92414927	92479985	NM_001242806	6	+	BRDT	protein_coding	65058
chr1	92417708	92479985	NM_001726	1	+	BRDT	protein_coding	62277
chr1	92495532	92529093	NM_173567	1	+	EPHX4	protein_coding	33561
chr1	92545861	92613401	NM_183242	1	+	BTBD8	protein_coding	67540
chr1	92632608	92650280	NM_015237	1	+	KIAA1107	protein_coding	17672
chr1	92683572	92711367	NM_001012425	1	+	C1orf146	protein_coding	27795
chr1	92940317	92949356	NM_001127215	1	-	GFI1	protein_coding	9039
chr1	92940317	92951628	NM_001127216	1	-	GFI1	protein_coding	11311
chr1	92940317	92952433	NM_005263	1	-	GFI1	protein_coding	12116
chr1	92974252	93257961	NM_005665	2	-	EVI5	protein_coding	283709
chr1	93297593	93307481	NM_000969	1	+	RPL5	protein_coding	9888
chr1	93307716	93342707	NM_001252271	1	-	FAM69A	protein_coding	34991
chr1	93307716	93427079	NM_001252269	4	-	FAM69A	protein_coding	119363
chr1	93544791	93604638	NM_001164393	4	+	MTF2	protein_coding	59847
chr1	93913687	94020218	NM_001024948	3	+	FNBP1L	protein_coding	106531
chr1	94027297	94050719	NM_001308251	1	-	BCAR3	protein_coding	23422
chr1	94027342	94079702	NM_001261410	1	-	BCAR3	protein_coding	52360
chr1	94027342	94147394	NM_003567	2	-	BCAR3	protein_coding	120052
chr1	94027342	94312706	NM_001261408	1	-	BCAR3	protein_coding	285364
chr1	94335013	94344762	NM_014597	1	-	DNTTIP2	protein_coding	9749
chr1	94350755	94375154	NM_002061	2	-	GCLM	protein_coding	24399
chr1	94458393	94586705	NM_000350	1	-	ABCA4	protein_coding	128312
chr1	94634462	94703307	NM_004815	1	-	ARHGAP29	protein_coding	68845
chr1	94883932	94984219	NM_002858	2	+	ABCD3	protein_coding	100287
chr1	94994731	95007413	NM_001178096	2	-	F3	protein_coding	12682
chr1	95285897	95360803	NM_001258343	7	+	SLC44A3	protein_coding	74906
chr1	95362504	95391364	NM_001286056	1	-	CNN3	protein_coding	28860
chr1	95362504	95392779	NM_001839	2	-	CNN3	protein_coding	30275
chr1	95448278	95538507	NM_001305242	3	-	ALG14	protein_coding	90229
chr1	95558072	95663161	NM_001199679	1	+	TMEM56	protein_coding	105089
chr1	95582893	95663161	NM_152487	1	+	TMEM56	protein_coding	80268
chr1	95699710	95712781	NR_103483	7	+	RWDD3	protein_coding	13071
chr1	95940292	95944912	NR_033966	1	+	FLJ31662	lincRNA	4620
chr1	97187160	97280605	NR_125357	8	+	PTBP2	protein_coding	93445
chr1	97188193	97280605	NR_125356	1	+	PTBP2	protein_coding	92412
chr1	98185313	98386615	NM_001160301	2	-	DPYD	protein_coding	201302
chr1	98453555	98515249	NR_046105	1	-	MIR137HG	lincRNA	61694
chr1	98676266	98738214	NR_046088	1	+	LOC729987	lincRNA	61948
chr1	99127235	99226056	NM_015976	3	+	SNX7	protein_coding	98821
chr1	99355800	99470449	NM_001010861	2	-	PLPPR5	protein_coding	114649
chr1	99729847	99775138	NM_001166252	2	+	PLPPR4	protein_coding	45291
chr1	100111430	100160097	NM_017734	1	+	PALMD	protein_coding	48667
chr1	100174258	100231349	NM_001013660	1	-	FRRS1	protein_coding	57091
chr1	100315639	100389579	NM_000642	5	+	AGL	protein_coding	73940
chr1	100326765	100389579	NM_000645	1	+	AGL	protein_coding	62814
chr1	100503788	100548929	NM_033055	1	+	MFSD14A	protein_coding	45141
chr1	100614003	100643829	NM_001256386	4	-	LRRC39	protein_coding	29826
chr1	100652477	100715409	NM_001918	1	-	DBT	protein_coding	62932
chr1	100731713	100758325	NM_001130841	2	+	RTCA	protein_coding	26612
chr1	100818022	100985833	NM_003672	3	+	CDC14A	protein_coding	167811
chr1	101003727	101007583	NM_022049	1	+	GPR88	protein_coding	3856
chr1	101092605	101112560	NR_038914	1	-	LINC01349	lincRNA	19955
chr1	101185195	101204601	NM_001078	3	+	VCAM1	protein_coding	19406
chr1	101702304	101707076	NM_001400	1	+	S1PR1	protein_coding	4772
chr1	102268122	102312636	NM_001288821	2	-	OLFM3	protein_coding	44514
chr1	102268122	102462790	NM_001288823	4	-	OLFM3	protein_coding	194668
chr1	103342022	103574052	NM_001854	4	-	COL11A1	protein_coding	232030
chr1	104068577	104097859	NM_017619	1	+	RNPC3	protein_coding	29282
chr1	104159953	104168402	NM_000699	1	+	AMY2A	protein_coding	8449
chr1	104615644	104619693	NR_033990	1	+	LOC100129138	lincRNA	4049
chr1	107599266	107601916	NM_018137	1	+	PRMT6	protein_coding	2650
chr1	107682539	108027521	NM_014917	2	+	NTNG1	protein_coding	344982
chr1	107690690	108027521	NM_001113228	2	+	NTNG1	protein_coding	336831
chr1	108113781	108231126	NM_001079874	1	-	VAV3	protein_coding	117345
chr1	108113781	108507545	NM_006113	1	-	VAV3	protein_coding	393764
chr1	108677343	108735431	NM_213651	1	-	SLC25A24	protein_coding	58088
chr1	108677343	108742980	NM_013386	1	-	SLC25A24	protein_coding	65637
chr1	108765962	108786703	NM_001143989	1	-	NBPF4	protein_coding	20741
chr1	108992903	109013260	NM_001143988	2	+	NBPF6	protein_coding	20357
chr1	109102970	109181949	NM_001010883	1	+	FAM102B	protein_coding	78979
chr1	109190909	109204148	NM_144584	2	-	HENMT1	protein_coding	13239
chr1	109234931	109244422	NM_018061	2	+	PRPF38B	protein_coding	9491
chr1	109255555	109285367	NM_001144937	1	+	FNDC7	protein_coding	29812
chr1	109289284	109352148	NM_007269	1	+	STXBP3	protein_coding	62864
chr1	109358519	109399726	NM_152763	1	-	AKNAD1	protein_coding	41207
chr1	109358519	109400864	NR_049760	1	-	AKNAD1	protein_coding	42345
chr1	109419602	109473044	NM_013296	1	+	GPSM2	protein_coding	53442
chr1	109472129	109493070	NM_001278203	2	-	CLCC1	protein_coding	20941
chr1	109472129	109506121	NM_015127	2	-	CLCC1	protein_coding	33992
chr1	109512837	109584850	NM_001142551	3	-	WDR47	protein_coding	72013
chr1	109606997	109618624	NM_005645	1	-	TAF13	protein_coding	11627
chr1	109633402	109639554	NM_020141	1	+	TMEM167B	protein_coding	6152
chr1	109648572	109656479	NM_001122961	1	-	C1orf194	protein_coding	7907
chr1	109756514	109760113	NR_034072	2	+	SARS	protein_coding	3599
chr1	109792640	109818378	NM_001408	1	+	CELSR2	protein_coding	25738
chr1	109822175	109825790	NM_001005290	3	-	PSRC1	protein_coding	3615
chr1	109834986	109849663	NM_001265613	2	-	MYBPHL	protein_coding	14677
chr1	109852187	109935979	NM_001205228	1	-	SORT1	protein_coding	83792
chr1	109852187	109940567	NM_002959	1	-	SORT1	protein_coding	88380
chr1	109941652	109969108	NM_001199774	4	-	PSMA5	protein_coding	27456
chr1	110009099	110024764	NM_001040709	1	+	SYPL2	protein_coding	15665
chr1	110026560	110035420	NM_153340	1	+	ATXN7L2	protein_coding	8860
chr1	110036657	110043063	NM_001134402	5	+	CYB561D1	protein_coding	6406
chr1	110049445	110052336	NM_020703	1	-	AMIGO1	protein_coding	2891
chr1	110091185	110138454	NM_006496	1	+	GNAI3	protein_coding	47269
chr1	110145888	110155705	NM_005272	1	-	GNAT2	protein_coding	9817
chr1	110162434	110174677	NM_139156	2	+	AMPD2	protein_coding	12243
chr1	110163202	110174677	NM_004037	2	+	AMPD2	protein_coding	11475
chr1	110166609	110174677	NM_001257361	1	+	AMPD2	protein_coding	8068
chr1	110168048	110174677	NM_203404	1	+	AMPD2	protein_coding	6629
chr1	110198697	110204331	NR_024538	3	+	GSTM4	protein_coding	5634
chr1	110230417	110236367	NM_146421	2	+	GSTM1	protein_coding	5950
chr1	110254863	110260890	NM_000851	1	+	GSTM5	protein_coding	6027
chr1	110276553	110283660	NM_000849	2	-	GSTM3	protein_coding	7107
chr1	110292701	110306644	NM_133181	3	-	EPS8L3	protein_coding	13943
chr1	110453232	110473616	NM_172211	4	+	CSF1	protein_coding	20384
chr1	110527386	110566364	NM_006621	2	+	AHCYL1	protein_coding	38978
chr1	110543548	110566364	NM_001242674	1	+	AHCYL1	protein_coding	22816
chr1	110546569	110566364	NM_001242675	2	+	AHCYL1	protein_coding	19795
chr1	110574198	110597263	NM_001270768	1	+	STRIP1	protein_coding	23065
chr1	110577222	110597263	NR_073071	2	+	STRIP1	protein_coding	20041
chr1	110602996	110613322	NM_006492	1	-	ALX3	protein_coding	10326
chr1	110693131	110744823	NM_001010898	1	+	SLC6A17	protein_coding	51692
chr1	110753335	110776674	NR_036437	3	+	KCNC4	protein_coding	23339
chr1	110881944	110889303	NM_022768	2	+	RBM15	protein_coding	7359
chr1	110905472	110933704	NM_001201546	5	-	SLC16A4	protein_coding	28232
chr1	110943876	110950546	NM_006402	1	-	LAMTOR5	protein_coding	6670
chr1	110993787	110999976	NM_032414	1	+	PROK1	protein_coding	6189
chr1	111136201	111174096	NM_001204269	1	-	KCNA2	protein_coding	37895
chr1	111145775	111148975	NM_004974	1	-	KCNA2	protein_coding	3200
chr1	111196185	111214397	NR_109846	1	-	KCNA3	protein_coding	18212
chr1	111196185	111216076	NR_109845	1	-	KCNA3	protein_coding	19891
chr1	111215073	111217655	NM_002232	1	-	KCNA3	protein_coding	2582
chr1	111413820	111442558	NM_001040033	1	+	CD53	protein_coding	28738
chr1	111415721	111442558	NM_000560	1	+	CD53	protein_coding	26837
chr1	111489811	111506566	NM_018372	2	-	LRIF1	protein_coding	16755
chr1	111728590	111743325	NM_024901	1	-	DENND2D	protein_coding	14735
chr1	111728590	111747160	NM_001271833	1	-	DENND2D	protein_coding	18570
chr1	111770280	111786062	NM_001025197	2	+	CHI3L2	protein_coding	15782
chr1	111772332	111786062	NM_001025199	1	+	CHI3L2	protein_coding	13730
chr1	111833473	111863188	NM_201653	8	+	CHIA	protein_coding	29715
chr1	111889181	111895639	NM_181643	3	+	PIFO	protein_coding	6458
chr1	111956936	111970399	NM_002557	1	-	OVGP1	protein_coding	13463
chr1	112016490	112021134	NM_174896	3	+	C1orf162	protein_coding	4644
chr1	112025969	112046743	NM_020683	1	-	TMIGD3	protein_coding	20774
chr1	112025969	112106625	NM_001302680	2	-	TMIGD3	protein_coding	80656
chr1	112141628	112150940	NR_034126	1	-	LINC01160	lincRNA	9312
chr1	112162404	112259317	NM_001010935	3	+	RAP1A	protein_coding	96913
chr1	112264685	112282046	NM_019099	1	-	FAM212B	protein_coding	17361
chr1	112318453	112531777	NM_172198	2	-	KCND3	protein_coding	213324
chr1	112533189	112541463	NM_001270945	1	+	LOC643355	lincRNA	8274
chr1	112938799	113003786	NM_018704	1	+	CTTNBP2NL	protein_coding	64987
chr1	113009162	113063910	NM_001291880	2	+	WNT2B	protein_coding	54748
chr1	113051369	113063910	NM_024494	1	+	WNT2B	protein_coding	12541
chr1	113216933	113243368	NM_001286072	3	+	MOV10	protein_coding	26435
chr1	113243748	113250025	NM_175744	3	-	RHOC	protein_coding	6277
chr1	113252615	113257950	NM_005167	1	-	PPM1J	protein_coding	5335
chr1	113263188	113269856	NM_182759	2	+	FAM19A3	protein_coding	6668
chr1	113454469	113498975	NM_003051	2	-	SLC16A1	protein_coding	44506
chr1	113615791	113667824	NM_014813	2	+	LRIG2	protein_coding	52033
chr1	113933474	114228545	NM_001142782	2	+	MAGI3	protein_coding	295071
chr1	114239823	114301777	NM_006608	1	-	PHTF1	protein_coding	61954
chr1	114304453	114355098	NM_018364	2	-	RSBN1	protein_coding	50645
chr1	114356432	114414381	NM_015967	4	-	PTPN22	protein_coding	57949
chr1	114471995	114520491	NM_198268	2	+	HIPK1	protein_coding	48496
chr1	114493766	114520491	NM_198269	1	+	HIPK1	protein_coding	26725
chr1	114496498	114520491	NM_181358	1	+	HIPK1	protein_coding	23993
chr1	114522012	114524876	NM_001286353	3	+	OLFML3	protein_coding	2864
chr1	114631913	114695062	NM_205848	1	-	SYT6	protein_coding	63149
chr1	114631913	114696472	NM_001270805	1	-	SYT6	protein_coding	64559
chr1	114935398	115053781	NM_015906	2	-	TRIM33	protein_coding	118383
chr1	115110180	115124265	NM_005872	1	-	BCAS2	protein_coding	14085
chr1	115127195	115212732	NM_001256404	2	-	DENND2C	protein_coding	85537
chr1	115215719	115238239	NM_001172626	2	-	AMPD1	protein_coding	22520
chr1	115247084	115259515	NM_002524	1	-	NRAS	protein_coding	12431
chr1	115259533	115300671	NM_001242892	6	-	CSDE1	protein_coding	41138
chr1	115312104	115323308	NR_049741	4	-	SIKE1	protein_coding	11204
chr1	115397423	115537990	NM_003176	4	+	SYCP1	protein_coding	140567
chr1	115572444	115576930	NM_000549	1	+	TSHB	protein_coding	4486
chr1	115590632	115632121	NM_001308316	3	-	TSPAN2	protein_coding	41489
chr1	115828536	115880857	NM_002506	1	-	NGF	protein_coding	52321
chr1	116184573	116240845	NM_138959	2	+	VANGL1	protein_coding	56272
chr1	116185249	116240845	NM_001172412	1	+	VANGL1	protein_coding	55596
chr1	116242625	116311426	NM_001232	1	-	CASQ2	protein_coding	68801
chr1	116378998	116383747	NM_005599	2	-	NHLH2	protein_coding	4749
chr1	116519118	116612675	NM_018420	1	+	SLC22A15	protein_coding	93557
chr1	116654375	116677861	NM_152367	1	+	MAB21L3	protein_coding	23486
chr1	116915794	116947396	NM_000701	1	+	ATP1A1	protein_coding	31602
chr1	116916488	116947396	NM_001160233	1	+	ATP1A1	protein_coding	30908
chr1	116925991	116947396	NM_001160234	1	+	ATP1A1	protein_coding	21405
chr1	117061321	117113715	NM_001144822	3	-	CD58	protein_coding	52394
chr1	117117019	117209578	NM_001542	1	-	IGSF3	protein_coding	92559
chr1	117117019	117210377	NM_001007237	1	-	IGSF3	protein_coding	93358
chr1	117297085	117311851	NM_001767	1	+	CD2	protein_coding	14766
chr1	117452544	117532980	NM_020440	1	+	PTGFRN	protein_coding	80436
chr1	117544371	117579173	NM_004258	4	+	CD101	protein_coding	34802
chr1	117602948	117645491	NM_003594	1	+	TTF2	protein_coding	42543
chr1	117653676	117664411	NM_025188	2	-	TRIM45	protein_coding	10735
chr1	117686208	117746458	NM_001253849	1	-	VTCN1	protein_coding	60250
chr1	117686208	117753582	NR_045604	4	-	VTCN1	protein_coding	67374
chr1	117910084	118068320	NM_006699	1	+	MAN1A2	protein_coding	158236
chr1	118148603	118171011	NM_017709	1	+	FAM46C	protein_coding	22408
chr1	118496287	118727848	NM_206996	1	-	SPAG17	protein_coding	231561
chr1	119425665	119532179	NM_152380	1	-	TBX15	protein_coding	106514
chr1	119573838	119683295	NM_015836	2	-	WARS2	protein_coding	109457
chr1	119911398	119936753	NM_001005783	2	+	HAO2	protein_coding	25355
chr1	119957553	119965662	NM_001166120	2	+	HSD3B2	protein_coding	8109
chr1	120049825	120057681	NM_000862	1	+	HSD3B1	protein_coding	7856
chr1	120161999	120190390	NM_001080470	1	-	ZNF697	protein_coding	28391
chr1	120254418	120286849	NM_006623	1	+	PHGDH	protein_coding	32431
chr1	120290618	120311555	NM_001166107	2	-	HMGCS2	protein_coding	20937
chr1	120336640	120354203	NM_032044	3	-	REG4	protein_coding	17563
chr1	120436155	120439147	NM_021794	1	-	ADAM30	protein_coding	2992
chr1	120454175	120612317	NM_024408	2	-	NOTCH2	protein_coding	158142
chr1	120839004	120855681	NM_001100910	1	+	FAM72B	protein_coding	16677
chr1	120926127	120935944	NM_001017986	4	-	FCGR1B	protein_coding	9817
chr1	143717587	143744519	NR_104014	2	-	LINC01138	lincRNA	26932
chr1	143896451	143913143	NM_207418	1	-	FAM72D	protein_coding	16692
chr1	144146810	146467744	NM_001278267	1	+	NBPF20	protein_coding	2320934
chr1	144851423	145039995	NM_001198832	1	-	PDE4DIP	protein_coding	188572
chr1	144890590	144932365	NM_001002811	1	-	PDE4DIP	protein_coding	41775
chr1	144951760	144995082	NM_001195261	5	-	PDE4DIP	protein_coding	43322
chr1	144951760	144997111	NM_001195260	1	-	PDE4DIP	protein_coding	45351
chr1	144951760	145076186	NM_022359	1	-	PDE4DIP	protein_coding	124426
chr1	145209112	145286270	NM_203458	1	+	NOTCH2NL	protein_coding	77158
chr1	145413190	145417545	NM_213653	5	+	HFE2	protein_coding	4355
chr1	145438437	145442644	NM_006472	1	+	TXNIP	protein_coding	4207
chr1	145439346	145442644	NM_001313972	1	+	TXNIP	protein_coding	3298
chr1	145477066	145501669	NM_153713	1	+	LIX1L	protein_coding	24603
chr1	145507556	145513535	NM_005105	1	+	RBM8A	protein_coding	5979
chr1	145516164	145523732	NM_003846	5	+	PEX11B	protein_coding	7568
chr1	145524890	145543868	NM_001303041	3	+	ITGA10	protein_coding	18978
chr1	145549208	145568526	NM_144698	2	+	ANKRD35	protein_coding	19318
chr1	145575987	145586546	NM_006099	1	+	PIAS3	protein_coding	10559
chr1	145586492	145589435	NM_001012758	1	-	NUDT17	protein_coding	2943
chr1	145695797	145715639	NR_103845	2	-	CD160	protein_coding	19842
chr1	145727665	145764206	NM_001201326	3	+	PDZK1	protein_coding	36541
chr1	145764594	145827103	NM_001097612	3	-	GPR89A	protein_coding	62509
chr1	146626684	146644168	NR_103871	3	-	PRKAB2	protein_coding	17484
chr1	146657839	146697230	NM_001144830	3	-	FMO5	protein_coding	39391
chr1	146714290	146767447	NM_024568	6	+	CHD1L	protein_coding	53157
chr1	146853913	146989699	NR_038423	1	-	LINC00624	lincRNA	135786
chr1	147013270	147098020	NM_004326	1	+	BCL9	protein_coding	84750
chr1	147119167	147142634	NM_016361	1	-	ACP6	protein_coding	23467
chr1	147228331	147232714	NM_181703	1	-	GJA5	protein_coding	4383
chr1	147228331	147245466	NM_005266	1	-	GJA5	protein_coding	17135
chr1	147374945	147381395	NM_005267	1	+	GJA8	protein_coding	6450
chr1	148250248	148346756	NM_015383	1	-	NBPF14	protein_coding	96508
chr1	148558187	148596267	NM_001170755	1	+	NBPF15	protein_coding	38080
chr1	148560846	148596267	NM_173638	1	+	NBPF15	protein_coding	35421
chr1	148928312	148951595	NR_027355	2	+	LOC645166	lincRNA	23283
chr1	148930404	148953054	NR_027354	1	+	LOC645166	lincRNA	22650
chr1	149754249	149764074	NM_000566	1	+	FCGR1A	protein_coding	9825
chr1	149874871	149878543	NM_001278719	1	-	SV2A	protein_coding	3672
chr1	149874871	149889434	NM_014849	1	-	SV2A	protein_coding	14563
chr1	149895208	149900144	NM_005850	1	-	SF3B4	protein_coding	4936
chr1	149900542	149908266	NM_181873	1	-	MTMR11	protein_coding	7724
chr1	149900542	149908791	NM_001145862	1	-	MTMR11	protein_coding	8249
chr1	149912228	149982686	NM_020205	1	-	OTUD7B	protein_coding	70458
chr1	150039349	150117505	NM_001279353	5	+	VPS45	protein_coding	78156
chr1	150121623	150132260	NM_001304722	3	+	PLEKHO1	protein_coding	10637
chr1	150122775	150132260	NM_001304723	1	+	PLEKHO1	protein_coding	9485
chr1	150190716	150207026	NM_001136479	1	-	ANP32E	protein_coding	16310
chr1	150190716	150208504	NM_030920	4	-	ANP32E	protein_coding	17788
chr1	150230137	150237480	NM_012113	1	+	CA14	protein_coding	7343
chr1	150237798	150241609	NR_045034	7	-	APH1A	protein_coding	3811
chr1	150244686	150253335	NM_001301040	5	+	C1orf54	protein_coding	8649
chr1	150254942	150259504	NM_001300838	5	+	CIART	protein_coding	4562
chr1	150266261	150281414	NM_031901	2	+	MRPS21	protein_coding	15153
chr1	150293927	150325704	NM_004698	1	+	PRPF3	protein_coding	31777
chr1	150336586	150449041	NM_015203	3	+	RPRD2	protein_coding	112455
chr1	150459839	150480085	NM_025150	5	+	TARS2	protein_coding	20246
chr1	150480486	150486265	NM_001202858	3	+	ECM1	protein_coding	5779
chr1	150488232	150490508	NR_051960	1	+	FALEC	lincRNA	2276
chr1	150521844	150531224	NM_025008	4	+	ADAMTSL4	protein_coding	9380
chr1	150547026	150552214	NM_001197320	3	-	MCL1	protein_coding	5188
chr1	150594598	150602098	NM_207042	8	-	ENSA	protein_coding	7500
chr1	150618700	150669672	NM_018178	1	-	GOLPH3L	protein_coding	50972
chr1	150670534	150693364	NM_032132	2	-	HORMAD1	protein_coding	22830
chr1	150702671	150738433	NM_001199739	2	-	CTSS	protein_coding	35762
chr1	150768683	150780917	NM_000396	1	-	CTSK	protein_coding	12234
chr1	150782180	150849244	NM_001197325	5	-	ARNT	protein_coding	67064
chr1	150898814	150937220	NM_012432	3	+	SETDB1	protein_coding	38406
chr1	150937648	150947479	NM_022075	2	-	CERS2	protein_coding	9831
chr1	150954498	150968114	NM_003568	1	+	ANXA9	protein_coding	13616
chr1	150969300	150979385	NM_001040217	3	-	FAM63A	protein_coding	10085
chr1	151009028	151020076	NM_138278	2	+	BNIPL	protein_coding	11048
chr1	151020258	151023871	NM_017860	1	+	C1orf56	protein_coding	3613
chr1	151043079	151091007	NM_144618	1	+	GABPB2	protein_coding	47928
chr1	151104162	151119140	NM_001178061	3	-	SEMA6C	protein_coding	14978
chr1	151129104	151132225	NM_024575	1	+	TNFAIP8L2	protein_coding	3121
chr1	151148775	151162689	NM_001271087	3	-	VPS72	protein_coding	13914
chr1	151171020	151222007	NM_001135636	4	+	PIP5K1A	protein_coding	50987
chr1	151227196	151239954	NM_002810	1	+	PSMD4	protein_coding	12758
chr1	151254030	151264381	NM_001304764	1	+	ZNF687	protein_coding	10351
chr1	151254787	151264381	NM_001304763	2	+	ZNF687	protein_coding	9594
chr1	151264272	151300191	NM_001198774	4	-	PI4KB	protein_coding	35919
chr1	151313115	151319769	NM_000449	2	-	RFX5	protein_coding	6654
chr1	151336777	151345210	NM_001258289	3	-	SELENBP1	protein_coding	8433
chr1	151372040	151374412	NM_002796	1	+	PSMB4	protein_coding	2372
chr1	151375199	151414681	NM_207171	1	-	POGZ	protein_coding	39482
chr1	151375199	151431941	NM_145796	4	-	POGZ	protein_coding	56742
chr1	151483861	151511167	NM_020770	1	+	CGN	protein_coding	27306
chr1	151512780	151556059	NM_020127	3	+	TUFT1	protein_coding	43279
chr1	151584661	151671559	NM_030918	1	+	SNX27	protein_coding	86898
chr1	151672533	151688792	NM_001172648	1	-	CELF3	protein_coding	16259
chr1	151672533	151689296	NM_001291106	4	-	CELF3	protein_coding	16763
chr1	151694012	151702082	NM_001144956	1	+	RIIAD1	protein_coding	8070
chr1	151739130	151743806	NM_016178	1	+	OAZ3	protein_coding	4676
chr1	151745954	151763010	NM_001083965	4	-	TDRKH	protein_coding	17056
chr1	151772739	151777918	NM_001004432	1	-	LINGO4	protein_coding	5179
chr1	151778546	151798553	NM_001001523	1	-	RORC	protein_coding	20007
chr1	151778546	151804348	NM_005060	1	-	RORC	protein_coding	25802
chr1	151810338	151813033	NM_001136003	1	-	C2CD4D	protein_coding	2695
chr1	151819576	151826173	NM_182578	1	-	THEM5	protein_coding	6597
chr1	151843342	151882361	NM_053055	1	-	THEM4	protein_coding	39019
chr1	151955385	151966714	NM_002966	1	-	S100A10	protein_coding	11329
chr1	152004981	152009511	NM_005620	1	-	S100A11	protein_coding	4530
chr1	152056619	152061540	NM_001008536	1	-	TCHHL1	protein_coding	4921
chr1	152078792	152087930	NM_007113	1	-	TCHH	protein_coding	9138
chr1	152126070	152131704	NM_001122965	1	-	RPTN	protein_coding	5634
chr1	152184551	152196672	NM_001009931	1	-	HRNR	protein_coding	12121
chr1	152274650	152297679	NM_002016	1	-	FLG	protein_coding	23029
chr1	152321212	152332482	NM_001014342	1	-	FLG2	protein_coding	11270
chr1	152381718	152386750	NM_016190	1	-	CRNN	protein_coding	5032
chr1	152730505	152734529	NM_001025231	1	+	KPRP	protein_coding	4024
chr1	152758752	152760901	NM_178353	1	+	LCE1E	protein_coding	2149
chr1	152850797	152857523	NM_030663	1	+	SMCP	protein_coding	6726
chr1	152881038	152884362	NM_005547	1	+	IVL	protein_coding	3324
chr1	152974222	152976332	NM_005416	2	+	SPRR3	protein_coding	2110
chr1	153232178	153234600	NM_000427	1	+	LOR	protein_coding	2422
chr1	153270337	153283194	NM_052891	1	-	PGLYRP3	protein_coding	12857
chr1	153302596	153321317	NM_020393	1	-	PGLYRP4	protein_coding	18721
chr1	153330329	153333503	NM_002965	1	+	S100A9	protein_coding	3174
chr1	153388999	153395701	NM_176823	1	+	S100A7A	protein_coding	6702
chr1	153409470	153412503	NM_001045479	1	-	S100A7L2	protein_coding	3033
chr1	153430219	153433137	NM_002963	1	-	S100A7	protein_coding	2918
chr1	153509622	153514241	NM_002962	1	-	S100A5	protein_coding	4619
chr1	153516094	153518282	NM_019554	2	-	S100A4	protein_coding	2188
chr1	153533584	153538306	NM_005978	1	-	S100A2	protein_coding	4722
chr1	153579358	153581831	NM_001317008	2	-	S100A16	protein_coding	2473
chr1	153579358	153585644	NR_133645	2	-	S100A16	protein_coding	6286
chr1	153586731	153588808	NM_020672	1	-	S100A14	protein_coding	2077
chr1	153600872	153604513	NM_006271	1	+	S100A1	protein_coding	3641
chr1	153606457	153618782	NM_015607	4	+	CHTOP	protein_coding	12325
chr1	153631129	153634328	NR_052019	3	+	SNAPIN	protein_coding	3199
chr1	153634263	153643504	NM_004515	2	-	ILF2	protein_coding	9241
chr1	153651163	153666468	NM_000906	1	+	NPR1	protein_coding	15305
chr1	153700566	153746555	NM_023015	1	+	INTS3	protein_coding	45989
chr1	153747767	153752633	NM_024330	1	+	SLC27A3	protein_coding	4866
chr1	153777202	153895451	NM_020699	1	-	GATAD2B	protein_coding	118249
chr1	153901976	153919154	NM_014856	1	-	DENND4B	protein_coding	17178
chr1	153920147	153931132	NM_181715	1	-	CRTC2	protein_coding	10985
chr1	153931574	153936117	NM_001271958	4	-	SLC39A1	protein_coding	4543
chr1	153946744	153950451	NM_006694	1	-	JTB	protein_coding	3707
chr1	153954092	153957842	NM_001272038	1	-	RAB13	protein_coding	3750
chr1	153954092	153958853	NM_002870	2	-	RAB13	protein_coding	4761
chr1	153965167	154127592	NM_001159484	2	-	NUP210L	protein_coding	162425
chr1	154127779	154150697	NM_001278191	1	-	TPM3	protein_coding	22918
chr1	154127779	154155725	NM_001278190	8	-	TPM3	protein_coding	27946
chr1	154134288	154164611	NM_152263	2	-	TPM3	protein_coding	30323
chr1	154171561	154178841	NM_001010979	1	-	C1orf189	protein_coding	7280
chr1	154245038	154248355	NM_001018837	2	+	HAX1	protein_coding	3317
chr1	154293591	154297801	NM_080429	1	+	AQP10	protein_coding	4210
chr1	154298035	154310322	NM_001005855	1	+	ATP8B2	protein_coding	12287
chr1	154300275	154323780	NM_020452	1	+	ATP8B2	protein_coding	23505
chr1	154377668	154441926	NM_181359	3	+	IL6R	protein_coding	64258
chr1	154521050	154531120	NM_017582	1	-	UBE2Q1	protein_coding	10070
chr1	154540256	154552353	NM_000748	1	+	CHRNB2	protein_coding	12097
chr1	154554533	154578776	NM_001193495	1	-	ADAR	protein_coding	24243
chr1	154554533	154580724	NM_015840	3	-	ADAR	protein_coding	26191
chr1	154554533	154600456	NM_001025107	1	-	ADAR	protein_coding	45923
chr1	154669941	154832338	NM_170782	1	-	KCNN3	protein_coding	162397
chr1	154669941	154842754	NM_001204087	2	-	KCNN3	protein_coding	172813
chr1	154897207	154909484	NM_006556	1	-	PMVK	protein_coding	12277
chr1	154916558	154928567	NM_020524	1	-	PBXIP1	protein_coding	12009
chr1	154929501	154934258	NM_138300	1	-	PYGO2	protein_coding	4757
chr1	154934773	154943223	NM_001130040	2	-	SHC1	protein_coding	8450
chr1	154955769	154965587	NM_001184891	4	+	FLAD1	protein_coding	9818
chr1	154975105	154991001	NR_049765	5	+	ZBTB7B	protein_coding	15896
chr1	155006281	155023406	NM_001143687	2	+	DCST1	protein_coding	17125
chr1	155051347	155060014	NM_004952	1	+	EFNA3	protein_coding	8667
chr1	155100348	155107386	NM_182685	2	+	EFNA1	protein_coding	7038
chr1	155107819	155111334	NM_001287591	10	+	SLC50A1	protein_coding	3515
chr1	155147229	155157447	NR_046329	2	+	TRIM46	protein_coding	10218
chr1	155158299	155162706	NM_001204292	20	-	MUC1	protein_coding	4407
chr1	155204238	155211069	NM_000157	2	-	GBA	protein_coding	6831
chr1	155204238	155214653	NM_001171811	3	-	GBA	protein_coding	10415
chr1	155216995	155225274	NM_198264	3	-	FAM189B	protein_coding	8279
chr1	155225769	155232176	NM_052837	2	-	SCAMP3	protein_coding	6407
chr1	155232658	155243320	NM_001294339	3	-	CLK2	protein_coding	10662
chr1	155247217	155259639	NM_020897	2	+	HCN3	protein_coding	12422
chr1	155259083	155271225	NM_000298	2	-	PKLR	protein_coding	12142
chr1	155278538	155290457	NM_001135822	5	+	FDPS	protein_coding	11919
chr1	155290639	155300909	NM_001105203	2	+	RUSC1	protein_coding	10270
chr1	155293727	155300909	NM_001105205	7	+	RUSC1	protein_coding	7182
chr1	155305051	155532324	NM_018489	1	-	ASH1L	protein_coding	227273
chr1	155579960	155584758	NR_046292	7	+	MSTO1	protein_coding	4798
chr1	155658881	155708800	NM_001199851	5	+	DAP3	protein_coding	49919
chr1	155829259	155854990	NM_152280	1	+	SYT11	protein_coding	25731
chr1	155867598	155881193	NM_006912	3	-	RIT1	protein_coding	13595
chr1	155882833	155904233	NM_014949	1	-	KIAA0907	protein_coding	21400
chr1	155916629	155948336	NM_001162384	3	-	ARHGEF2	protein_coding	31707
chr1	155978838	155990758	NM_003145	1	-	SSR2	protein_coding	11920
chr1	156030939	156040305	NM_020387	2	+	RAB25	protein_coding	9366
chr1	156084460	156109880	NM_170708	4	+	LMNA	protein_coding	25420
chr1	156095907	156107657	NM_001282624	2	+	LMNA	protein_coding	11750
chr1	156119734	156147542	NM_001193301	1	+	SEMA4A	protein_coding	27808
chr1	156123321	156147542	NM_001193300	3	+	SEMA4A	protein_coding	24221
chr1	156163722	156182587	NR_104411	5	+	SLC25A44	protein_coding	18865
chr1	156182778	156213123	NM_001199662	4	+	PMF1-BGLAP	protein_coding	30345
chr1	156213111	156217908	NM_001272110	13	-	PAQR6	protein_coding	4797
chr1	156254069	156262234	NM_032323	1	+	TMEM79	protein_coding	8165
chr1	156262477	156265480	NM_144580	5	-	GLMP	protein_coding	3003
chr1	156307104	156316785	NM_144627	1	+	TSACC	protein_coding	9681
chr1	156338979	156355013	NM_001256396	4	+	RHBG	protein_coding	16034
chr1	156374054	156399184	NM_006365	1	-	C1orf61	protein_coding	25130
chr1	156433512	156460391	NM_001271629	1	-	MEF2D	protein_coding	26879
chr1	156433512	156470634	NM_005920	1	-	MEF2D	protein_coding	37122
chr1	156495196	156542396	NM_178229	1	-	IQGAP3	protein_coding	47200
chr1	156549518	156556562	NM_001105669	1	+	TTC24	protein_coding	7044
chr1	156561557	156564091	NM_144772	1	+	APOA1BP	protein_coding	2534
chr1	156564099	156571279	NM_182679	2	-	GPATCH4	protein_coding	7180
chr1	156589085	156595517	NM_021817	1	+	HAPLN2	protein_coding	6432
chr1	156611739	156623264	NM_198427	2	+	BCAN	protein_coding	11525
chr1	156638555	156647189	NM_006617	1	-	NES	protein_coding	8634
chr1	156669399	156675608	NM_001199723	2	-	CRABP2	protein_coding	6209
chr1	156698262	156706752	NM_001142560	2	+	RRNAD1	protein_coding	8490
chr1	156707093	156710923	NM_024540	2	-	MRPL24	protein_coding	3830
chr1	156711898	156722240	NM_001126050	3	-	HDGF	protein_coding	10342
chr1	156737273	156770609	NM_005973	1	+	PRCC	protein_coding	33336
chr1	156776034	156786640	NM_003975	4	-	SH2D2A	protein_coding	10606
chr1	156810664	156828712	NM_014215	1	-	INSRR	protein_coding	18048
chr1	156830670	156851642	NM_001012331	2	+	NTRK1	protein_coding	20972
chr1	156863522	156886226	NM_001080471	1	+	PEAR1	protein_coding	22704
chr1	156890423	156902880	NM_144702	1	+	LRRC71	protein_coding	12457
chr1	156904631	157015162	NM_014784	2	-	ARHGEF11	protein_coding	110531
chr1	157061834	157069600	NM_001004341	1	-	ETV3L	protein_coding	7766
chr1	157094458	157108383	NM_001145312	2	-	ETV3	protein_coding	13925
chr1	157483166	157522310	NM_001195388	2	-	FCRL5	protein_coding	39144
chr1	157543538	157567870	NM_031282	1	-	FCRL4	protein_coding	24332
chr1	157647977	157670647	NM_052939	1	-	FCRL3	protein_coding	22670
chr1	157715522	157746922	NM_001159488	3	-	FCRL2	protein_coding	31400
chr1	157764193	157789940	NM_001159397	3	-	FCRL1	protein_coding	25747
chr1	157800703	157811634	NM_005894	1	-	CD5L	protein_coding	10931
chr1	157963062	158070052	NM_001286349	2	+	KIRREL	protein_coding	106990
chr1	158101833	158110430	NR_033946	1	-	LOC646268	lincRNA	8597
chr1	158149736	158156216	NM_001766	1	+	CD1D	protein_coding	6480
chr1	158223926	158228058	NM_001763	1	+	CD1A	protein_coding	4132
chr1	158259562	158264564	NM_001765	1	+	CD1C	protein_coding	5002
chr1	158297739	158301321	NM_001764	1	-	CD1B	protein_coding	3582
chr1	158323485	158327343	NM_001185112	13	+	CD1E	protein_coding	3858
chr1	158580495	158656506	NM_003126	1	-	SPTA1	protein_coding	76011
chr1	158801167	158819270	NM_002432	1	+	MNDA	protein_coding	18103
chr1	158901336	158946849	NM_198929	4	+	PYHIN1	protein_coding	45513
chr1	158979681	159024945	NM_005531	2	+	IFI16	protein_coding	45264
chr1	159032274	159046647	NM_004833	1	-	AIM2	protein_coding	14373
chr1	159141376	159172932	NM_021189	2	+	CADM3	protein_coding	31556
chr1	159173802	159176290	NM_002036	1	+	ACKR1	protein_coding	2488
chr1	159259503	159278014	NM_002001	1	+	FCER1A	protein_coding	18511
chr1	159682078	159684379	NM_000567	1	-	CRP	protein_coding	2301
chr1	159770300	159786047	NM_001284217	1	+	FCRL6	protein_coding	15747
chr1	159772172	159786047	NM_001004310	1	+	FCRL6	protein_coding	13875
chr1	159796478	159807282	NM_020125	1	+	SLAMF8	protein_coding	10804
chr1	159824105	159832447	NM_001013661	1	-	VSIG8	protein_coding	8342
chr1	159842153	159869906	NM_012337	1	-	CFAP45	protein_coding	27753
chr1	159887896	159893507	NM_001277224	1	-	TAGLN2	protein_coding	5611
chr1	159887896	159894341	NM_001277223	1	-	TAGLN2	protein_coding	6445
chr1	159887896	159895332	NM_003564	1	-	TAGLN2	protein_coding	7436
chr1	159896828	159915386	NM_001135050	2	-	IGSF9	protein_coding	18558
chr1	159921281	159924044	NM_033438	3	-	SLAMF9	protein_coding	2763
chr1	159931013	159948876	NR_038849	1	+	LINC01133	lincRNA	17863
chr1	159997461	160001783	NM_145167	1	-	PIGM	protein_coding	4322
chr1	160007256	160040051	NM_002241	1	-	KCNJ10	protein_coding	32795
chr1	160051359	160059212	NM_004983	1	+	KCNJ9	protein_coding	7853
chr1	160061128	160068618	NM_001206665	2	-	IGSF8	protein_coding	7490
chr1	160085519	160113374	NM_000702	1	+	ATP1A2	protein_coding	27855
chr1	160121351	160156767	NM_144699	1	+	ATP1A4	protein_coding	35416
chr1	160147200	160156767	NM_001001734	1	+	ATP1A4	protein_coding	9567
chr1	160160284	160171676	NM_001231	1	+	CASQ1	protein_coding	11392
chr1	160175108	160185166	NM_001297577	5	+	PEA15	protein_coding	10058
chr1	160185504	160232350	NM_015726	5	-	DCAF8	protein_coding	46846
chr1	160336860	160342638	NM_005598	1	+	NHLH1	protein_coding	5778
chr1	160370363	160398468	NM_020335	1	+	VANGL2	protein_coding	28105
chr1	160454819	160493052	NM_052931	4	-	SLAMF6	protein_coding	38233
chr1	160510883	160549306	NM_003874	4	-	CD84	protein_coding	38423
chr1	160579608	160617101	NR_104400	4	-	SLAMF1	protein_coding	37493
chr1	160650211	160681641	NM_001256030	2	-	CD48	protein_coding	31430
chr1	160708846	160724608	NM_001282592	10	+	SLAMF7	protein_coding	15762
chr1	160765863	160798045	NM_001261456	4	+	LY9	protein_coding	32182
chr1	160799949	160832692	NM_001166664	3	-	CD244	protein_coding	32743
chr1	160846329	160854960	NM_017625	1	-	ITLN1	protein_coding	8631
chr1	160914815	160924589	NM_080878	1	-	ITLN2	protein_coding	9774
chr1	160965000	160991133	NM_016946	1	-	F11R	protein_coding	26133
chr1	161009040	161014727	NM_001276373	1	-	USF1	protein_coding	5687
chr1	161009040	161015769	NM_007122	2	-	USF1	protein_coding	6729
chr1	161016731	161039760	NM_001287600	4	-	ARHGAP30	protein_coding	23029
chr1	161040780	161059385	NM_030916	1	-	PVRL4	protein_coding	18605
chr1	161090768	161102478	NM_001039711	3	-	DEDD	protein_coding	11710
chr1	161123533	161128646	NM_016406	1	+	UFC1	protein_coding	5113
chr1	161129253	161135516	NM_001014443	2	+	USP21	protein_coding	6263
chr1	161136180	161141010	NM_000309	2	+	PPOX	protein_coding	4830
chr1	161141099	161147758	NM_001199873	3	-	B4GALT3	protein_coding	6659
chr1	161171936	161184184	NM_001166159	1	+	NDUFS2	protein_coding	12248
chr1	161185086	161189038	NM_004106	1	+	FCER1G	protein_coding	3952
chr1	161195728	161200536	NM_001286373	3	+	TOMM40L	protein_coding	4808
chr1	161199455	161208000	NM_001077472	15	-	NR1I3	protein_coding	8545
chr1	161228516	161255240	NM_001102566	1	+	PCP4L1	protein_coding	26724
chr1	161274524	161279762	NM_000530	2	-	MPZ	protein_coding	5238
chr1	161284165	161334535	NM_001035512	6	+	SDHC	protein_coding	50370
chr1	161334520	161337673	NM_001013625	1	-	CFAP126	protein_coding	3153
chr1	161475204	161489360	NM_021642	2	+	FCGR2A	protein_coding	14156
chr1	161494329	161496687	NM_002155	1	+	HSPA6	protein_coding	2358
chr1	161511550	161519818	NM_000569	2	-	FCGR3A	protein_coding	8268
chr1	161511550	161520413	NM_001127596	3	-	FCGR3A	protein_coding	8863
chr1	161592987	161601252	NM_001271035	4	-	FCGR3B	protein_coding	8265
chr1	161592987	161601753	NM_000570	1	-	FCGR3B	protein_coding	8766
chr1	161632904	161648444	NM_001002273	5	+	FCGR2B	protein_coding	15540
chr1	161676761	161684142	NM_001184872	7	+	FCRLA	protein_coding	7381
chr1	161691333	161697933	NM_001002901	1	+	FCRLB	protein_coding	6600
chr1	161692442	161697933	NM_001288830	4	+	FCRLB	protein_coding	5491
chr1	161719557	161726954	NM_007240	1	+	DUSP12	protein_coding	7397
chr1	161736033	161933860	NM_007348	1	+	ATF6	protein_coding	197827
chr1	161952981	161994255	NM_015441	2	-	OLFML2B	protein_coding	41274
chr1	162039580	162339813	NM_014697	2	+	NOS1AP	protein_coding	300233
chr1	162332772	162339813	NM_001126060	1	+	NOS1AP	protein_coding	7041
chr1	162343514	162346644	NM_182581	1	-	C1orf111	protein_coding	3130
chr1	162348695	162353501	NM_001135240	1	+	C1orf226	protein_coding	4806
chr1	162351519	162356608	NM_001085375	1	+	C1orf226	protein_coding	5089
chr1	162365055	162381928	NM_053282	1	-	SH2D1B	protein_coding	16873
chr1	162466963	162499419	NM_001184763	1	+	UHMK1	protein_coding	32456
chr1	162467594	162499419	NM_175866	2	+	UHMK1	protein_coding	31825
chr1	162531295	162569633	NM_003115	1	+	UAP1	protein_coding	38338
chr1	162602227	162750247	NM_006182	2	+	DDR2	protein_coding	148020
chr1	162824086	162838605	NM_178550	1	-	CCDC190	protein_coding	14519
chr1	163038395	163046592	NM_001102445	3	+	RGS4	protein_coding	8197
chr1	163041694	163046592	NM_001113380	1	+	RGS4	protein_coding	4898
chr1	163112088	163172963	NM_001195303	3	-	RGS5	protein_coding	60875
chr1	164528596	164821060	NM_001204963	3	+	PBX1	protein_coding	292464
chr1	165171103	165325952	NM_177398	2	-	LMX1A	protein_coding	154849
chr1	165370158	165394221	NM_001256571	1	-	RXRG	protein_coding	24063
chr1	165406164	165414592	NR_033824	3	-	RXRG	protein_coding	8428
chr1	165513477	165533185	NM_001005214	1	+	LRRC52	protein_coding	19708
chr1	165600109	165625372	NM_004528	1	+	MGST3	protein_coding	25263
chr1	165631448	165667900	NM_000696	1	-	ALDH9A1	protein_coding	36452
chr1	165693527	165738159	NR_045818	4	-	TMCO1	protein_coding	44632
chr1	166808640	166825581	NM_001314014	2	+	POGK	protein_coding	16941
chr1	166825748	166845654	NM_053053	1	-	TADA1	protein_coding	19906
chr1	166958325	166991449	NM_032858	2	+	MAEL	protein_coding	33124
chr1	167022072	167059868	NM_005814	1	-	GPA33	protein_coding	37796
chr1	167064086	167098402	NM_001080426	1	+	DUSP27	protein_coding	34316
chr1	167190065	167396582	NM_002697	3	+	POU2F1	protein_coding	206517
chr1	167298280	167396582	NM_001198783	1	+	POU2F1	protein_coding	98302
chr1	167399876	167487847	NM_000734	2	-	CD247	protein_coding	87971
chr1	167510250	167523056	NM_003851	1	-	CREG1	protein_coding	12806
chr1	167599473	167675486	NM_052862	1	+	RCSD1	protein_coding	76013
chr1	167691186	167761156	NM_024569	3	+	MPZL1	protein_coding	69970
chr1	167778624	167883464	NM_001167749	3	-	ADCY10	protein_coding	104840
chr1	168048779	168105945	NM_001267613	3	-	GPR161	protein_coding	57166
chr1	168048779	168106905	NM_001267609	4	-	GPR161	protein_coding	58126
chr1	168148082	168171351	NM_152902	2	+	TIPRL	protein_coding	23269
chr1	168195254	168212088	NM_199344	1	+	SFT2D2	protein_coding	16834
chr1	168250277	168283664	NM_005149	1	+	TBX19	protein_coding	33387
chr1	168369426	168391894	NR_037851	1	-	LOC100505918	lincRNA	22468
chr1	168510002	168513235	NM_003175	1	-	XCL2	protein_coding	3233
chr1	168545710	168551315	NM_002995	1	+	XCL1	protein_coding	5605
chr1	168664694	168698442	NM_001937	1	-	DPT	protein_coding	33748
chr1	168756178	168762126	NR_024160	1	+	LINC00626	lincRNA	5948
chr1	169075946	169101960	NM_001677	1	+	ATP1B1	protein_coding	26014
chr1	169364107	169396712	NM_001300969	2	-	CCDC181	protein_coding	32605
chr1	169364107	169429907	NM_001300968	1	-	CCDC181	protein_coding	65800
chr1	169433148	169455208	NM_006996	1	-	SLC19A2	protein_coding	22060
chr1	169481191	169555769	NM_000130	1	-	F5	protein_coding	74578
chr1	169558087	169599377	NM_003005	1	-	SELP	protein_coding	41290
chr1	169659805	169677997	NR_029467	1	-	SELL	protein_coding	18192
chr1	169659805	169680843	NM_000655	1	-	SELL	protein_coding	21038
chr1	169691780	169703220	NM_000450	1	-	SELE	protein_coding	11440
chr1	169822214	169863100	NM_020423	2	-	SCYL3	protein_coding	40886
chr1	169890469	170038056	NM_001204517	1	-	KIFAP3	protein_coding	147587
chr1	169890469	170043879	NM_001204514	3	-	KIFAP3	protein_coding	153410
chr1	170115187	170136923	NM_001136107	1	+	METTL11B	protein_coding	21736
chr1	170240545	170253349	NR_026957	1	-	LINC01142	lincRNA	12804
chr1	170501262	170522974	NM_152281	3	+	GORAB	protein_coding	21712
chr1	170633312	170708541	NM_022716	2	+	PRRX1	protein_coding	75229
chr1	170904611	171033906	NM_001163629	2	+	MROH9	protein_coding	129295
chr1	171060017	171086959	NM_006894	2	+	FMO3	protein_coding	26942
chr1	171154346	171181822	NM_001460	2	+	FMO2	protein_coding	27476
chr1	171217609	171255117	NM_001282694	3	+	FMO1	protein_coding	37508
chr1	171227061	171255117	NM_001282692	1	+	FMO1	protein_coding	28056
chr1	171283321	171311223	NM_002022	1	+	FMO4	protein_coding	27902
chr1	171454665	171562650	NM_015172	1	+	PRRC2C	protein_coding	107985
chr1	171604556	171621773	NM_000261	1	-	MYOC	protein_coding	17217
chr1	171669295	171711379	NM_003762	3	-	VAMP4	protein_coding	42084
chr1	171750760	171766856	NM_015935	3	+	METTL13	protein_coding	16096
chr1	171810617	172102532	NM_001278252	3	+	DNM3	protein_coding	291915
chr1	172389827	172437969	NM_139240	1	+	C1orf105	protein_coding	48142
chr1	172410596	172413230	NM_153747	2	-	PIGC	protein_coding	2634
chr1	172422032	172437969	NM_001300760	1	+	C1orf105	protein_coding	15937
chr1	172501488	172580975	NM_016227	1	+	SUCO	protein_coding	79487
chr1	172502257	172580975	NM_001282751	3	+	SUCO	protein_coding	78718
chr1	172628147	172636012	NM_000639	2	+	FASLG	protein_coding	7865
chr1	173010359	173020103	NM_005092	1	-	TNFSF18	protein_coding	9744
chr1	173152869	173174697	NM_001297562	1	-	TNFSF4	protein_coding	21828
chr1	173152869	173176452	NM_003326	1	-	TNFSF4	protein_coding	23583
chr1	173446485	173457946	NM_004905	1	+	PRDX6	protein_coding	11461
chr1	173469603	173572233	NM_178527	1	-	SLC9C2	protein_coding	102630
chr1	173577474	173639001	NM_198493	1	-	ANKRD45	protein_coding	61527
chr1	173684079	173755840	NM_014458	1	+	KLHL20	protein_coding	71761
chr1	173837492	173855774	NM_001122770	2	+	ZBTB37	protein_coding	18282
chr1	173872941	173886516	NM_000488	1	-	SERPINC1	protein_coding	13575
chr1	173900221	173962210	NM_001300850	4	-	RC3H1	protein_coding	61989
chr1	174128551	174927327	NM_014857	1	+	RABGAP1L	protein_coding	798776
chr1	174769034	174964445	NM_001243765	1	+	RABGAP1L	protein_coding	195411
chr1	174843523	174927327	NM_001243763	1	+	RABGAP1L	protein_coding	83804
chr1	174844655	174927327	NM_001035230	1	+	RABGAP1L	protein_coding	82672
chr1	174933904	174964445	NM_001243764	1	+	RABGAP1L	protein_coding	30541
chr1	174968570	174981163	NM_001007214	2	+	CACYBP	protein_coding	12593
chr1	174982093	174992591	NM_022100	2	-	MRPS14	protein_coding	10498
chr1	175036993	175117202	NM_022093	1	+	TNN	protein_coding	80209
chr1	175126122	175162229	NM_001162893	4	-	KIAA0040	protein_coding	36107
chr1	175291934	175712752	NM_003285	1	-	TNR	protein_coding	420818
chr1	175913961	176176380	NM_001286644	3	-	RFWD2	protein_coding	262419
chr1	176432306	176811970	NM_020318	2	+	PAPPA2	protein_coding	379664
chr1	176826440	177134040	NM_001286164	3	-	ASTN1	protein_coding	307600
chr1	177140523	177251558	NM_021165	1	+	BRINP2	protein_coding	111035
chr1	178310605	178448648	NM_004841	1	+	RASAL2	protein_coding	138043
chr1	178482211	178490946	NM_001170723	4	+	TEX35	protein_coding	8735
chr1	178694281	178890977	NM_001286247	2	+	RALGPS2	protein_coding	196696
chr1	178818669	178840215	NM_004673	1	-	ANGPTL1	protein_coding	21546
chr1	178995073	179045702	NM_014864	1	+	FAM20B	protein_coding	50629
chr1	179051111	179065129	NM_022371	1	+	TOR3A	protein_coding	14018
chr1	179068461	179112224	NM_001136000	3	-	ABL2	protein_coding	43763
chr1	179068461	179198819	NM_001168236	5	-	ABL2	protein_coding	130358
chr1	179262848	179327814	NR_045530	4	+	SOAT1	protein_coding	64966
chr1	179334854	179523870	NM_144696	2	+	AXDND1	protein_coding	189016
chr1	179519673	179545087	NM_001297575	2	-	NPHS2	protein_coding	25414
chr1	179560747	179660407	NM_001199091	4	+	TDRD5	protein_coding	99660
chr1	179575361	179660407	NM_001199092	1	+	TDRD5	protein_coding	85046
chr1	179712297	179785333	NM_173509	1	+	FAM163A	protein_coding	73036
chr1	179809101	179846941	NM_001199260	3	-	TOR1AIP2	protein_coding	37840
chr1	179851176	179889212	NM_001267578	2	+	TOR1AIP1	protein_coding	38036
chr1	179923907	180084015	NM_014810	1	+	CEP350	protein_coding	160108
chr1	180123967	180167169	NM_002826	2	+	QSOX1	protein_coding	43202
chr1	180199432	180244188	NM_033343	1	+	LHX4	protein_coding	44756
chr1	180257351	180472022	NM_032360	1	-	ACBD6	protein_coding	214671
chr1	180601145	180859415	NM_004736	2	+	XPR1	protein_coding	258270
chr1	180882312	180915239	NM_020950	1	+	KIAA1614	protein_coding	32927
chr1	180941849	180992257	NM_001286210	2	-	STX6	protein_coding	50408
chr1	181002560	181031074	NM_001310213	5	+	MR1	protein_coding	28514
chr1	181057637	181059979	NM_016545	1	+	IER5	protein_coding	2342
chr1	181205523	181207740	NR_046249	1	+	GM140	lincRNA	2217
chr1	181452685	181775921	NM_000721	3	+	CACNA1E	protein_coding	323236
chr1	182023704	182030847	NM_001009992	1	-	ZNF648	protein_coding	7143
chr1	182347227	182360539	NM_001033056	1	-	GLUL	protein_coding	13312
chr1	182347227	182361341	NM_002065	2	-	GLUL	protein_coding	14114
chr1	182367251	182369751	NM_172000	1	-	TEDDM1	protein_coding	2500
chr1	182376755	182383948	NR_034131	1	+	LINC00272	lincRNA	7193
chr1	182419255	182529732	NM_001137669	1	+	RGSL1	protein_coding	110477
chr1	182542768	182558394	NM_021133	1	-	RNASEL	protein_coding	15626
chr1	182567757	182573548	NM_002928	1	-	RGS16	protein_coding	5791
chr1	182615791	182642067	NM_001102450	2	-	RGS8	protein_coding	26276
chr1	182758583	182799519	NM_001200051	5	+	NPL	protein_coding	40936
chr1	182808438	182857117	NR_033302	2	+	DHX9	protein_coding	48679
chr1	182992594	183114727	NM_002293	1	+	LAMC1	protein_coding	122133
chr1	183155173	183214262	NM_005562	2	+	LAMC2	protein_coding	59089
chr1	183217371	183274009	NM_170706	1	-	NMNAT2	protein_coding	56638
chr1	183217371	183387634	NM_015039	1	-	NMNAT2	protein_coding	170263
chr1	183524696	183560056	NM_001127651	4	-	NCF2	protein_coding	35360
chr1	183615410	183622448	NM_203454	1	-	APOBEC4	protein_coding	7038
chr1	183774214	183897685	NM_001297671	2	+	RGL1	protein_coding	123471
chr1	183904965	184006904	NM_001303421	3	-	COLGALT2	protein_coding	101939
chr1	184020784	184043344	NM_001300764	6	+	TSEN15	protein_coding	22560
chr1	184356149	184598155	NM_030806	1	+	C1orf21	protein_coding	242006
chr1	184659624	184724041	NM_025191	1	-	EDEM3	protein_coding	64417
chr1	184760158	184943718	NM_052966	1	-	FAM129A	protein_coding	183560
chr1	185014550	185071740	NM_007212	1	+	RNF2	protein_coding	57190
chr1	185265521	185286461	NM_006469	1	-	IVNS1ABP	protein_coding	20940
chr1	185292978	185304171	NR_038424	1	-	GS1-279B7.1	lincRNA	11193
chr1	185703682	186160085	NM_031935	1	+	HMCN1	protein_coding	456403
chr1	186265404	186283694	NM_001303232	5	+	PRG4	protein_coding	18290
chr1	186412697	186417856	NM_022576	1	-	PDC	protein_coding	5159
chr1	186412697	186430240	NM_002597	1	-	PDC	protein_coding	17543
chr1	186640943	186649559	NM_000963	1	-	PTGS2	protein_coding	8616
chr1	186798031	186958113	NM_024420	2	+	PLA2G4A	protein_coding	160082
chr1	190066796	190445140	NM_001317188	1	-	BRINP3	protein_coding	378344
chr1	190066796	190447012	NM_199051	1	-	BRINP3	protein_coding	380216
chr1	190594019	190770788	NR_033922	1	+	LOC440704	lincRNA	176769
chr1	192127591	192154945	NM_130782	1	+	RGS18	protein_coding	27354
chr1	192286121	192336414	NM_001039152	1	+	RGS21	protein_coding	50293
chr1	192544856	192549159	NM_002922	1	+	RGS1	protein_coding	4303
chr1	192778168	192781407	NM_002923	1	+	RGS2	protein_coding	3239
chr1	193065594	193074608	NM_197962	1	-	GLRX2	protein_coding	9014
chr1	193065594	193075244	NM_016066	2	-	GLRX2	protein_coding	9650
chr1	193091087	193223942	NM_024529	1	+	CDC73	protein_coding	132855
chr1	193147859	193155743	NM_003783	1	-	B3GALT2	protein_coding	7884
chr1	196194909	196577561	NM_001287819	3	-	KCNT2	protein_coding	382652
chr1	196621007	196716634	NM_000186	2	+	CFH	protein_coding	95627
chr1	196743929	196763203	NM_021023	2	+	CFHR3	protein_coding	19274
chr1	196912897	196928356	NM_005666	2	+	CFHR2	protein_coding	15459
chr1	196946666	196978803	NM_030787	1	+	CFHR5	protein_coding	32137
chr1	197008320	197036397	NM_001994	1	-	F13B	protein_coding	28077
chr1	197053256	197115824	NM_001206846	2	-	ASPM	protein_coding	62568
chr1	197237333	197447585	NR_047564	5	+	CRB1	protein_coding	210252
chr1	197473878	197744623	NM_001195215	5	-	DENND1B	protein_coding	270745
chr1	197871681	197876497	NM_001024594	1	+	C1orf53	protein_coding	4816
chr1	197881634	197899273	NM_001014434	1	+	LHX9	protein_coding	17639
chr1	197886516	197899273	NM_020204	1	+	LHX9	protein_coding	12757
chr1	198126107	198291548	NM_133494	1	+	NEK7	protein_coding	165441
chr1	198492351	198510075	NM_133262	2	-	ATP6V1G3	protein_coding	17724
chr1	198608097	198662334	NR_052021	4	+	PTPRC	protein_coding	54237
chr1	198777131	198906558	NR_040073	1	-	MIR181A1HG	lincRNA	129427
chr1	199996729	200146550	NM_205860	2	+	NR5A2	protein_coding	149821
chr1	200011952	200146550	NM_001276464	1	+	NR5A2	protein_coding	134598
chr1	200311671	200342920	NR_040064	1	-	LINC00862	lincRNA	31249
chr1	200374074	200379186	NM_012482	3	-	ZNF281	protein_coding	5112
chr1	200520624	200587966	NM_001305792	1	-	KIF14	protein_coding	67342
chr1	200520624	200589862	NM_014875	1	-	KIF14	protein_coding	69238
chr1	200613164	200639126	NM_001031725	1	-	DDX59	protein_coding	25962
chr1	200708685	200829835	NM_001297707	3	+	CAMSAP2	protein_coding	121150
chr1	200860626	200884864	NM_018265	1	+	C1orf106	protein_coding	24238
chr1	200863948	200884864	NM_001142569	1	+	C1orf106	protein_coding	20916
chr1	200938513	200992828	NM_001252100	4	-	KIF21B	protein_coding	54315
chr1	201008639	201081694	NM_000069	1	-	CACNA1S	protein_coding	73055
chr1	201103898	201123683	NM_001288568	10	-	TMEM9	protein_coding	19785
chr1	201103898	201140710	NM_001288564	1	-	TMEM9	protein_coding	36812
chr1	201159952	201198080	NM_001164586	1	+	IGFN1	protein_coding	38128
chr1	201252579	201302121	NM_000299	2	+	PKP1	protein_coding	49542
chr1	201328135	201346828	NM_000364	7	-	TNNT2	protein_coding	18693
chr1	201349965	201368669	NM_005558	1	-	LAD1	protein_coding	18704
chr1	201372894	201390874	NM_003281	1	-	TNNI1	protein_coding	17980
chr1	201434606	201438299	NR_073080	2	-	PHLDA3	protein_coding	3693
chr1	201452657	201465701	NM_001193572	1	-	CSRP1	protein_coding	13044
chr1	201452657	201476387	NM_004078	3	-	CSRP1	protein_coding	23730
chr1	201617449	201796102	NM_020443	1	+	NAV1	protein_coding	178653
chr1	201708962	201796102	NM_001167738	1	+	NAV1	protein_coding	87140
chr1	201798287	201853422	NM_018085	1	+	IPO9	protein_coding	55135
chr1	201857796	201861715	NR_030775	2	+	SHISA4	protein_coding	3919
chr1	201865583	201915716	NM_012134	1	-	LMOD1	protein_coding	50133
chr1	201924618	201939789	NM_006335	1	+	TIMM17A	protein_coding	15171
chr1	201951765	201975275	NM_020216	1	+	RNPEP	protein_coding	23510
chr1	201979689	201986315	NM_004433	2	+	ELF3	protein_coding	6626
chr1	202092028	202098634	NM_004767	1	+	GPR37L1	protein_coding	6606
chr1	202102531	202113871	NM_138795	2	-	ARL8A	protein_coding	11340
chr1	202116140	202129119	NM_080588	1	-	PTPN7	protein_coding	12979
chr1	202116140	202130716	NM_002832	4	-	PTPN7	protein_coding	14576
chr1	202163117	202288889	NM_001017403	1	+	LGR6	protein_coding	125772
chr1	202172904	202288889	NM_021636	1	+	LGR6	protein_coding	115985
chr1	202183282	202288889	NM_001017404	1	+	LGR6	protein_coding	105607
chr1	202300784	202311094	NM_001310326	2	-	UBE2T	protein_coding	10310
chr1	202317829	202407370	NM_001167858	3	+	PPP1R12B	protein_coding	89541
chr1	202431870	202557697	NM_032103	2	+	PPP1R12B	protein_coding	125827
chr1	202509241	202557697	NM_001197131	1	+	PPP1R12B	protein_coding	48456
chr1	202559724	202612581	NM_001136504	1	-	SYT2	protein_coding	52857
chr1	202559724	202679551	NM_177402	1	-	SYT2	protein_coding	119827
chr1	202694312	202778598	NM_006618	2	-	KDM5B	protein_coding	84286
chr1	202830881	202844369	NR_002929	1	+	LOC148709	lincRNA	13488
chr1	202847409	202858385	NM_002871	1	-	RABIF	protein_coding	10976
chr1	202860223	202896400	NM_001303109	2	-	KLHL12	protein_coding	36177
chr1	202860223	202897772	NM_001303051	1	-	KLHL12	protein_coding	37549
chr1	202909952	202927700	NM_001290629	4	-	ADIPOR1	protein_coding	17748
chr1	202931000	202936404	NM_016243	1	-	CYB5R1	protein_coding	5404
chr1	202976535	202992668	NM_001079809	1	+	TMEM183B	protein_coding	16133
chr1	203052256	203055166	NM_002479	1	-	MYOG	protein_coding	2910
chr1	203096835	203136533	NM_001048230	2	+	ADORA1	protein_coding	39698
chr1	203136938	203144942	NM_004997	1	-	MYBPH	protein_coding	8004
chr1	203148058	203155922	NM_001276	1	-	CHI3L1	protein_coding	7864
chr1	203185206	203198860	NR_045785	5	-	CHIT1	protein_coding	13654
chr1	203309748	203320557	NR_103757	2	-	FMOD	protein_coding	10809
chr1	203444882	203460479	NM_201348	2	+	PRELP	protein_coding	15597
chr1	203463270	203478077	NM_014359	1	+	OPTC	protein_coding	14807
chr1	203595914	203713209	NM_001684	2	+	ATP2B4	protein_coding	117295
chr1	203734283	203745480	NM_017773	2	+	LAX1	protein_coding	11197
chr1	203738765	203745480	NM_001282878	1	+	LAX1	protein_coding	6715
chr1	203764750	203823256	NM_014827	1	+	ZC3H11A	protein_coding	58506
chr1	203766650	203769590	NM_001174108	1	+	ZBED6	protein_coding	2940
chr1	203830712	203840280	NM_003094	3	+	SNRPE	protein_coding	9568
chr1	204001574	204010392	NR_027902	1	-	LINC00303	lincRNA	8818
chr1	204042245	204096871	NM_005686	1	+	SOX13	protein_coding	54626
chr1	204100188	204121310	NM_001297761	4	-	ETNK2	protein_coding	21122
chr1	204123943	204135465	NM_000537	1	-	REN	protein_coding	11522
chr1	204159468	204165619	NM_002256	1	-	KISS1	protein_coding	6151
chr1	204167287	204183220	NM_198447	1	-	GOLT1A	protein_coding	15933
chr1	204187978	204329057	NM_014935	1	-	PLEKHA6	protein_coding	141079
chr1	204372491	204380945	NM_032833	1	-	PPP1R15B	protein_coding	8454
chr1	204391757	204459474	NM_002646	1	-	PIK3C2B	protein_coding	67717
chr1	204485506	204527248	NM_001278518	7	+	MDM4	protein_coding	41742
chr1	204586302	204654597	NM_201630	2	-	LRRN2	protein_coding	68295
chr1	204797781	204991950	NM_015090	5	+	NFASC	protein_coding	194169
chr1	205012339	205047171	NM_005076	1	+	CNTN2	protein_coding	34832
chr1	205055269	205091150	NM_001193273	3	-	RBBP5	protein_coding	35881
chr1	205111630	205180727	NM_199462	2	-	DSTYK	protein_coding	69097
chr1	205197037	205242471	NM_014858	1	+	TMCC2	protein_coding	45434
chr1	205198058	205242471	NM_001242925	1	+	TMCC2	protein_coding	44413
chr1	205215623	205242471	NM_001297611	1	+	TMCC2	protein_coding	26848
chr1	205225328	205242471	NM_001297613	1	+	TMCC2	protein_coding	17143
chr1	205271190	205290919	NM_030952	1	-	NUAK2	protein_coding	19729
chr1	205305192	205326218	NM_001271864	4	-	KLHDC8A	protein_coding	21026
chr1	205350505	205391214	NM_001199052	5	-	LEMD1	protein_coding	40709
chr1	205473683	205501921	NM_212502	3	+	CDK18	protein_coding	28238
chr1	205538111	205572046	NM_181644	1	+	MFSD4	protein_coding	33935
chr1	205626980	205649630	NM_033102	1	-	SLC45A3	protein_coding	22650
chr1	205681946	205719372	NM_022731	1	-	NUCKS1	protein_coding	37426
chr1	205737113	205744610	NM_001135664	4	-	RAB29	protein_coding	7497
chr1	205758220	205782324	NM_173854	1	-	SLC41A1	protein_coding	24104
chr1	205797149	205819276	NM_152491	1	-	PM20D1	protein_coding	22127
chr1	205882176	205912588	NM_052934	2	-	SLC26A9	protein_coding	30412
chr1	206138910	206155074	NM_001123168	1	+	FAM72A	protein_coding	16164
chr1	206224282	206231482	NM_000707	1	+	AVPR1B	protein_coding	7200
chr1	206238871	206288647	NM_001007544	1	-	C1orf186	protein_coding	49776
chr1	206317458	206332104	NM_001317331	3	+	CTSE	protein_coding	14646
chr1	206516199	206637783	NM_001170637	3	+	SRGAP2	protein_coding	121584
chr1	206643585	206670223	NM_001193322	3	+	IKBKE	protein_coding	26638
chr1	206764973	206785904	NM_001201478	2	-	EIF2D	protein_coding	20931
chr1	206808880	206822542	NM_001004023	2	+	DYRK3	protein_coding	13662
chr1	206858364	206907630	NM_004759	2	+	MAPKAPK2	protein_coding	49266
chr1	206940947	206945839	NM_000572	1	-	IL10	protein_coding	4892
chr1	206972214	207016326	NM_153758	1	+	IL19	protein_coding	44112
chr1	207002221	207016326	NM_013371	1	+	IL19	protein_coding	14105
chr1	207039153	207042568	NM_018724	1	+	IL20	protein_coding	3415
chr1	207070787	207077484	NM_001185157	4	+	IL24	protein_coding	6697
chr1	207076630	207095378	NM_001142473	3	-	FCMR	protein_coding	18748
chr1	207101866	207119811	NM_002644	1	-	PIGR	protein_coding	17945
chr1	207191865	207206101	NM_023938	2	-	C1orf116	protein_coding	14236
chr1	207217193	207224422	NM_018566	1	-	YOD1	protein_coding	7229
chr1	207262186	207273337	NM_001017366	5	+	C4BPB	protein_coding	11151
chr1	207277606	207318317	NM_000715	1	+	C4BPA	protein_coding	40711
chr1	207494816	207514111	NM_001300902	6	+	CD55	protein_coding	19295
chr1	207627644	207663240	NM_001006658	2	+	CR2	protein_coding	35596
chr1	207669472	207815110	NM_000651	2	+	CR1	protein_coding	145638
chr1	207818457	207897036	NM_175710	1	+	CR1L	protein_coding	78579
chr1	207925382	207968861	NM_172352	8	+	CD46	protein_coding	43479
chr1	208059882	208084683	NM_001773	2	-	CD34	protein_coding	24801
chr1	208195587	208417665	NM_025179	1	-	PLXNA2	protein_coding	222078
chr1	209602167	209605892	NM_001104548	1	+	MIR205HG	lincRNA	3725
chr1	209757044	209787284	NM_020439	1	+	CAMK1G	protein_coding	30240
chr1	209788217	209824679	NM_001017402	1	-	LAMB3	protein_coding	36462
chr1	209788217	209825820	NM_000228	2	-	LAMB3	protein_coding	37603
chr1	209859524	209908295	NM_181755	2	+	HSD11B1	protein_coding	48771
chr1	209878135	209908295	NM_005525	1	+	HSD11B1	protein_coding	30160
chr1	209929376	209953002	NR_109871	2	+	TRAF3IP3	protein_coding	23626
chr1	209941832	209953002	NM_001287754	1	+	TRAF3IP3	protein_coding	11170
chr1	209952552	209958075	NM_152485	1	-	C1orf74	protein_coding	5523
chr1	209958967	209979520	NM_001206696	2	-	IRF6	protein_coding	20553
chr1	210001311	210030910	NM_014388	1	+	DIEXF	protein_coding	29599
chr1	210111518	210337633	NR_027459	6	+	SYT14	protein_coding	226115
chr1	210406194	210416440	NM_019605	1	+	SERTAD4	protein_coding	10246
chr1	210501595	210849638	NM_001122834	2	+	HHAT	protein_coding	348043
chr1	210502249	210849638	NM_001170587	4	+	HHAT	protein_coding	347389
chr1	210851656	211307457	NM_172362	2	-	KCNH1	protein_coding	455801
chr1	211432707	211489725	NM_001136224	3	+	RCOR3	protein_coding	57018
chr1	211433288	211489725	NM_018254	1	+	RCOR3	protein_coding	56437
chr1	211499956	211548286	NM_004619	2	+	TRAF5	protein_coding	48330
chr1	211519705	211548286	NM_145759	1	+	TRAF5	protein_coding	28581
chr1	211649863	211666259	NM_183059	2	-	RD3	protein_coding	16396
chr1	211748380	211752099	NM_021194	1	-	SLC30A1	protein_coding	3719
chr1	211839772	211848972	NM_001204183	3	-	NEK2	protein_coding	9200
chr1	211916798	212004114	NM_014873	1	-	LPGAT1	protein_coding	87316
chr1	212458878	212535205	NM_006243	1	+	PPP2R5A	protein_coding	76327
chr1	212475147	212535205	NM_001199756	1	+	PPP2R5A	protein_coding	60058
chr1	212537815	212588267	NM_018252	2	-	TMEM206	protein_coding	50452
chr1	212606228	212619721	NR_026598	2	+	NENF	protein_coding	13493
chr1	212738675	212794119	NM_001030287	1	+	ATF3	protein_coding	55444
chr1	212781969	212794119	NM_001040619	4	+	ATF3	protein_coding	12150
chr1	212788359	212794119	NM_001206486	1	+	ATF3	protein_coding	5760
chr1	212797788	212800120	NM_153606	1	+	FAM71A	protein_coding	2332
chr1	212859758	212873327	NM_018664	1	-	BATF3	protein_coding	13569
chr1	213003484	213020991	NM_001024601	1	-	SPATA45	protein_coding	17507
chr1	213123861	213164927	NM_001136474	4	+	VASH2	protein_coding	41066
chr1	213165523	213189217	NM_001300758	6	-	ANGEL2	protein_coding	23694
chr1	213224574	213446808	NM_001287218	6	+	RPS6KC1	protein_coding	222234
chr1	214161277	214214847	NM_001270616	1	+	PROX1	protein_coding	53570
chr1	214161843	214214847	NM_002763	1	+	PROX1	protein_coding	53004
chr1	214522038	214725024	NM_005401	1	-	PTPN14	protein_coding	202986
chr1	214776531	214837914	NM_016343	1	+	CENPF	protein_coding	61383
chr1	215178884	215410436	NM_001017424	1	+	KCNK2	protein_coding	231552
chr1	215256559	215410436	NM_001017425	2	+	KCNK2	protein_coding	153877
chr1	215740734	215795149	NM_016121	1	+	KCTD3	protein_coding	54415
chr1	215796235	216596738	NM_206933	2	-	USH2A	protein_coding	800503
chr1	216676587	216896814	NM_001243515	4	-	ESRRG	protein_coding	220227
chr1	216676587	216978709	NM_001243514	1	-	ESRRG	protein_coding	302122
chr1	216676587	217113015	NM_001243513	2	-	ESRRG	protein_coding	436428
chr1	216676587	217250312	NM_001243507	2	-	ESRRG	protein_coding	573725
chr1	216676587	217263196	NM_001243505	4	-	ESRRG	protein_coding	586609
chr1	216676587	217311097	NM_001243510	3	-	ESRRG	protein_coding	634510
chr1	218066241	218094146	NR_048550	1	+	LINC00210	lincRNA	27905
chr1	218458628	218511325	NM_016052	1	+	RRP15	protein_coding	52697
chr1	218518675	218617961	NM_003238	2	+	TGFB2	protein_coding	99286
chr1	219347172	219386207	NM_001300769	4	+	LYPLAL1	protein_coding	39035
chr1	219348310	219386207	NM_001300772	1	+	LYPLAL1	protein_coding	37897
chr1	220141941	220220000	NM_004446	1	-	EPRS	protein_coding	78059
chr1	220230823	220263195	NM_001286149	4	-	BPNT1	protein_coding	32372
chr1	220267454	220321383	NM_018060	1	+	IARS2	protein_coding	53929
chr1	220321609	220445843	NM_012414	1	-	RAB3GAP2	protein_coding	124234
chr1	220701524	220837799	NM_001286128	5	+	MARK1	protein_coding	136275
chr1	220863627	220872499	NM_024709	1	+	C1orf115	protein_coding	8872
chr1	220921587	220958157	NM_017898	2	+	2016-03-02	protein_coding	36570
chr1	220960038	220987741	NM_022746	1	+	2016-03-01	protein_coding	27703
chr1	221052742	221058400	NM_021958	1	+	HLX	protein_coding	5658
chr1	221503269	221509638	NR_024236	1	-	C1orf140	lincRNA	6369
chr1	221874761	221910242	NR_111939	1	-	DUSP10	protein_coding	35481
chr1	221874761	221915518	NM_007207	2	-	DUSP10	protein_coding	40757
chr1	222695601	222721444	NM_024746	1	-	HHIPL2	protein_coding	25843
chr1	222731649	222763275	NM_005681	3	-	TAF1A	protein_coding	31626
chr1	222791443	222841354	NM_198551	1	+	MIA3	protein_coding	49911
chr1	222817644	222841354	NM_001300867	1	+	MIA3	protein_coding	23710
chr1	222910557	222924002	NM_207468	1	+	FAM177B	protein_coding	13445
chr1	222988430	223179337	NM_032890	1	+	DISP1	protein_coding	190907
chr1	223282747	223316624	NM_003268	1	-	TLR5	protein_coding	33877
chr1	223408251	223537544	NM_001037175	2	-	SUSD4	protein_coding	129293
chr1	223566714	223568812	NM_152610	1	+	CCDC185	protein_coding	2098
chr1	223714971	223853436	NM_001143962	1	-	CAPN8	protein_coding	138465
chr1	223889294	223963720	NM_001146068	1	+	CAPN2	protein_coding	74426
chr1	223900118	223963720	NM_001748	1	+	CAPN2	protein_coding	63602
chr1	223967594	224033674	NM_001031685	2	-	TP53BP2	protein_coding	66080
chr1	224301788	224349749	NM_001136115	3	+	FBXO28	protein_coding	47961
chr1	224370909	224381142	NM_003676	1	+	DEGS1	protein_coding	10233
chr1	224415035	224517891	NM_001243146	4	-	NVL	protein_coding	102856
chr1	224544512	224564586	NM_014184	6	+	CNIH4	protein_coding	20074
chr1	224572844	224622001	NM_025160	2	-	WDR26	protein_coding	49157
chr1	224804178	224928249	NM_152495	1	+	CNIH3	protein_coding	124071
chr1	225117355	225211991	NM_001145154	3	+	DNAH14	protein_coding	94636
chr1	225589203	225615815	NM_002296	1	-	LBR	protein_coding	26612
chr1	225589203	225616557	NM_194442	1	-	LBR	protein_coding	27354
chr1	225674533	225840845	NM_001008493	2	-	ENAH	protein_coding	166312
chr1	225965514	225978168	NM_001130440	2	+	SRP9	protein_coding	12654
chr1	225997775	226033262	NM_001136018	2	+	EPHX1	protein_coding	35487
chr1	226013001	226033262	NM_000120	1	+	EPHX1	protein_coding	20261
chr1	226033232	226070420	NM_014698	1	-	TMEM63A	protein_coding	37188
chr1	226073981	226076846	NM_020997	1	-	LEFTY1	protein_coding	2865
chr1	226124297	226129083	NM_001172425	2	-	LEFTY2	protein_coding	4786
chr1	226170402	226187066	NM_152608	1	-	SDE2	protein_coding	16664
chr1	226332379	226374423	NM_022735	1	-	ACBD3	protein_coding	42044
chr1	226411318	226414756	NM_031944	2	+	MIXL1	protein_coding	3438
chr1	226418849	226497449	NM_001270410	3	-	LIN9	protein_coding	78600
chr1	226548391	226595801	NM_001618	1	-	PARP1	protein_coding	47410
chr1	226736500	226796915	NM_001003665	1	+	C1orf95	protein_coding	60415
chr1	226819390	226926876	NM_002221	1	-	ITPKB	protein_coding	107486
chr1	227058272	227083804	NM_000447	2	+	PSEN2	protein_coding	25532
chr1	227127937	227175246	NM_020247	1	+	ADCK3	protein_coding	47309
chr1	227177565	227505826	NM_003607	2	-	CDC42BPA	protein_coding	328261
chr1	227751219	227865144	NR_102302	3	+	ZNF678	protein_coding	113925
chr1	228003417	228034171	NM_183062	1	+	PRSS38	protein_coding	30754
chr1	228109164	228135676	NM_003395	1	-	WNT9A	protein_coding	26512
chr1	228194722	228248972	NM_033131	1	+	WNT3A	protein_coding	54250
chr1	228270360	228286913	NM_001024226	4	+	ARF1	protein_coding	16553
chr1	228294379	228297013	NM_181462	8	-	MRPL55	protein_coding	2634
chr1	228327784	228336655	NM_001242839	4	+	GUK1	protein_coding	8871
chr1	228332403	228336655	NM_001159391	1	+	GUK1	protein_coding	4252
chr1	228337414	228347527	NM_020435	1	+	GJC2	protein_coding	10113
chr1	228353508	228369958	NM_001010867	1	+	IBA57	protein_coding	16450
chr1	228362250	228369958	NM_001310327	1	+	IBA57	protein_coding	7708
chr1	228392175	228401365	NR_073154	2	-	C1orf145	protein_coding	9190
chr1	228395830	228566575	NM_001098623	3	+	OBSCN	protein_coding	170745
chr1	228581376	228594517	NM_145214	1	-	TRIM11	protein_coding	13141
chr1	228596474	228604583	NM_001134855	3	-	TRIM17	protein_coding	8109
chr1	228675067	228683889	NM_001010858	1	+	RNF187	protein_coding	8822
chr1	228780393	228882416	NR_037962	1	+	RHOU	protein_coding	102023
chr1	228870823	228882416	NM_021205	1	+	RHOU	protein_coding	11593
chr1	229406808	229441640	NM_001271998	3	+	RAB4A	protein_coding	34832
chr1	229456751	229478688	NM_145257	1	-	CCSAP	protein_coding	21937
chr1	229566992	229569843	NM_001100	1	-	ACTA1	protein_coding	2851
chr1	229577043	229644088	NM_018230	1	-	NUP133	protein_coding	67045
chr1	229652328	229694442	NM_012089	1	-	ABCB10	protein_coding	42114
chr1	230193535	230417876	NM_001291866	1	+	GALNT2	protein_coding	224341
chr1	230202941	230227777	NR_120373	2	+	GALNT2	protein_coding	24836
chr1	230457391	230561674	NM_001258311	1	-	PGBD5	protein_coding	104283
chr1	230778201	230829731	NM_007357	2	+	COG2	protein_coding	51530
chr1	230838271	230850336	NM_000029	1	-	AGT	protein_coding	12065
chr1	230883129	230937518	NM_006615	2	+	CAPN9	protein_coding	54389
chr1	230972864	230991782	NM_001136495	1	-	C1orf198	protein_coding	18918
chr1	230972864	231004302	NM_032800	1	-	C1orf198	protein_coding	31438
chr1	230972864	231005335	NM_001136494	1	-	C1orf198	protein_coding	32471
chr1	231154703	231175995	NM_198552	1	-	FAM89A	protein_coding	21292
chr1	231298673	231357314	NM_001004342	2	+	TRIM67	protein_coding	58641
chr1	231499496	231560790	NM_022051	1	-	EGLN1	protein_coding	61294
chr1	231664398	231702269	NM_005999	1	+	TSNAX	protein_coding	37871
chr1	231762560	232177019	NM_001164540	23	+	DISC1	protein_coding	414459
chr1	232533711	232651354	NM_020808	1	-	SIPA1L2	protein_coding	117643
chr1	232940637	232946092	NM_019090	1	+	MAP10	protein_coding	5455
chr1	233086369	233114219	NM_032324	1	+	NTPCR	protein_coding	27850
chr1	233119881	233431459	NM_014801	1	-	PCNXL2	protein_coding	311578
chr1	233463513	233520894	NM_032435	1	+	KIAA1804	protein_coding	57381
chr1	233749749	233808258	NM_002245	1	+	KCNK1	protein_coding	58509
chr1	234040457	234460264	NM_173508	1	+	SLC35F3	protein_coding	419807
chr1	234349956	234460264	NM_001300845	1	+	SLC35F3	protein_coding	110308
chr1	234509182	234519795	NM_001206641	3	+	COA6	protein_coding	10613
chr1	234527058	234614849	NM_005646	1	-	TARBP1	protein_coding	87791
chr1	234663636	234667525	NR_038426	1	-	LINC01354	lincRNA	3889
chr1	234740014	234745271	NM_182972	2	-	IRF2BP2	protein_coding	5257
chr1	234765056	234770526	NR_033927	1	+	LINC00184	lincRNA	5470
chr1	234859788	234867390	NR_038856	1	+	LINC01132	lincRNA	7602
chr1	235272657	235292256	NM_014765	1	-	TOMM20	protein_coding	19599
chr1	235294497	235324571	NM_015014	3	-	RBM34	protein_coding	30074
chr1	235530674	235612283	NM_003193	4	+	TBCE	protein_coding	81609
chr1	235610504	235667781	NM_152490	2	-	B3GALNT2	protein_coding	57277
chr1	235710984	235813293	NM_001098722	1	-	GNG4	protein_coding	102309
chr1	235710984	235814054	NM_004485	2	-	GNG4	protein_coding	103070
chr1	235824330	236030227	NM_000081	1	-	LYST	protein_coding	205897
chr1	235824330	236047008	NM_001301365	2	-	LYST	protein_coding	222678
chr1	236139131	236228481	NM_002508	1	-	NID1	protein_coding	89350
chr1	236305831	236372209	NM_003272	1	+	GPR137B	protein_coding	66378
chr1	236378421	236445339	NM_019891	1	-	ERO1B	protein_coding	66918
chr1	236557679	236648008	NM_145861	1	+	EDARADD	protein_coding	90329
chr1	236558715	236648008	NM_080738	1	+	EDARADD	protein_coding	89293
chr1	236681513	236716279	NM_201545	1	+	LGALS8	protein_coding	34766
chr1	236686738	236716279	NM_201543	3	+	LGALS8	protein_coding	29541
chr1	236712304	236767841	NM_018072	1	-	HEATR1	protein_coding	55537
chr1	236849753	236927927	NM_001278344	3	+	ACTN2	protein_coding	78174
chr1	236958580	237067281	NM_001291940	3	+	MTR	protein_coding	108701
chr1	237205701	237997288	NM_001035	1	+	RYR2	protein_coding	791587
chr1	238041163	238054222	NM_021186	1	-	ZP4	protein_coding	13059
chr1	238643683	238649317	NR_015407	1	-	LINC01139	lincRNA	5634
chr1	239792372	240072717	NM_000740	1	+	CHRM3	protein_coding	280345
chr1	240255184	240638489	NM_001305424	2	+	FMN2	protein_coding	383305
chr1	240652872	240775462	NM_022469	1	-	GREM2	protein_coding	122590
chr1	240938813	241520530	NM_001282775	4	-	RGS7	protein_coding	581717
chr1	241660856	241683085	NM_000143	1	-	FH	protein_coding	22229
chr1	241695433	241758949	NM_003679	1	+	KMO	protein_coding	63516
chr1	241756451	241803701	NM_014322	1	-	OPN3	protein_coding	47250
chr1	241792166	241799232	NM_001821	1	-	CHML	protein_coding	7066
chr1	241815579	241965434	NM_144625	1	+	WDR64	protein_coding	149855
chr1	242011492	242053241	NM_130398	1	+	EXO1	protein_coding	41749
chr1	242012032	242053241	NM_006027	2	+	EXO1	protein_coding	41209
chr1	242158791	242162385	NM_001004343	1	-	MAP1LC3C	protein_coding	3594
chr1	242251688	242612784	NM_001195812	2	-	PLD5	protein_coding	361096
chr1	242251688	242687998	NM_152666	1	-	PLD5	protein_coding	436310
chr1	243219615	243265046	NR_029401	1	-	LINC01347	lincRNA	45431
chr1	243663020	244006886	NM_001206729	3	-	AKT3	protein_coding	343866
chr1	244080703	244210619	NR_033883	1	+	LOC339529	lincRNA	129916
chr1	244212240	244220780	NM_001278196	1	+	ZBTB18	protein_coding	8540
chr1	244214560	244220778	NM_205768	1	+	ZBTB18	protein_coding	6218
chr1	244216506	244220780	NM_006352	1	+	ZBTB18	protein_coding	4274
chr1	244515936	244552388	NM_001276349	3	+	C1orf100	protein_coding	36452
chr1	244571793	244615436	NM_001126	1	-	ADSS	protein_coding	43643
chr1	244624672	244803662	NM_001130957	3	+	C1orf101	protein_coding	178990
chr1	244816349	244872336	NR_123735	4	+	DESI2	protein_coding	55987
chr1	244998607	245008365	NM_001312871	8	+	COX20	protein_coding	9758
chr1	245013601	245027827	NM_004501	2	-	HNRNPU	protein_coding	14226
chr1	245133170	245251148	NM_032328	4	+	EFCAB2	protein_coding	117978
chr1	245318286	245866428	NM_018012	1	+	KIF26B	protein_coding	548142
chr1	245912641	246580714	NM_022743	1	-	SMYD3	protein_coding	668073
chr1	245912641	246670644	NM_001167740	1	-	SMYD3	protein_coding	758003
chr1	246679340	246687589	NR_040002	1	-	LOC255654	lincRNA	8249
chr1	246887377	246931440	NM_016002	1	+	SCCPDH	protein_coding	44063
chr1	247002401	247094726	NM_015446	1	-	AHCTF1	protein_coding	92325
chr1	247108848	247171395	NM_001204221	3	-	ZNF695	protein_coding	62547
chr1	247197939	247242115	NM_033213	2	-	ZNF670	protein_coding	44176
chr1	247263263	247267674	NM_001142572	2	-	ZNF669	protein_coding	4411
chr1	247273461	247275719	NM_207401	1	-	C1orf229	protein_coding	2258
chr1	247318290	247335319	NM_003431	5	-	ZNF124	protein_coding	17029
chr1	247463621	247495045	NM_032752	1	-	ZNF496	protein_coding	31424
chr1	247579457	247612406	NM_001127461	2	+	NLRP3	protein_coding	32949
chr1	247581350	247612406	NM_183395	4	+	NLRP3	protein_coding	31056
chr1	247670359	247740992	NM_001281838	5	+	GCSAML	protein_coding	70633
chr1	247681753	247740992	NM_001281837	1	+	GCSAML	protein_coding	59239
chr1	247693433	247697141	NM_198074	1	-	OR2C3	protein_coding	3708
chr1	247712346	247740992	NM_145278	1	+	GCSAML	protein_coding	28646
chr1	248020500	248043438	NM_015431	1	+	TRIM58	protein_coding	22938
chr1	248100330	248264224	NM_175911	2	+	OR2L13	protein_coding	163894
chr1	249104650	249120154	NM_030645	1	-	SH3BP5L	protein_coding	15504
chr1	249132376	249143716	NM_024836	1	+	ZNF672	protein_coding	11340
chr1	249144202	249153315	NM_017865	3	-	ZNF692	protein_coding	9113
chr1	249200441	249213345	NM_170725	2	+	PGBD2	protein_coding	12904
chr10	92827	95178	NM_177987	1	-	TUBB8	protein_coding	2351
chr10	180404	300577	NM_006624	4	+	ZMYND11	protein_coding	120173
chr10	181423	300577	NM_001202464	1	+	ZMYND11	protein_coding	119154
chr10	225933	295729	NM_001202467	2	+	ZMYND11	protein_coding	69796
chr10	320129	735608	NM_014974	1	-	DIP2C	protein_coding	415479
chr10	695887	698595	NR_027151	2	+	PRR26	protein_coding	2708
chr10	852853	977645	NM_015155	1	-	LARP4B	protein_coding	124792
chr10	1034348	1063708	NM_012341	1	+	GTPBP4	protein_coding	29360
chr10	1064846	1071799	NM_033261	1	-	IDI2	protein_coding	6953
chr10	1085963	1095061	NM_004508	1	-	IDI1	protein_coding	9098
chr10	1102775	1178237	NM_014023	1	+	WDR37	protein_coding	75462
chr10	1205707	1210612	NR_015376	1	+	LINC00200	lincRNA	4905
chr10	1223252	1779670	NM_018702	1	-	ADARB2	protein_coding	556418
chr10	2047666	2056542	NR_040253	1	-	LINC00700	lincRNA	8876
chr10	2342512	2357268	NR_038884	1	-	LINC00701	lincRNA	14756
chr10	3109711	3178997	NM_002627	1	+	PFKP	protein_coding	69286
chr10	3110818	3178997	NM_001242339	1	+	PFKP	protein_coding	68179
chr10	3179919	3215033	NM_001242309	3	-	PITRM1	protein_coding	35114
chr10	3818187	3827473	NM_001300	4	-	KLF6	protein_coding	9286
chr10	4692376	4720262	NR_024475	1	-	LINC00704	lincRNA	27886
chr10	4698347	4704606	NR_015425	1	+	LINC00705	lincRNA	6259
chr10	5029967	5060225	NM_205845	2	-	AKR1C2	protein_coding	30258
chr10	5042102	5046206	NM_001135241	1	-	AKR1C2	protein_coding	4104
chr10	5090957	5149878	NM_001253908	1	+	AKR1C3	protein_coding	58921
chr10	5136567	5149878	NM_003739	2	+	AKR1C3	protein_coding	13311
chr10	5238797	5260910	NM_001818	1	+	AKR1C4	protein_coding	22113
chr10	5406975	5416169	NM_053049	1	+	UCN3	protein_coding	9194
chr10	5435060	5446793	NM_001171864	2	-	TUBAL3	protein_coding	11733
chr10	5454513	5501019	NM_001047160	1	+	NET1	protein_coding	46506
chr10	5488513	5501019	NR_073040	2	+	NET1	protein_coding	12506
chr10	5680819	5708558	NM_024701	3	-	ASB13	protein_coding	27739
chr10	5726800	5805703	NM_017782	1	+	FAM208B	protein_coding	78903
chr10	5807185	5855512	NM_001494	2	-	GDI2	protein_coding	48327
chr10	5936348	5979558	NM_032807	1	+	FBXO18	protein_coding	43210
chr10	5994333	6019574	NM_172200	3	-	IL15RA	protein_coding	25241
chr10	5994333	6020150	NR_046362	2	-	IL15RA	protein_coding	25817
chr10	6052656	6104333	NM_001308243	3	-	IL2RA	protein_coding	51677
chr10	6130948	6159422	NM_032905	2	+	RBM17	protein_coding	28474
chr10	6186840	6277507	NM_001145443	1	+	PFKFB3	protein_coding	90667
chr10	6188210	6277507	NM_001282630	1	+	PFKFB3	protein_coding	89297
chr10	6244839	6277507	NM_001314063	2	+	PFKFB3	protein_coding	32668
chr10	6368506	6377943	NR_040079	1	+	LOC399715	lincRNA	9437
chr10	6821559	6884868	NR_038291	1	+	LINC00707	lincRNA	63309
chr10	7200585	7451303	NM_001018039	1	-	SFMBT2	protein_coding	250718
chr10	7200585	7453448	NM_001029880	1	-	SFMBT2	protein_coding	252863
chr10	7601231	7661636	NM_032817	1	-	ITIH5	protein_coding	60405
chr10	7601231	7708961	NM_030569	2	-	ITIH5	protein_coding	107730
chr10	7745235	7791483	NM_002216	1	+	ITIH2	protein_coding	46248
chr10	7860466	8057016	NM_031923	1	+	TAF3	protein_coding	196550
chr10	8092412	8095447	NR_024256	3	-	GATA3-AS1	lincRNA	3035
chr10	8092438	8094458	NR_104328	3	-	GATA3-AS1	lincRNA	2020
chr10	8096666	8117164	NM_001002295	2	+	GATA3	protein_coding	20498
chr10	10826401	10836877	NR_027082	1	-	SFTA1P	lincRNA	10476
chr10	10976902	10994126	NR_024410	3	-	LINC00710	lincRNA	17224
chr10	11047258	11378672	NM_001025077	1	+	CELF2	protein_coding	331414
chr10	11059892	11378672	NM_006561	1	+	CELF2	protein_coding	318780
chr10	11206992	11378672	NM_001025076	2	+	CELF2	protein_coding	171680
chr10	11502508	11574279	NM_001080491	1	-	USP6NL	protein_coding	71771
chr10	11502508	11653788	NM_014688	2	-	USP6NL	protein_coding	151280
chr10	11784355	11806065	NM_024693	1	+	ECHDC3	protein_coding	21710
chr10	11865396	11914276	NM_153256	1	+	PROSER2	protein_coding	48880
chr10	11962020	12085169	NM_080599	2	-	UPF2	protein_coding	123149
chr10	12110915	12165227	NM_018706	1	+	DHTKD1	protein_coding	54312
chr10	12171639	12207403	NM_018144	5	+	SEC61A2	protein_coding	35764
chr10	12391541	12868463	NM_020397	2	+	CAMK1D	protein_coding	476922
chr10	12938624	13043704	NM_031455	1	-	CCDC3	protein_coding	105080
chr10	13203553	13253104	NM_018518	2	+	MCM10	protein_coding	49551
chr10	13263765	13276328	NM_145314	3	-	UCMA	protein_coding	12563
chr10	13319795	13342130	NM_006214	2	-	PHYH	protein_coding	22335
chr10	13359437	13390298	NM_001195604	3	-	SEPHS1	protein_coding	30861
chr10	13483087	13544976	NM_001100912	2	-	BEND7	protein_coding	61889
chr10	13628938	13672868	NM_003675	1	+	PRPF18	protein_coding	43930
chr10	13685705	14372866	NM_018027	1	-	FRMD4A	protein_coding	687161
chr10	14560555	14614372	NM_001282700	6	-	FAM107B	protein_coding	53817
chr10	14560555	14646417	NM_001282696	2	-	FAM107B	protein_coding	85862
chr10	14560555	14816896	NM_031453	2	-	FAM107B	protein_coding	256341
chr10	14946609	14996431	NM_022487	9	-	DCLRE1C	protein_coding	49822
chr10	15001437	15014850	NM_001080836	1	+	MEIG1	protein_coding	13413
chr10	15085894	15115851	NM_001039702	2	+	OLAH	protein_coding	29957
chr10	15149864	15210709	NM_001308295	2	-	NMT2	protein_coding	60845
chr10	15253643	15413058	NM_001010924	1	-	FAM171A1	protein_coding	159415
chr10	15555947	15762334	NM_003638	2	-	ITGA8	protein_coding	206387
chr10	15820174	15902519	NM_024948	1	-	FAM188A	protein_coding	82345
chr10	16478941	16555744	NM_030664	5	+	PTER	protein_coding	76803
chr10	16555741	16564004	NM_001010908	1	-	C1QL3	protein_coding	8263
chr10	16632616	16859453	NM_012425	2	-	RSU1	protein_coding	226837
chr10	16865964	17171816	NM_001081	1	-	CUBN	protein_coding	305852
chr10	17270257	17279592	NM_003380	1	+	VIM	protein_coding	9335
chr10	17362675	17496254	NM_001004470	1	-	ST8SIA6	protein_coding	133579
chr10	17631957	17659373	NM_014241	1	-	HACD1	protein_coding	27416
chr10	17686123	17758821	NR_037774	2	+	STAM	protein_coding	72698
chr10	17851341	18200091	NM_002438	1	+	MRC1	protein_coding	348750
chr10	18240767	18332221	NM_152725	4	+	SLC39A12	protein_coding	91454
chr10	18429605	18830688	NM_201593	6	+	CACNB2	protein_coding	401083
chr10	18549583	18830688	NM_000724	1	+	CACNB2	protein_coding	281105
[truncated: 18,042 more rows]

## Sheet: GENE ACTIVITY STATUS
Refseq_Id	ACTIVITY STATUS_RNAPII	nRNA-seq_Activity
NM_032340	ACTIVE	nRNA_A_K
NM_001278604	ACTIVE	nRNA_A_K
NM_016323	INACTIVE	nRNA_I_K
NM_030792	POISED	nRNA_I_K
NM_020690	ACTIVE	nRNA_A_K
NM_002062	INACTIVE	nRNA_I_K
NM_197978	INACTIVE	nRNA_I_K
NM_001199356	ACTIVE	nRNA_A_K
NM_000149	INACTIVE	nRNA_I_K
NM_001146068	ACTIVE	nRNA_A_K
NM_003344	ACTIVE	nRNA_A_K
NM_213606	INACTIVE	nRNA_I_K
NR_027087	INACTIVE	nRNA_I_K
NM_000258	INACTIVE	nRNA_I_K
NM_032411	INACTIVE	nRNA_I_K
NM_015475	ACTIVE	nRNA_A_K
NM_002263	ACTIVE	nRNA_A_K
NM_001301035	ACTIVE	nRNA_A_K
NM_001142	INACTIVE	nRNA_I_K
NM_004510	ACTIVE	nRNA_A_K
NM_001199687	INACTIVE	nRNA_A_K
NM_001145357	ACTIVE	nRNA_A_K
NM_001172775	ACTIVE	nRNA_A_K
NM_001085487	ACTIVE	nRNA_A_K
NM_138481	ACTIVE	nRNA_A_K
NR_024475	INACTIVE	nRNA_A_K
NM_001172410	INACTIVE	nRNA_I_K
NM_001316677	INACTIVE	nRNA_I_K
NR_073534	INACTIVE	nRNA_A_K
NR_034010	ACTIVE	nRNA_A_K
NM_053054	INACTIVE	nRNA_I_K
NM_139175	INACTIVE	nRNA_I_K
NM_001114123	ACTIVE	nRNA_A_K
NM_022168	ACTIVE	nRNA_A_K
NM_004719	ACTIVE	nRNA_A_K
NM_001286814	INACTIVE	nRNA_A_K
NM_014117	ACTIVE	nRNA_A_K
NR_026793	INACTIVE	nRNA_I_K
NM_173463	INACTIVE	nRNA_A_K
NM_153443	INACTIVE	nRNA_I_K
NM_001308203	ACTIVE	nRNA_A_K
NM_001282687	INACTIVE	nRNA_A_K
NM_020990	INACTIVE	nRNA_I_K
NM_001164664	INACTIVE	nRNA_A_K
NM_025222	ACTIVE	nRNA_A_K
NM_001629	INACTIVE	nRNA_I_K
NM_001005405	INACTIVE	nRNA_I_K
NM_001197222	ACTIVE	nRNA_A_K
NM_001145961	ACTIVE	nRNA_A_K
NM_001301302	ACTIVE	nRNA_A_K
NM_058165	INACTIVE	nRNA_I_K
NM_019069	ACTIVE	nRNA_A_K
NM_017545	INACTIVE	nRNA_I_K
NM_175744	ACTIVE	nRNA_A_K
NM_001037498	INACTIVE	nRNA_I_K
NM_001300945	ACTIVE	nRNA_A_K
NM_006948	ACTIVE	nRNA_A_K
NR_046478	ACTIVE	nRNA_A_K
NM_181425	POISED	nRNA_A_K
NM_181866	INACTIVE	nRNA_A_K
NM_001242402	INACTIVE	nRNA_I_K
NM_147193	INACTIVE	nRNA_A_K
NM_007168	INACTIVE	nRNA_I_K
NM_001128173	INACTIVE	nRNA_I_K
NM_033406	ACTIVE	nRNA_A_K
NM_001083617	ACTIVE	nRNA_A_K
NR_026856	INACTIVE	nRNA_I_K
NM_001308201	ACTIVE	nRNA_A_K
NM_001903	ACTIVE	nRNA_A_K
NM_004099	ACTIVE	nRNA_A_K
NM_006399	INACTIVE	nRNA_I_K
NM_020135	ACTIVE	nRNA_A_K
NM_001098212	ACTIVE	nRNA_A_K
NM_001278722	INACTIVE	nRNA_I_K
NM_138572	ACTIVE	nRNA_A_K
NM_003625	INACTIVE	nRNA_I_K
NM_001242359	ACTIVE	nRNA_A_K
NM_018398	INACTIVE	nRNA_I_K
NM_001184694	INACTIVE	nRNA_I_K
NR_027387	ACTIVE	nRNA_A_K
NM_015319	ACTIVE	nRNA_A_K
NM_174921	ACTIVE	nRNA_A_K
NM_032377	ACTIVE	nRNA_A_K
NM_078628	ACTIVE	nRNA_A_K
NM_001290033	ACTIVE	nRNA_A_K
NM_001304339	ACTIVE	nRNA_A_K
NM_001004747	INACTIVE	nRNA_I_K
NM_016192	INACTIVE	nRNA_I_K
NM_006734	ACTIVE	nRNA_A_K
NM_018198	ACTIVE	nRNA_A_K
NM_001205	ACTIVE	nRNA_A_K
NM_006811	ACTIVE	nRNA_A_K
NM_000502	INACTIVE	nRNA_I_K
NM_001145196	INACTIVE	nRNA_I_K
NM_138693	INACTIVE	nRNA_I_K
NM_001278618	ACTIVE	nRNA_A_K
NM_020741	INACTIVE	nRNA_I_K
NM_012458	ACTIVE	nRNA_A_K
NM_006598	INACTIVE	nRNA_A_K
NM_022572	ACTIVE	nRNA_A_K
NM_006900	INACTIVE	nRNA_I_K
NM_001159575	INACTIVE	nRNA_I_K
NM_015554	ACTIVE	nRNA_A_K
NM_003076	ACTIVE	nRNA_A_K
NM_001191003	POISED	nRNA_A_K
NM_153448	INACTIVE	nRNA_I_K
NM_032538	INACTIVE	nRNA_I_K
NM_001145065	INACTIVE	nRNA_I_K
NR_110047	INACTIVE	nRNA_I_K
NM_012352	INACTIVE	nRNA_I_K
NM_001286136	INACTIVE	nRNA_A_K
NM_175566	INACTIVE	nRNA_I_K
NR_046117	ACTIVE	nRNA_A_K
NM_001077197	INACTIVE	nRNA_I_K
NM_001166176	INACTIVE	nRNA_I_K
NM_001039481	ACTIVE	nRNA_A_K
NM_033055	ACTIVE	nRNA_A_K
NM_001310159	INACTIVE	nRNA_I_K
NM_000847	INACTIVE	nRNA_I_K
NR_024040	INACTIVE	nRNA_I_K
NM_001284261	INACTIVE	nRNA_I_K
NM_001308164	ACTIVE	nRNA_A_K
NM_152313	ACTIVE	nRNA_A_K
NM_001145262	INACTIVE	nRNA_A_K
NM_178012	POISED	nRNA_A_K
NM_178863	ACTIVE	nRNA_A_K
NM_001030287	INACTIVE	nRNA_A_K
NM_001198978	INACTIVE	nRNA_A_K
NM_021136	INACTIVE	nRNA_I_K
NM_001267046	ACTIVE	nRNA_A_K
NM_001127628	INACTIVE	nRNA_I_K
NM_153274	INACTIVE	nRNA_I_K
NR_038434	INACTIVE	nRNA_I_K
NM_198977	ACTIVE	nRNA_A_K
NM_001278213	INACTIVE	nRNA_I_K
NR_026675	ACTIVE	nRNA_A_K
NR_033797	ACTIVE	nRNA_A_K
NM_198525	ACTIVE	nRNA_A_K
NM_003256	INACTIVE	nRNA_I_K
NM_153023	ACTIVE	nRNA_A_K
NM_005567	INACTIVE	nRNA_A_K
NM_004467	INACTIVE	nRNA_I_K
NM_173630	ACTIVE	nRNA_A_K
NM_001302827	ACTIVE	nRNA_A_K
NM_001101362	INACTIVE	nRNA_I_K
NM_001080472	ACTIVE	nRNA_A_K
NM_001012979	INACTIVE	nRNA_I_K
NM_033140	ACTIVE	nRNA_A_K
NM_001300845	INACTIVE	nRNA_I_K
NM_033668	ACTIVE	nRNA_A_K
NM_001037738	ACTIVE	nRNA_A_K
NM_001308102	INACTIVE	nRNA_I_K
NR_033937	INACTIVE	nRNA_I_K
NM_004226	ACTIVE	nRNA_A_K
NM_001128225	ACTIVE	nRNA_A_K
NM_178428	INACTIVE	nRNA_A_K
NR_024376	INACTIVE	nRNA_I_K
NM_001130915	INACTIVE	nRNA_I_K
NM_005288	INACTIVE	nRNA_I_K
NM_018428	ACTIVE	nRNA_A_K
NR_027120	ACTIVE	nRNA_I_K
NM_004130	ACTIVE	nRNA_A_K
NM_175875	ACTIVE	nRNA_A_K
NM_001135865	INACTIVE	nRNA_A_K
NM_014205	ACTIVE	nRNA_A_K
NM_001097635	INACTIVE	nRNA_A_K
NM_001033518	ACTIVE	nRNA_A_K
NM_014056	ACTIVE	nRNA_A_K
NM_198081	INACTIVE	nRNA_I_K
NM_032788	ACTIVE	nRNA_A_K
NM_001130107	ACTIVE	nRNA_A_K
NM_001243234	ACTIVE	nRNA_A_K
NM_001134468	ACTIVE	nRNA_A_K
NM_001289071	ACTIVE	nRNA_A_K
NM_001101341	INACTIVE	nRNA_I_K
NM_014314	ACTIVE	nRNA_A_K
NM_014225	ACTIVE	nRNA_A_K
NM_004203	ACTIVE	nRNA_A_K
NR_027266	INACTIVE	nRNA_A_K
NM_005805	ACTIVE	nRNA_A_K
NM_018602	INACTIVE	nRNA_A_K
NM_133456	INACTIVE	nRNA_A_K
NM_001270699	INACTIVE	nRNA_A_K
NM_001184979	ACTIVE	nRNA_A_K
NM_001289125	ACTIVE	nRNA_A_K
NM_001145127	INACTIVE	nRNA_I_K
NM_015267	INACTIVE	nRNA_I_K
NM_030641	POISED	nRNA_A_K
NM_001204889	ACTIVE	nRNA_A_K
NM_012177	ACTIVE	nRNA_A_K
NR_120489	INACTIVE	nRNA_I_K
NM_001098819	INACTIVE	nRNA_A_K
NM_021966	INACTIVE	nRNA_I_K
NM_001974	INACTIVE	nRNA_I_K
NM_021057	INACTIVE	nRNA_I_K
NM_001242659	INACTIVE	nRNA_A_K
NM_001199209	INACTIVE	nRNA_I_K
NM_173812	INACTIVE	nRNA_I_K
NM_005816	INACTIVE	nRNA_I_K
NM_018275	ACTIVE	nRNA_A_K
NM_001243877	ACTIVE	nRNA_A_K
NM_030978	ACTIVE	nRNA_A_K
NM_001008269	INACTIVE	nRNA_I_K
NM_212559	INACTIVE	nRNA_I_K
NM_130798	ACTIVE	nRNA_A_K
NM_015627	ACTIVE	nRNA_A_K
NM_001080439	INACTIVE	nRNA_I_K
NM_020211	INACTIVE	nRNA_I_K
NM_145039	ACTIVE	nRNA_A_K
NM_032429	POISED	nRNA_A_K
NM_018949	INACTIVE	nRNA_I_K
NM_001001827	INACTIVE	nRNA_I_K
NM_007187	ACTIVE	nRNA_A_K
NM_022829	INACTIVE	nRNA_A_K
NM_001281451	INACTIVE	nRNA_I_K
NM_001135092	INACTIVE	nRNA_I_K
NM_001007271	INACTIVE	nRNA_I_K
NM_001812	ACTIVE	nRNA_A_K
NM_001001659	INACTIVE	nRNA_I_K
NM_000428	ACTIVE	nRNA_A_K
NM_017766	INACTIVE	nRNA_I_K
NM_001146344	INACTIVE	nRNA_I_K
NM_015718	INACTIVE	nRNA_I_K
NM_003791	ACTIVE	nRNA_A_K
NM_001307976	ACTIVE	nRNA_A_K
NM_004037	ACTIVE	nRNA_A_K
NR_033941	INACTIVE	nRNA_I_K
NM_001278184	ACTIVE	nRNA_A_K
NM_194251	INACTIVE	nRNA_A_K
NM_024625	ACTIVE	nRNA_A_K
NM_001282557	INACTIVE	nRNA_I_K
NM_139178	ACTIVE	nRNA_A_K
NM_001080442	INACTIVE	nRNA_I_K
NR_033465	ACTIVE	nRNA_A_K
NR_027146	INACTIVE	nRNA_I_K
NM_031427	ACTIVE	nRNA_A_K
NM_001206941	ACTIVE	nRNA_A_K
NM_003031	ACTIVE	nRNA_A_K
NM_032815	ACTIVE	nRNA_A_K
NM_018133	ACTIVE	nRNA_A_K
NM_001166012	ACTIVE	nRNA_A_K
NM_014688	ACTIVE	nRNA_A_K
NM_001300902	ACTIVE	nRNA_A_K
NM_032646	ACTIVE	nRNA_I_K
NM_006912	ACTIVE	nRNA_A_K
NM_207395	ACTIVE	nRNA_A_K
NM_007138	INACTIVE	nRNA_I_K
NM_001303255	ACTIVE	nRNA_I_K
NM_005330	INACTIVE	nRNA_I_K
NM_001303511	ACTIVE	nRNA_A_K
NM_198074	INACTIVE	nRNA_I_K
NM_033516	INACTIVE	nRNA_I_K
NM_001195571	INACTIVE	nRNA_I_K
NM_001033582	INACTIVE	nRNA_I_K
NM_000566	INACTIVE	nRNA_I_K
NM_000387	ACTIVE	nRNA_A_K
NM_002950	ACTIVE	nRNA_A_K
NM_019859	INACTIVE	nRNA_I_K
NM_006386	ACTIVE	nRNA_A_K
NM_001039763	INACTIVE	nRNA_I_K
NM_144499	INACTIVE	nRNA_I_K
NM_147181	INACTIVE	nRNA_A_K
NM_001256569	INACTIVE	nRNA_A_K
NM_000508	INACTIVE	nRNA_I_K
NM_146421	INACTIVE	nRNA_I_K
NR_029449	INACTIVE	nRNA_I_K
NM_033188	INACTIVE	nRNA_I_K
NM_020932	POISED	nRNA_A_K
NM_001002034	ACTIVE	nRNA_A_K
NM_001011700	ACTIVE	nRNA_A_K
NR_024338	INACTIVE	nRNA_I_K
NM_006112	ACTIVE	nRNA_A_K
NM_207174	INACTIVE	nRNA_I_K
NM_001290322	ACTIVE	nRNA_A_K
NM_145306	INACTIVE	nRNA_I_K
NM_130440	ACTIVE	nRNA_A_K
NM_001136022	ACTIVE	nRNA_A_K
NM_001172416	INACTIVE	nRNA_A_K
NM_001102669	ACTIVE	nRNA_A_K
NM_001504	INACTIVE	nRNA_A_K
NM_001007245	INACTIVE	nRNA_A_K
NM_000307	INACTIVE	nRNA_A_K
NM_001301097	ACTIVE	nRNA_A_K
NM_016297	ACTIVE	nRNA_A_K
NM_001256721	ACTIVE	nRNA_A_K
NM_033179	INACTIVE	nRNA_I_K
NM_001080456	INACTIVE	nRNA_I_K
NM_001166279	ACTIVE	nRNA_A_K
NR_130120	ACTIVE	nRNA_A_K
NM_138434	INACTIVE	nRNA_I_K
NM_001570	ACTIVE	nRNA_A_K
NM_001001852	ACTIVE	nRNA_A_K
NR_125327	INACTIVE	nRNA_I_K
NM_001029888	INACTIVE	nRNA_I_K
NM_001254733	INACTIVE	nRNA_A_K
NM_018421	ACTIVE	nRNA_A_K
NM_002213	ACTIVE	nRNA_A_K
NM_205841	INACTIVE	nRNA_I_K
NM_181726	ACTIVE	nRNA_A_K
NM_001040412	INACTIVE	nRNA_A_K
NM_001035004	INACTIVE	nRNA_I_K
NM_198463	ACTIVE	nRNA_I_K
NM_002053	ACTIVE	nRNA_A_K
NM_007267	INACTIVE	nRNA_I_K
NM_002105	ACTIVE	nRNA_A_K
NM_000536	INACTIVE	nRNA_I_K
NM_001409	INACTIVE	nRNA_A_K
NM_001080476	INACTIVE	nRNA_I_K
NM_001286837	ACTIVE	nRNA_A_K
NM_007220	INACTIVE	nRNA_A_K
NM_152997	INACTIVE	nRNA_I_K
NM_022344	ACTIVE	nRNA_A_K
NM_012378	INACTIVE	nRNA_I_K
NM_030797	INACTIVE	nRNA_I_K
NM_000864	INACTIVE	nRNA_I_K
NM_198195	ACTIVE	nRNA_A_K
NM_001145369	INACTIVE	nRNA_I_K
NM_005334	ACTIVE	nRNA_A_K
NM_001252052	ACTIVE	nRNA_A_K
NM_001258248	INACTIVE	nRNA_I_K
NM_001101340	ACTIVE	nRNA_A_K
NM_001251973	INACTIVE	nRNA_A_K
NM_001286497	ACTIVE	nRNA_I_K
NM_001146078	INACTIVE	nRNA_I_K
NM_021646	ACTIVE	nRNA_A_K
NM_000584	POISED	nRNA_A_K
NM_001099735	INACTIVE	nRNA_A_K
NM_152448	INACTIVE	nRNA_I_K
NM_001303030	ACTIVE	nRNA_A_K
NM_004113	INACTIVE	nRNA_I_K
NM_001038493	ACTIVE	nRNA_A_K
NM_207333	INACTIVE	nRNA_A_K
NR_048548	INACTIVE	nRNA_A_K
NM_001301239	INACTIVE	nRNA_I_K
NM_032487	ACTIVE	nRNA_A_K
NM_006911	INACTIVE	nRNA_I_K
NM_021026	INACTIVE	nRNA_I_K
NM_032870	ACTIVE	nRNA_A_K
NM_001719	INACTIVE	nRNA_I_K
NM_006869	POISED	nRNA_A_K
NM_015578	ACTIVE	nRNA_A_K
NM_001013626	ACTIVE	nRNA_I_K
NM_015641	ACTIVE	nRNA_A_K
NM_004434	ACTIVE	nRNA_A_K
NM_152482	ACTIVE	nRNA_A_K
NR_026945	INACTIVE	nRNA_I_K
NM_182729	ACTIVE	nRNA_A_K
NM_005551	INACTIVE	nRNA_I_K
NM_001136215	ACTIVE	nRNA_A_K
NM_003278	INACTIVE	nRNA_A_K
NM_005934	ACTIVE	nRNA_A_K
NM_001004697	INACTIVE	nRNA_I_K
NM_006497	ACTIVE	nRNA_A_K
NM_001114134	INACTIVE	nRNA_I_K
NM_021144	POISED	nRNA_A_K
NM_001042403	INACTIVE	nRNA_A_K
NM_148893	ACTIVE	nRNA_A_K
NM_003821	ACTIVE	nRNA_A_K
NM_001243738	ACTIVE	nRNA_A_K
NM_015322	ACTIVE	nRNA_A_K
NM_001463	POISED	nRNA_A_K
NM_001142806	INACTIVE	nRNA_A_K
NM_153705	ACTIVE	nRNA_A_K
NM_005199	INACTIVE	nRNA_A_K
NM_001278407	ACTIVE	nRNA_A_K
NM_015171	ACTIVE	nRNA_A_K
NM_001143818	ACTIVE	nRNA_A_K
NR_027075	INACTIVE	nRNA_I_K
NM_004074	ACTIVE	nRNA_A_K
NM_005707	ACTIVE	nRNA_A_K
NM_002227	ACTIVE	nRNA_A_K
NM_182797	INACTIVE	nRNA_A_K
NM_003960	INACTIVE	nRNA_I_K
NM_004897	ACTIVE	nRNA_A_K
NR_036464	ACTIVE	nRNA_A_K
NM_001037163	ACTIVE	nRNA_A_K
NR_038198	POISED	nRNA_A_K
NM_001267722	ACTIVE	nRNA_A_K
NM_173561	INACTIVE	nRNA_I_K
NR_117086	ACTIVE	nRNA_A_K
NM_001257194	INACTIVE	nRNA_I_K
NM_001227	ACTIVE	nRNA_A_K
NM_032594	INACTIVE	nRNA_A_K
NM_017891	POISED	nRNA_A_K
NM_007347	ACTIVE	nRNA_A_K
NM_016938	ACTIVE	nRNA_A_K
NR_036638	ACTIVE	nRNA_A_K
NM_001080470	ACTIVE	nRNA_A_K
NM_001313972	POISED	nRNA_A_K
NM_173791	ACTIVE	nRNA_A_K
NM_001906	INACTIVE	nRNA_A_K
NM_001197220	INACTIVE	nRNA_A_K
NM_033214	INACTIVE	nRNA_I_K
NM_005741	ACTIVE	nRNA_A_K
NR_024550	ACTIVE	nRNA_A_K
NM_003759	INACTIVE	nRNA_A_K
NM_015114	ACTIVE	nRNA_A_K
NM_000112	ACTIVE	nRNA_A_K
NR_038838	INACTIVE	nRNA_I_K
NM_145898	INACTIVE	nRNA_I_K
NM_001010854	POISED	nRNA_A_K
NM_018664	ACTIVE	nRNA_A_K
NM_080658	INACTIVE	nRNA_I_K
NM_001009931	INACTIVE	nRNA_I_K
NM_153706	ACTIVE	nRNA_A_K
NM_001172425	INACTIVE	nRNA_I_K
NM_001163280	ACTIVE	nRNA_A_K
NM_001271804	INACTIVE	nRNA_I_K
NR_027701	POISED	nRNA_A_K
NM_000973	ACTIVE	nRNA_A_K
NM_001001555	ACTIVE	nRNA_A_K
NM_000162	INACTIVE	nRNA_I_K
NM_001004754	INACTIVE	nRNA_I_K
NR_047500	INACTIVE	nRNA_A_K
NM_002559	INACTIVE	nRNA_I_K
NM_014149	ACTIVE	nRNA_A_K
NM_000277	INACTIVE	nRNA_I_K
NM_001289112	INACTIVE	nRNA_I_K
NM_001282741	INACTIVE	nRNA_I_K
NM_001257135	ACTIVE	nRNA_A_K
NM_207320	INACTIVE	nRNA_I_K
NR_037638	INACTIVE	nRNA_I_K
NM_152653	ACTIVE	nRNA_A_K
NM_001142864	ACTIVE	nRNA_A_K
NM_001145250	INACTIVE	nRNA_I_K
NM_001286474	INACTIVE	nRNA_A_K
NM_000955	ACTIVE	nRNA_A_K
NM_032800	ACTIVE	nRNA_A_K
NR_110312	INACTIVE	nRNA_I_K
NM_001012991	ACTIVE	nRNA_A_K
NM_001099667	INACTIVE	nRNA_I_K
NM_001832	INACTIVE	nRNA_I_K
NM_032993	ACTIVE	nRNA_A_K
NM_152275	ACTIVE	nRNA_A_K
NM_007051	ACTIVE	nRNA_A_K
NR_130169	ACTIVE	nRNA_I_K
NR_040102	INACTIVE	nRNA_I_K
NM_001004451	INACTIVE	nRNA_A_K
NM_016335	INACTIVE	nRNA_I_K
NM_001166136	POISED	nRNA_A_K
NM_000206	INACTIVE	nRNA_I_K
NM_006943	ACTIVE	nRNA_A_K
NM_001135195	INACTIVE	nRNA_A_K
NR_040038	INACTIVE	nRNA_I_K
NM_006438	INACTIVE	nRNA_I_K
NM_001013579	INACTIVE	nRNA_I_K
NM_178469	INACTIVE	nRNA_I_K
NM_080865	INACTIVE	nRNA_A_K
NR_104301	ACTIVE	nRNA_A_K
NM_052956	INACTIVE	nRNA_I_K
NM_024344	INACTIVE	nRNA_A_K
NM_001252338	INACTIVE	nRNA_I_K
NM_001134486	INACTIVE	nRNA_I_K
NM_001128591	ACTIVE	nRNA_A_K
NM_001261413	ACTIVE	nRNA_A_K
NM_052969	ACTIVE	nRNA_A_K
NM_005411	INACTIVE	nRNA_I_K
NM_001190738	INACTIVE	nRNA_I_K
NM_005539	ACTIVE	nRNA_A_K
NM_001025253	INACTIVE	nRNA_I_K
NM_001289003	INACTIVE	nRNA_A_K
NM_004095	ACTIVE	nRNA_A_K
NM_002799	ACTIVE	nRNA_A_K
NM_198212	ACTIVE	nRNA_A_K
NM_194250	INACTIVE	nRNA_I_K
NM_000728	INACTIVE	nRNA_I_K
NR_036610	ACTIVE	nRNA_A_K
NM_032581	ACTIVE	nRNA_A_K
NM_006779	ACTIVE	nRNA_A_K
NM_005134	ACTIVE	nRNA_A_K
NM_002461	ACTIVE	nRNA_A_K
NM_001113534	INACTIVE	nRNA_I_K
NM_152277	ACTIVE	nRNA_A_K
NR_033671	INACTIVE	nRNA_I_K
NM_001195192	ACTIVE	nRNA_A_K
NM_001448	INACTIVE	nRNA_I_K
NR_003062	INACTIVE	nRNA_I_K
NR_045089	INACTIVE	nRNA_A_K
NM_176783	ACTIVE	nRNA_A_K
NR_024538	ACTIVE	nRNA_A_K
NM_001286827	INACTIVE	nRNA_I_K
NR_015358	INACTIVE	nRNA_I_K
NM_018492	POISED	nRNA_I_K
NM_024541	ACTIVE	nRNA_A_K
NR_040039	INACTIVE	nRNA_I_K
NM_057088	INACTIVE	nRNA_I_K
NM_001276	INACTIVE	nRNA_A_K
NM_001100818	POISED	nRNA_A_K
NM_001247987	INACTIVE	nRNA_I_K
NM_004006	INACTIVE	nRNA_A_K
NM_001190765	INACTIVE	nRNA_I_K
NM_004832	ACTIVE	nRNA_A_K
NR_073560	INACTIVE	nRNA_I_K
NM_002909	INACTIVE	nRNA_I_K
NM_016058	ACTIVE	nRNA_A_K
NM_005637	ACTIVE	nRNA_A_K
NM_001199280	INACTIVE	nRNA_A_K
NM_001278690	ACTIVE	nRNA_A_K
NM_020524	ACTIVE	nRNA_A_K
NR_046989	INACTIVE	nRNA_I_K
NM_000915	INACTIVE	nRNA_I_K
NM_032805	INACTIVE	nRNA_I_K
NM_203412	INACTIVE	nRNA_A_K
NM_145051	INACTIVE	nRNA_I_K
NM_001098515	ACTIVE	nRNA_A_K
NM_001201552	ACTIVE	nRNA_A_K
NM_014357	INACTIVE	nRNA_I_K
NM_001001670	INACTIVE	nRNA_I_K
NM_000456	ACTIVE	nRNA_A_K
NM_004245	INACTIVE	nRNA_I_K
NM_001277742	INACTIVE	nRNA_I_K
NM_003565	ACTIVE	nRNA_A_K
NM_004924	ACTIVE	nRNA_A_K
NM_007212	ACTIVE	nRNA_A_K
NM_001286051	ACTIVE	nRNA_A_K
NM_058243	ACTIVE	nRNA_A_K
NM_001135919	ACTIVE	nRNA_I_K
NM_198128	ACTIVE	nRNA_A_K
NM_001257975	ACTIVE	nRNA_A_K
NM_030773	INACTIVE	nRNA_A_K
NM_001113228	INACTIVE	nRNA_A_K
NM_005262	ACTIVE	nRNA_A_K
NM_005173	INACTIVE	nRNA_I_K
NR_104425	INACTIVE	nRNA_I_K
NM_001308042	ACTIVE	nRNA_A_K
NM_022160	INACTIVE	nRNA_I_K
NM_181986	INACTIVE	nRNA_I_K
NM_001304782	INACTIVE	nRNA_I_K
NM_001253387	INACTIVE	nRNA_I_K
NM_031911	INACTIVE	nRNA_I_K
NM_001083606	POISED	nRNA_I_K
NM_002489	ACTIVE	nRNA_A_K
NM_032728	ACTIVE	nRNA_A_K
NM_020412	ACTIVE	nRNA_A_K
NM_012455	INACTIVE	nRNA_I_K
NM_001128620	INACTIVE	nRNA_A_K
NM_001286409	INACTIVE	nRNA_I_K
NM_001005271	INACTIVE	nRNA_A_K
NM_005313	ACTIVE	nRNA_A_K
NM_014303	ACTIVE	nRNA_A_K
NM_014018	ACTIVE	nRNA_A_K
NM_000046	INACTIVE	nRNA_A_K
NM_019644	INACTIVE	nRNA_I_K
NM_002644	INACTIVE	nRNA_I_K
NM_153332	ACTIVE	nRNA_A_K
NM_203487	POISED	nRNA_I_K
NM_001146213	ACTIVE	nRNA_A_K
NR_001280	INACTIVE	nRNA_I_K
NM_003853	INACTIVE	nRNA_I_K
NM_033284	INACTIVE	nRNA_I_K
NM_001143769	INACTIVE	nRNA_A_K
NR_046051	INACTIVE	nRNA_A_K
NM_001080	INACTIVE	nRNA_I_K
NM_012164	ACTIVE	nRNA_A_K
NM_001013632	ACTIVE	nRNA_A_K
NM_001127464	ACTIVE	nRNA_A_K
NM_014031	INACTIVE	nRNA_I_K
NM_152468	INACTIVE	nRNA_I_K
NM_001242867	INACTIVE	nRNA_I_K
NM_017902	ACTIVE	nRNA_A_K
NM_001079809	ACTIVE	nRNA_A_K
NM_004334	INACTIVE	nRNA_I_K
NM_001077690	ACTIVE	nRNA_A_K
NM_005268	INACTIVE	nRNA_I_K
NM_001161354	ACTIVE	nRNA_A_K
NM_016178	INACTIVE	nRNA_I_K
NM_024303	INACTIVE	nRNA_I_K
NM_021601	INACTIVE	nRNA_I_K
NM_017823	POISED	nRNA_A_K
NM_001300944	ACTIVE	nRNA_A_K
NM_012360	INACTIVE	nRNA_I_K
NM_001122770	ACTIVE	nRNA_A_K
NM_025225	ACTIVE	nRNA_A_K
NM_001202439	ACTIVE	nRNA_A_K
NM_138463	ACTIVE	nRNA_A_K
NM_003956	ACTIVE	nRNA_A_K
NR_034161	INACTIVE	nRNA_I_K
NM_000695	INACTIVE	nRNA_I_K
NM_147134	ACTIVE	nRNA_A_K
NM_022133	ACTIVE	nRNA_A_K
NM_005619	ACTIVE	nRNA_A_K
NM_152610	INACTIVE	nRNA_I_K
NM_001134422	ACTIVE	nRNA_A_K
NM_001018041	ACTIVE	nRNA_A_K
NM_001113513	INACTIVE	nRNA_A_K
NM_025151	POISED	nRNA_A_K
NM_003568	INACTIVE	nRNA_I_K
NM_001347	ACTIVE	nRNA_A_K
NM_031291	INACTIVE	nRNA_I_K
NM_000721	INACTIVE	nRNA_I_K
NM_005601	INACTIVE	nRNA_I_K
NM_020708	INACTIVE	nRNA_I_K
NM_002246	INACTIVE	nRNA_I_K
NM_001304416	INACTIVE	nRNA_I_K
NR_027441	ACTIVE	nRNA_I_K
NM_001097634	INACTIVE	nRNA_A_K
NM_181646	INACTIVE	nRNA_I_K
NM_173503	INACTIVE	nRNA_A_K
NM_139026	INACTIVE	nRNA_I_K
NM_206918	INACTIVE	nRNA_A_K
NM_101395	ACTIVE	nRNA_A_K
NM_007366	ACTIVE	nRNA_A_K
NM_001243975	ACTIVE	nRNA_A_K
NM_000798	INACTIVE	nRNA_I_K
NM_006952	INACTIVE	nRNA_I_K
NM_001313741	INACTIVE	nRNA_I_K
NM_182847	INACTIVE	nRNA_I_K
NM_001282882	INACTIVE	nRNA_I_K
NM_139167	INACTIVE	nRNA_I_K
NM_003922	ACTIVE	nRNA_A_K
NM_033201	ACTIVE	nRNA_A_K
NR_038989	INACTIVE	nRNA_I_K
NM_003463	POISED	nRNA_A_K
NM_001017986	INACTIVE	nRNA_I_K
NM_000059	ACTIVE	nRNA_A_K
NM_001287055	ACTIVE	nRNA_A_K
NM_001135844	INACTIVE	nRNA_I_K
NM_007188	ACTIVE	nRNA_A_K
NR_038399	INACTIVE	nRNA_I_K
NM_001145542	INACTIVE	nRNA_A_K
NM_002531	INACTIVE	nRNA_I_K
NM_001174102	INACTIVE	nRNA_A_K
NM_001306145	ACTIVE	nRNA_A_K
NM_001005178	INACTIVE	nRNA_I_K
NM_001304417	INACTIVE	nRNA_I_K
NM_014578	INACTIVE	nRNA_I_K
NM_007080	ACTIVE	nRNA_A_K
NM_145753	ACTIVE	nRNA_A_K
NM_181718	ACTIVE	nRNA_A_K
NM_001143886	INACTIVE	nRNA_A_K
NM_000587	INACTIVE	nRNA_I_K
NM_000390	ACTIVE	nRNA_A_K
NM_031944	INACTIVE	nRNA_I_K
NM_178548	POISED	nRNA_A_K
NR_121612	ACTIVE	nRNA_A_K
NM_001308339	ACTIVE	nRNA_A_K
NM_001290095	INACTIVE	nRNA_I_K
NM_012255	ACTIVE	nRNA_A_K
NM_001039210	ACTIVE	nRNA_A_K
NM_004279	ACTIVE	nRNA_A_K
NM_001306	INACTIVE	nRNA_I_K
NM_006566	INACTIVE	nRNA_I_K
NM_001300837	ACTIVE	nRNA_I_K
NM_053031	ACTIVE	nRNA_A_K
NM_197968	ACTIVE	nRNA_A_K
NM_005811	ACTIVE	nRNA_A_K
NM_001288954	INACTIVE	nRNA_A_K
NM_014579	INACTIVE	nRNA_I_K
NM_001146017	INACTIVE	nRNA_A_K
NR_045828	ACTIVE	nRNA_A_K
NM_006311	ACTIVE	nRNA_A_K
NM_002269	ACTIVE	nRNA_A_K
NM_001142648	ACTIVE	nRNA_A_K
NM_001098671	INACTIVE	nRNA_I_K
NM_001301826	INACTIVE	nRNA_A_K
NM_012079	ACTIVE	nRNA_A_K
NM_001141919	INACTIVE	nRNA_I_K
NM_172225	INACTIVE	nRNA_I_K
NM_145282	INACTIVE	nRNA_I_K
NM_001008394	ACTIVE	nRNA_A_K
NM_001271052	POISED	nRNA_I_K
NM_001032284	ACTIVE	nRNA_A_K
NM_018269	ACTIVE	nRNA_A_K
NM_001006932	INACTIVE	nRNA_A_K
NM_001009612	INACTIVE	nRNA_I_K
NM_004505	INACTIVE	nRNA_I_K
NM_001193336	INACTIVE	nRNA_I_K
NM_181673	ACTIVE	nRNA_A_K
NM_001008949	INACTIVE	nRNA_I_K
NM_001277067	INACTIVE	nRNA_A_K
NM_172217	INACTIVE	nRNA_I_K
NR_027088	INACTIVE	nRNA_I_K
NM_001278063	INACTIVE	nRNA_I_K
NM_001004750	INACTIVE	nRNA_I_K
NM_001144960	INACTIVE	nRNA_I_K
NM_001010862	ACTIVE	nRNA_A_K
NM_002261	INACTIVE	nRNA_I_K
NM_032329	ACTIVE	nRNA_A_K
NM_004727	INACTIVE	nRNA_A_K
NM_001301011	ACTIVE	nRNA_A_K
NM_001111307	INACTIVE	nRNA_A_K
NM_001005177	INACTIVE	nRNA_I_K
NM_183404	POISED	nRNA_A_K
NM_207519	INACTIVE	nRNA_I_K
NM_001199214	INACTIVE	nRNA_I_K
NM_173850	INACTIVE	nRNA_I_K
NM_001198594	INACTIVE	nRNA_I_K
NM_000142	POISED	nRNA_I_K
NM_002299	INACTIVE	nRNA_I_K
NR_104000	INACTIVE	nRNA_I_K
NM_005885	ACTIVE	nRNA_A_K
NM_016383	INACTIVE	nRNA_I_K
NR_033844	INACTIVE	nRNA_I_K
NM_031992	ACTIVE	nRNA_A_K
NM_016491	ACTIVE	nRNA_A_K
NM_001017425	ACTIVE	nRNA_A_K
NM_004862	ACTIVE	nRNA_A_K
NM_016303	ACTIVE	nRNA_A_K
NM_018957	ACTIVE	nRNA_A_K
NM_015534	ACTIVE	nRNA_A_K
NM_001252290	INACTIVE	nRNA_I_K
NM_001010938	ACTIVE	nRNA_A_K
NM_001098201	INACTIVE	nRNA_A_K
NM_003154	INACTIVE	nRNA_I_K
NM_001018064	INACTIVE	nRNA_I_K
NM_178010	INACTIVE	nRNA_I_K
NM_001135643	ACTIVE	nRNA_A_K
NM_178168	INACTIVE	nRNA_I_K
NM_001261386	ACTIVE	nRNA_A_K
NM_014110	ACTIVE	nRNA_A_K
NM_001291982	ACTIVE	nRNA_A_K
NM_001244898	ACTIVE	nRNA_A_K
NR_046555	INACTIVE	nRNA_I_K
NM_001002915	INACTIVE	nRNA_I_K
NM_000309	ACTIVE	nRNA_A_K
NM_152467	INACTIVE	nRNA_I_K
NM_006057	INACTIVE	nRNA_I_K
NM_080723	INACTIVE	nRNA_I_K
NM_001198815	INACTIVE	nRNA_I_K
NM_016406	ACTIVE	nRNA_A_K
NM_001314049	INACTIVE	nRNA_A_K
NR_073001	ACTIVE	nRNA_A_K
NM_003804	ACTIVE	nRNA_A_K
NM_001017440	INACTIVE	nRNA_I_K
NM_006418	INACTIVE	nRNA_I_K
NM_000570	INACTIVE	nRNA_I_K
NM_032141	ACTIVE	nRNA_A_K
NM_016570	ACTIVE	nRNA_A_K
NM_014180	ACTIVE	nRNA_A_K
NM_001131026	POISED	nRNA_A_K
NR_073485	INACTIVE	nRNA_I_K
NM_001286752	ACTIVE	nRNA_A_K
NM_001136268	ACTIVE	nRNA_A_K
NM_001173488	INACTIVE	nRNA_A_K
NM_015512	INACTIVE	nRNA_A_K
NM_017774	ACTIVE	nRNA_A_K
NM_014784	ACTIVE	nRNA_A_K
NM_201446	POISED	nRNA_A_K
NM_001286446	INACTIVE	nRNA_A_K
NM_018641	ACTIVE	nRNA_A_K
NM_022341	ACTIVE	nRNA_A_K
NM_032407	POISED	nRNA_A_K
NM_001098814	INACTIVE	nRNA_I_K
NM_005191	INACTIVE	nRNA_I_K
NM_001165258	ACTIVE	nRNA_A_K
NM_152744	INACTIVE	nRNA_I_K
NM_001173982	ACTIVE	nRNA_A_K
NM_001142522	ACTIVE	nRNA_A_K
NM_001282721	ACTIVE	nRNA_A_K
NM_001293675	INACTIVE	nRNA_I_K
NM_001111101	ACTIVE	nRNA_A_K
NM_145257	POISED	nRNA_A_K
NM_001286514	ACTIVE	nRNA_A_K
NM_181534	INACTIVE	nRNA_I_K
NM_001098815	INACTIVE	nRNA_I_K
NM_015253	INACTIVE	nRNA_I_K
NM_172311	INACTIVE	nRNA_I_K
NM_001304564	INACTIVE	nRNA_A_K
NM_001080471	ACTIVE	nRNA_A_K
NM_001271043	ACTIVE	nRNA_A_K
NM_032039	ACTIVE	nRNA_A_K
NM_001145465	INACTIVE	nRNA_I_K
NM_006992	ACTIVE	nRNA_A_K
NM_004733	ACTIVE	nRNA_A_K
NM_001040275	INACTIVE	nRNA_I_K
NM_001135953	INACTIVE	nRNA_I_K
NM_013310	INACTIVE	nRNA_A_K
NM_001172223	INACTIVE	nRNA_A_K
NM_001314051	INACTIVE	nRNA_I_K
NM_001163	ACTIVE	nRNA_A_K
NM_178441	INACTIVE	nRNA_A_K
NM_178828	INACTIVE	nRNA_I_K
NM_198515	INACTIVE	nRNA_I_K
NM_001303128	INACTIVE	nRNA_I_K
NM_001145475	INACTIVE	nRNA_I_K
NM_138370	INACTIVE	nRNA_I_K
NM_001136103	INACTIVE	nRNA_I_K
NM_017811	ACTIVE	nRNA_A_K
NM_018044	ACTIVE	nRNA_A_K
NM_002043	INACTIVE	nRNA_I_K
NM_004619	ACTIVE	nRNA_A_K
NM_173629	INACTIVE	nRNA_I_K
NM_173211	ACTIVE	nRNA_A_K
NM_000489	ACTIVE	nRNA_A_K
NM_001080475	ACTIVE	nRNA_A_K
NM_005729	ACTIVE	nRNA_A_K
NM_001039966	POISED	nRNA_A_K
NM_134261	INACTIVE	nRNA_A_K
NR_033703	ACTIVE	nRNA_A_K
NM_001253676	ACTIVE	nRNA_A_K
NM_001145169	INACTIVE	nRNA_I_K
NM_021243	ACTIVE	nRNA_A_K
NM_001256155	INACTIVE	nRNA_A_K
NM_001080450	POISED	nRNA_A_K
NM_001300778	POISED	nRNA_A_K
NR_026698	ACTIVE	nRNA_A_K
NM_001195259	INACTIVE	nRNA_A_K
NM_002593	ACTIVE	nRNA_A_K
NM_018476	INACTIVE	nRNA_I_K
NM_001243079	INACTIVE	nRNA_I_K
NM_001424	ACTIVE	nRNA_A_K
NM_001159676	ACTIVE	nRNA_A_K
NM_020357	ACTIVE	nRNA_A_K
NM_144633	INACTIVE	nRNA_I_K
NM_002538	INACTIVE	nRNA_I_K
NM_001101339	INACTIVE	nRNA_I_K
NM_006310	ACTIVE	nRNA_A_K
NM_006771	INACTIVE	nRNA_I_K
NM_001161630	INACTIVE	nRNA_I_K
NM_199259	INACTIVE	nRNA_I_K
NM_152431	INACTIVE	nRNA_I_K
NM_005568	INACTIVE	nRNA_I_K
NR_028402	INACTIVE	nRNA_A_K
NM_001136507	INACTIVE	nRNA_I_K
NM_016202	ACTIVE	nRNA_A_K
NM_001301187	INACTIVE	nRNA_I_K
NM_001278478	POISED	nRNA_A_K
NM_017956	ACTIVE	nRNA_A_K
NM_001018080	INACTIVE	nRNA_I_K
NM_002067	ACTIVE	nRNA_A_K
NM_007218	ACTIVE	nRNA_A_K
NM_005830	ACTIVE	nRNA_A_K
NM_001276289	ACTIVE	nRNA_A_K
NM_015635	ACTIVE	nRNA_A_K
NM_001173393	INACTIVE	nRNA_I_K
NM_001113755	ACTIVE	nRNA_A_K
NM_001114	INACTIVE	nRNA_A_K
NM_017561	INACTIVE	nRNA_I_K
NM_001302509	ACTIVE	nRNA_A_K
NM_001282146	INACTIVE	nRNA_I_K
NM_001010917	INACTIVE	nRNA_I_K
NM_023110	ACTIVE	nRNA_A_K
NM_001293237	ACTIVE	nRNA_A_K
NM_080632	ACTIVE	nRNA_A_K
NM_000882	POISED	nRNA_A_K
NM_030653	ACTIVE	nRNA_I_K
NM_001301104	INACTIVE	nRNA_A_K
NM_001242921	ACTIVE	nRNA_A_K
NM_000788	ACTIVE	nRNA_A_K
NM_000196	INACTIVE	nRNA_A_K
NM_139289	INACTIVE	nRNA_I_K
NM_207413	INACTIVE	nRNA_I_K
NM_002207	INACTIVE	nRNA_I_K
NR_038981	INACTIVE	nRNA_A_K
NR_027272	INACTIVE	nRNA_I_K
NM_001040715	ACTIVE	nRNA_A_K
NM_001828	INACTIVE	nRNA_I_K
NM_001258328	INACTIVE	nRNA_A_K
NM_001184823	ACTIVE	nRNA_A_K
NM_178424	INACTIVE	nRNA_I_K
NM_001077710	INACTIVE	nRNA_I_K
NM_001501	INACTIVE	nRNA_A_K
NM_001101372	INACTIVE	nRNA_I_K
NM_006059	INACTIVE	nRNA_I_K
NM_001317114	POISED	nRNA_A_K
NM_000491	INACTIVE	nRNA_I_K
NR_027421	ACTIVE	nRNA_I_K
NM_001191057	ACTIVE	nRNA_A_K
NM_001317205	INACTIVE	nRNA_A_K
NM_001278116	INACTIVE	nRNA_A_K
NM_001031804	INACTIVE	nRNA_A_K
NM_001004460	INACTIVE	nRNA_I_K
NM_001012301	POISED	nRNA_A_K
NM_203451	INACTIVE	nRNA_I_K
NM_175737	INACTIVE	nRNA_A_K
NM_001106	INACTIVE	nRNA_I_K
NM_005714	ACTIVE	nRNA_A_K
NM_002176	INACTIVE	nRNA_I_K
NM_130786	INACTIVE	nRNA_A_K
NM_001143852	ACTIVE	nRNA_A_K
NM_001733	ACTIVE	nRNA_A_K
NM_001308117	INACTIVE	nRNA_I_K
NM_003619	ACTIVE	nRNA_A_K
NM_001286380	INACTIVE	nRNA_A_K
NM_014984	POISED	nRNA_I_K
NM_213621	INACTIVE	nRNA_I_K
NM_001030010	ACTIVE	nRNA_A_K
NM_020698	INACTIVE	nRNA_I_K
NM_001308216	ACTIVE	nRNA_A_K
NM_001242644	ACTIVE	nRNA_A_K
NM_001306177	POISED	nRNA_I_K
NM_024083	ACTIVE	nRNA_A_K
NM_181538	INACTIVE	nRNA_I_K
NM_032940	ACTIVE	nRNA_A_K
NM_001114137	INACTIVE	nRNA_I_K
NM_030903	INACTIVE	nRNA_I_K
NR_024256	POISED	nRNA_I_K
NM_004148	ACTIVE	nRNA_A_K
NM_001127392	INACTIVE	nRNA_A_K
NM_013268	INACTIVE	nRNA_I_K
NM_198501	INACTIVE	nRNA_I_K
NM_001242507	INACTIVE	nRNA_I_K
NM_001270888	ACTIVE	nRNA_I_K
NM_153456	INACTIVE	nRNA_I_K
NM_173481	INACTIVE	nRNA_I_K
NM_022748	ACTIVE	nRNA_A_K
NM_001080444	INACTIVE	nRNA_I_K
NM_015041	ACTIVE	nRNA_A_K
NM_173569	ACTIVE	nRNA_A_K
NM_001278264	ACTIVE	nRNA_A_K
NR_104095	INACTIVE	nRNA_I_K
NM_001162435	INACTIVE	nRNA_I_K
NM_005118	INACTIVE	nRNA_A_K
NM_001004323	INACTIVE	nRNA_I_K
NM_014972	ACTIVE	nRNA_A_K
NM_001083604	INACTIVE	nRNA_I_K
NM_007353	ACTIVE	nRNA_A_K
NM_004078	ACTIVE	nRNA_A_K
NR_034018	INACTIVE	nRNA_I_K
NM_001282981	INACTIVE	nRNA_A_K
NM_001256875	ACTIVE	nRNA_A_K
NM_006272	INACTIVE	nRNA_I_K
NM_003118	ACTIVE	nRNA_A_K
NM_001159488	INACTIVE	nRNA_I_K
NM_001171941	INACTIVE	nRNA_A_K
NM_015381	INACTIVE	nRNA_I_K
NM_001286128	ACTIVE	nRNA_A_K
NM_001122659	INACTIVE	nRNA_I_K
NM_019839	INACTIVE	nRNA_A_K
NM_170737	INACTIVE	nRNA_A_K
NM_001002919	INACTIVE	nRNA_A_K
NM_001256276	ACTIVE	nRNA_A_K
NM_033133	ACTIVE	nRNA_A_K
NM_016174	ACTIVE	nRNA_A_K
NM_001317008	ACTIVE	nRNA_A_K
NM_014232	ACTIVE	nRNA_A_K
NM_001300959	ACTIVE	nRNA_A_K
NM_052950	ACTIVE	nRNA_A_K
NM_001143820	INACTIVE	nRNA_A_K
NM_080615	INACTIVE	nRNA_A_K
NM_001292008	ACTIVE	nRNA_A_K
NM_015123	INACTIVE	nRNA_I_K
NM_001308370	INACTIVE	nRNA_I_K
NM_004110	ACTIVE	nRNA_A_K
NM_012284	INACTIVE	nRNA_I_K
NM_001001872	INACTIVE	nRNA_I_K
NM_001304579	INACTIVE	nRNA_I_K
NM_001042424	ACTIVE	nRNA_A_K
NM_001204803	ACTIVE	nRNA_A_K
NM_001099336	INACTIVE	nRNA_I_K
NM_001002254	INACTIVE	nRNA_I_K
NM_001195483	INACTIVE	nRNA_A_K
NM_001286216	ACTIVE	nRNA_A_K
NM_145245	ACTIVE	nRNA_A_K
NM_020672	INACTIVE	nRNA_I_K
NM_001258286	INACTIVE	nRNA_A_K
NM_152388	ACTIVE	nRNA_A_K
NM_020721	INACTIVE	nRNA_I_K
NM_032348	ACTIVE	nRNA_A_K
NM_001009994	INACTIVE	nRNA_I_K
NM_001048	INACTIVE	nRNA_I_K
NM_001146225	INACTIVE	nRNA_I_K
NM_152243	ACTIVE	nRNA_A_K
NM_002751	POISED	nRNA_A_K
NM_001135700	ACTIVE	nRNA_A_K
NM_005139	INACTIVE	nRNA_I_K
NM_001258324	INACTIVE	nRNA_A_K
NM_001628	ACTIVE	nRNA_A_K
NM_024598	ACTIVE	nRNA_A_K
NM_007062	ACTIVE	nRNA_A_K
NM_025214	ACTIVE	nRNA_A_K
NM_145914	ACTIVE	nRNA_A_K
NM_001178112	INACTIVE	nRNA_I_K
NM_007274	ACTIVE	nRNA_A_K
NM_147197	INACTIVE	nRNA_I_K
NM_000312	INACTIVE	nRNA_I_K
NM_006897	ACTIVE	nRNA_A_K
NM_016203	INACTIVE	nRNA_A_K
NM_001904	ACTIVE	nRNA_A_K
NM_000450	INACTIVE	nRNA_I_K
NM_013280	INACTIVE	nRNA_A_K
NM_145298	ACTIVE	nRNA_A_K
NM_001145354	ACTIVE	nRNA_A_K
NM_015565	ACTIVE	nRNA_A_K
NM_001135822	ACTIVE	nRNA_A_K
NR_037655	ACTIVE	nRNA_A_K
NM_001256758	INACTIVE	nRNA_I_K
NM_024299	ACTIVE	nRNA_A_K
NM_007226	INACTIVE	nRNA_I_K
NM_145649	INACTIVE	nRNA_I_K
NM_001145531	INACTIVE	nRNA_I_K
NM_001278296	INACTIVE	nRNA_I_K
NM_001301089	ACTIVE	nRNA_A_K
NM_213594	INACTIVE	nRNA_I_K
NM_032899	INACTIVE	nRNA_I_K
NM_001184747	ACTIVE	nRNA_A_K
NM_017875	ACTIVE	nRNA_A_K
NM_001039112	INACTIVE	nRNA_I_K
NM_001282166	INACTIVE	nRNA_A_K
NM_001302622	INACTIVE	nRNA_I_K
NM_018433	ACTIVE	nRNA_A_K
NM_001017371	ACTIVE	nRNA_A_K
NM_030594	POISED	nRNA_A_K
NM_032211	ACTIVE	nRNA_A_K
NM_001098816	POISED	nRNA_A_K
NM_005542	ACTIVE	nRNA_A_K
NM_002898	INACTIVE	nRNA_A_K
NM_001076675	POISED	nRNA_I_K
NM_001206972	ACTIVE	nRNA_A_K
NM_000421	INACTIVE	nRNA_A_K
NM_020386	INACTIVE	nRNA_I_K
NM_001375	ACTIVE	nRNA_A_K
NR_038400	INACTIVE	nRNA_I_K
NM_001142408	INACTIVE	nRNA_I_K
NM_153436	INACTIVE	nRNA_A_K
NM_001282653	ACTIVE	nRNA_A_K
NM_003670	ACTIVE	nRNA_A_K
NM_002959	ACTIVE	nRNA_A_K
NM_024033	ACTIVE	nRNA_A_K
NM_001039886	ACTIVE	nRNA_A_K
NM_003898	ACTIVE	nRNA_A_K
NM_032566	INACTIVE	nRNA_I_K
NM_024835	ACTIVE	nRNA_A_K
NM_152443	INACTIVE	nRNA_I_K
NM_144671	ACTIVE	nRNA_A_K
NM_001780	ACTIVE	nRNA_A_K
NM_001252675	ACTIVE	nRNA_I_K
NM_002522	INACTIVE	nRNA_A_K
NM_032808	INACTIVE	nRNA_I_K
NM_005312	INACTIVE	nRNA_A_K
NM_002965	INACTIVE	nRNA_I_K
NM_001286616	INACTIVE	nRNA_A_K
NM_033306	INACTIVE	nRNA_A_K
NM_052931	INACTIVE	nRNA_I_K
NM_001258459	INACTIVE	nRNA_A_K
NM_139045	ACTIVE	nRNA_A_K
NM_001099750	INACTIVE	nRNA_I_K
NM_030761	INACTIVE	nRNA_A_K
NM_001145161	INACTIVE	nRNA_I_K
NM_198513	ACTIVE	nRNA_A_K
NM_001297763	ACTIVE	nRNA_A_K
NM_006030	INACTIVE	nRNA_I_K
NM_001165969	ACTIVE	nRNA_A_K
NM_001317028	INACTIVE	nRNA_A_K
NM_001142699	POISED	nRNA_I_K
NM_025204	ACTIVE	nRNA_A_K
NM_006826	ACTIVE	nRNA_A_K
NM_024043	INACTIVE	nRNA_A_K
NR_003255	INACTIVE	nRNA_I_K
NM_001007563	INACTIVE	nRNA_I_K
NM_176812	ACTIVE	nRNA_A_K
NM_001163264	INACTIVE	nRNA_I_K
NR_022006	INACTIVE	nRNA_I_K
NM_145214	ACTIVE	nRNA_A_K
NM_001256475	ACTIVE	nRNA_I_K
NM_182540	ACTIVE	nRNA_I_K
NM_001195087	POISED	nRNA_I_K
NM_013262	ACTIVE	nRNA_A_K
NR_038928	INACTIVE	nRNA_I_K
NM_053041	POISED	nRNA_A_K
NM_033058	INACTIVE	nRNA_I_K
NM_014079	POISED	nRNA_I_K
NM_001142404	ACTIVE	nRNA_A_K
NM_145279	INACTIVE	nRNA_A_K
NR_033908	ACTIVE	nRNA_I_K
NM_197941	ACTIVE	nRNA_A_K
NM_020950	ACTIVE	nRNA_A_K
NM_001277201	INACTIVE	nRNA_I_K
NM_006852	ACTIVE	nRNA_A_K
NR_109794	INACTIVE	nRNA_I_K
NM_020141	ACTIVE	nRNA_A_K
NM_139161	INACTIVE	nRNA_I_K
NM_013308	INACTIVE	nRNA_I_K
NM_001285526	INACTIVE	nRNA_I_K
NM_001869	INACTIVE	nRNA_I_K
NM_006419	INACTIVE	nRNA_I_K
NR_015432	ACTIVE	nRNA_A_K
NM_198560	INACTIVE	nRNA_I_K
NM_032881	ACTIVE	nRNA_A_K
NM_057174	ACTIVE	nRNA_A_K
NM_024816	ACTIVE	nRNA_A_K
NM_172194	INACTIVE	nRNA_I_K
NM_138551	INACTIVE	nRNA_A_K
NM_138982	INACTIVE	nRNA_I_K
NM_001145051	INACTIVE	nRNA_A_K
NM_001256012	POISED	nRNA_A_K
NM_006579	ACTIVE	nRNA_A_K
NM_017813	ACTIVE	nRNA_A_K
NR_049728	ACTIVE	nRNA_A_K
NM_030666	ACTIVE	nRNA_A_K
NM_144966	INACTIVE	nRNA_I_K
NM_001257208	INACTIVE	nRNA_A_K
NM_000941	ACTIVE	nRNA_A_K
NM_001130483	ACTIVE	nRNA_A_K
NM_001291861	POISED	nRNA_A_K
NM_001258221	ACTIVE	nRNA_A_K
NM_176884	INACTIVE	nRNA_A_K
NR_040034	INACTIVE	nRNA_I_K
NM_138940	INACTIVE	nRNA_I_K
NM_001005619	INACTIVE	nRNA_I_K
NM_001033031	ACTIVE	nRNA_A_K
NM_001001438	ACTIVE	nRNA_A_K
NM_001172698	INACTIVE	nRNA_I_K
NM_024764	INACTIVE	nRNA_I_K
NR_102302	ACTIVE	nRNA_A_K
NM_004943	ACTIVE	nRNA_A_K
NR_038848	INACTIVE	nRNA_A_K
NM_001308115	ACTIVE	nRNA_A_K
NM_030786	ACTIVE	nRNA_A_K
NM_199336	POISED	nRNA_I_K
NM_001037329	INACTIVE	nRNA_I_K
NM_001297697	ACTIVE	nRNA_A_K
NM_144583	INACTIVE	nRNA_A_K
NM_001101357	INACTIVE	nRNA_I_K
NM_003921	ACTIVE	nRNA_A_K
NM_001005323	INACTIVE	nRNA_I_K
NM_001305792	INACTIVE	nRNA_I_K
NM_001134875	ACTIVE	nRNA_A_K
NM_013362	ACTIVE	nRNA_A_K
NM_001166054	INACTIVE	nRNA_A_K
NR_131224	INACTIVE	nRNA_I_K
NR_026781	INACTIVE	nRNA_I_K
NM_004306	INACTIVE	nRNA_I_K
NM_001308190	INACTIVE	nRNA_I_K
NM_052854	ACTIVE	nRNA_A_K
NM_001004738	INACTIVE	nRNA_I_K
NM_001100111	INACTIVE	nRNA_I_K
NM_001144764	INACTIVE	nRNA_I_K
NM_002796	ACTIVE	nRNA_A_K
NM_001004301	ACTIVE	nRNA_A_K
NM_001017978	INACTIVE	nRNA_I_K
NM_182948	INACTIVE	nRNA_A_K
NM_016954	INACTIVE	nRNA_I_K
NM_006367	ACTIVE	nRNA_A_K
NM_023929	ACTIVE	nRNA_A_K
NM_022039	ACTIVE	nRNA_A_K
NM_001109619	INACTIVE	nRNA_A_K
NM_199337	ACTIVE	nRNA_A_K
NM_001042368	ACTIVE	nRNA_A_K
NM_001289027	INACTIVE	nRNA_I_K
NM_021193	INACTIVE	nRNA_I_K
NM_001171868	ACTIVE	nRNA_A_K
NR_038852	INACTIVE	nRNA_I_K
NM_014238	INACTIVE	nRNA_A_K
NR_130928	ACTIVE	nRNA_A_K
NM_001257964	INACTIVE	nRNA_I_K
NM_001034841	ACTIVE	nRNA_A_K
NM_001174046	INACTIVE	nRNA_I_K
NM_148909	ACTIVE	nRNA_A_K
NM_001017404	INACTIVE	nRNA_I_K
NM_006683	INACTIVE	nRNA_I_K
NM_001013358	INACTIVE	nRNA_I_K
NM_152617	ACTIVE	nRNA_A_K
NM_207163	INACTIVE	nRNA_I_K
NM_025241	ACTIVE	nRNA_A_K
NM_006663	POISED	nRNA_A_K
NM_014902	INACTIVE	nRNA_A_K
NM_001145720	INACTIVE	nRNA_I_K
NM_152553	INACTIVE	nRNA_A_K
NM_152424	ACTIVE	nRNA_A_K
NM_001257309	INACTIVE	nRNA_I_K
NM_181654	INACTIVE	nRNA_I_K
NM_133459	POISED	nRNA_A_K
NM_013347	INACTIVE	nRNA_A_K
NR_046324	INACTIVE	nRNA_I_K
NM_017655	INACTIVE	nRNA_I_K
NM_001291862	INACTIVE	nRNA_A_K
NR_030732	INACTIVE	nRNA_A_K
NM_032526	INACTIVE	nRNA_I_K
NM_001243541	ACTIVE	nRNA_A_K
NM_001243961	INACTIVE	nRNA_I_K
NR_073555	ACTIVE	nRNA_A_K
NM_001244438	INACTIVE	nRNA_A_K
NM_018647	ACTIVE	nRNA_I_K
NM_001256497	INACTIVE	nRNA_I_K
NM_001308013	INACTIVE	nRNA_I_K
NM_002310	INACTIVE	nRNA_A_K
NM_003764	ACTIVE	nRNA_A_K
NM_022094	INACTIVE	nRNA_I_K
NM_173856	INACTIVE	nRNA_I_K
NM_001136258	ACTIVE	nRNA_A_K
NM_001172814	INACTIVE	nRNA_I_K
NM_015011	INACTIVE	nRNA_I_K
NM_001195433	ACTIVE	nRNA_A_K
NM_015515	INACTIVE	nRNA_I_K
NM_013241	ACTIVE	nRNA_A_K
NR_033975	INACTIVE	nRNA_I_K
NM_183013	ACTIVE	nRNA_A_K
NM_006918	ACTIVE	nRNA_A_K
NM_001128934	ACTIVE	nRNA_A_K
NM_005893	INACTIVE	nRNA_A_K
NM_014051	ACTIVE	nRNA_A_K
NM_002250	ACTIVE	nRNA_A_K
NM_016020	ACTIVE	nRNA_A_K
NM_006562	INACTIVE	nRNA_I_K
NM_031957	ACTIVE	nRNA_A_K
NM_000724	INACTIVE	nRNA_I_K
NM_183233	INACTIVE	nRNA_A_K
NM_017418	INACTIVE	nRNA_I_K
NM_001303475	INACTIVE	nRNA_I_K
NM_004651	ACTIVE	nRNA_A_K
NM_173576	ACTIVE	nRNA_A_K
NM_016194	INACTIVE	nRNA_A_K
NM_001970	ACTIVE	nRNA_A_K
NM_001080824	INACTIVE	nRNA_I_K
NM_001100878	INACTIVE	nRNA_A_K
NM_017867	ACTIVE	nRNA_A_K
NM_018306	INACTIVE	nRNA_I_K
NM_002809	ACTIVE	nRNA_A_K
NM_001767	INACTIVE	nRNA_I_K
NM_025181	ACTIVE	nRNA_A_K
NM_001143	INACTIVE	nRNA_I_K
NM_012248	ACTIVE	nRNA_A_K
NM_199181	INACTIVE	nRNA_A_K
NM_018964	INACTIVE	nRNA_I_K
NR_027066	INACTIVE	nRNA_I_K
NM_174937	INACTIVE	nRNA_I_K
NM_001101389	INACTIVE	nRNA_I_K
NM_007169	INACTIVE	nRNA_A_K
NM_001130678	ACTIVE	nRNA_A_K
NM_001080495	ACTIVE	nRNA_A_K
NM_001288982	INACTIVE	nRNA_I_K
NM_002087	ACTIVE	nRNA_A_K
NM_001271829	INACTIVE	nRNA_I_K
NM_000271	ACTIVE	nRNA_A_K
NR_028330	ACTIVE	nRNA_A_K
NM_052837	ACTIVE	nRNA_A_K
NM_031282	INACTIVE	nRNA_I_K
NM_015551	INACTIVE	nRNA_A_K
NM_020962	INACTIVE	nRNA_A_K
NM_001178129	INACTIVE	nRNA_I_K
NM_153255	ACTIVE	nRNA_A_K
NR_027102	INACTIVE	nRNA_I_K
NM_001184	ACTIVE	nRNA_A_K
NM_005018	INACTIVE	nRNA_I_K
NM_014876	ACTIVE	nRNA_A_K
NM_001004492	INACTIVE	nRNA_I_K
NM_001001521	ACTIVE	nRNA_A_K
NM_005837	ACTIVE	nRNA_A_K
NM_144589	POISED	nRNA_A_K
NR_003038	ACTIVE	nRNA_A_K
NM_170725	ACTIVE	nRNA_A_K
NM_013305	INACTIVE	nRNA_I_K
NM_004297	INACTIVE	nRNA_I_K
NM_003508	ACTIVE	nRNA_A_K
NM_000956	INACTIVE	nRNA_I_K
NM_019002	ACTIVE	nRNA_A_K
NM_001127671	ACTIVE	nRNA_A_K
NM_001134664	INACTIVE	nRNA_I_K
NM_013449	ACTIVE	nRNA_A_K
NM_001145095	INACTIVE	nRNA_I_K
NM_006788	ACTIVE	nRNA_A_K
NM_080666	ACTIVE	nRNA_A_K
NM_018842	INACTIVE	nRNA_A_K
NM_001129896	INACTIVE	nRNA_A_K
NM_006868	ACTIVE	nRNA_A_K
NR_102264	ACTIVE	nRNA_A_K
NM_001145191	ACTIVE	nRNA_A_K
NR_047595	ACTIVE	nRNA_A_K
NM_004684	INACTIVE	nRNA_A_K
NM_001168301	INACTIVE	nRNA_I_K
NM_018404	INACTIVE	nRNA_I_K
NM_148897	INACTIVE	nRNA_I_K
NM_001978	INACTIVE	nRNA_I_K
NR_024283	INACTIVE	nRNA_A_K
NM_001174081	INACTIVE	nRNA_I_K
NM_001029896	ACTIVE	nRNA_A_K
NM_001164116	ACTIVE	nRNA_A_K
NM_001004134	INACTIVE	nRNA_A_K
NM_031488	ACTIVE	nRNA_A_K
NM_176887	INACTIVE	nRNA_I_K
NM_000439	INACTIVE	nRNA_I_K
NM_001010876	INACTIVE	nRNA_I_K
NM_000022	ACTIVE	nRNA_A_K
NM_001243093	INACTIVE	nRNA_I_K
NM_005382	INACTIVE	nRNA_I_K
NM_001204403	INACTIVE	nRNA_I_K
NM_001891	INACTIVE	nRNA_I_K
NR_037912	INACTIVE	nRNA_A_K
NM_181697	ACTIVE	nRNA_A_K
NM_032132	INACTIVE	nRNA_I_K
NM_173492	INACTIVE	nRNA_A_K
NM_005388	ACTIVE	nRNA_A_K
NM_001128615	POISED	nRNA_A_K
NM_003754	ACTIVE	nRNA_A_K
NM_018000	POISED	nRNA_A_K
NM_005381	ACTIVE	nRNA_A_K
NM_001142548	POISED	nRNA_A_K
NM_001258313	INACTIVE	nRNA_I_K
NM_002698	ACTIVE	nRNA_A_K
NM_020525	INACTIVE	nRNA_I_K
NM_001242680	INACTIVE	nRNA_I_K
NM_001271629	ACTIVE	nRNA_A_K
NM_001278687	INACTIVE	nRNA_I_K
NM_001005516	INACTIVE	nRNA_I_K
NM_032513	INACTIVE	nRNA_I_K
NM_001291959	ACTIVE	nRNA_A_K
NM_018414	INACTIVE	nRNA_I_K
NM_017610	ACTIVE	nRNA_A_K
NM_014360	INACTIVE	nRNA_I_K
NM_001272013	ACTIVE	nRNA_A_K
NM_145719	ACTIVE	nRNA_I_K
NM_001040002	INACTIVE	nRNA_I_K
NM_015221	ACTIVE	nRNA_A_K
NM_153259	INACTIVE	nRNA_I_K
NM_001004705	INACTIVE	nRNA_I_K
NM_012186	INACTIVE	nRNA_I_K
NM_054027	ACTIVE	nRNA_A_K
NM_000177	ACTIVE	nRNA_A_K
NM_001113491	INACTIVE	nRNA_A_K
NM_015376	INACTIVE	nRNA_A_K
NM_001204062	ACTIVE	nRNA_A_K
NM_013337	ACTIVE	nRNA_A_K
NR_027149	INACTIVE	nRNA_I_K
NM_001281494	POISED	nRNA_A_K
NM_001123225	ACTIVE	nRNA_I_K
NM_001292019	INACTIVE	nRNA_A_K
NM_001001709	ACTIVE	nRNA_I_K
NM_024694	INACTIVE	nRNA_I_K
NM_178348	INACTIVE	nRNA_I_K
NM_199167	INACTIVE	nRNA_I_K
NR_033962	INACTIVE	nRNA_I_K
NM_139314	ACTIVE	nRNA_A_K
NM_001260494	ACTIVE	nRNA_A_K
NM_001278470	ACTIVE	nRNA_A_K
NM_001004749	INACTIVE	nRNA_I_K
NR_049756	ACTIVE	nRNA_A_K
NM_001077261	ACTIVE	nRNA_A_K
NM_001286247	ACTIVE	nRNA_A_K
NM_004406	INACTIVE	nRNA_I_K
NM_001256443	ACTIVE	nRNA_A_K
NM_001168682	ACTIVE	nRNA_A_K
NM_001204504	ACTIVE	nRNA_A_K
NM_001008405	ACTIVE	nRNA_A_K
NM_001005325	INACTIVE	nRNA_I_K
NM_017525	INACTIVE	nRNA_I_K
NM_207459	INACTIVE	nRNA_I_K
NM_001297705	POISED	nRNA_A_K
NM_022338	ACTIVE	nRNA_A_K
NM_024568	ACTIVE	nRNA_A_K
NM_003317	INACTIVE	nRNA_I_K
NM_130803	INACTIVE	nRNA_A_K
NM_139021	INACTIVE	nRNA_I_K
NM_005634	INACTIVE	nRNA_I_K
NM_001243797	ACTIVE	nRNA_A_K
NM_001093730	INACTIVE	nRNA_I_K
NM_018416	ACTIVE	nRNA_A_K
NR_036498	ACTIVE	nRNA_A_K
NM_021995	INACTIVE	nRNA_I_K
NM_001282763	ACTIVE	nRNA_A_K
NM_199047	INACTIVE	nRNA_I_K
NM_000642	ACTIVE	nRNA_A_K
NM_207398	INACTIVE	nRNA_I_K
NM_001293225	INACTIVE	nRNA_I_K
NM_001276471	ACTIVE	nRNA_A_K
NM_138705	INACTIVE	nRNA_A_K
NM_001135773	INACTIVE	nRNA_A_K
NM_030810	ACTIVE	nRNA_A_K
NM_001450	ACTIVE	nRNA_A_K
NR_073487	INACTIVE	nRNA_I_K
NM_001288805	ACTIVE	nRNA_A_K
NM_152418	INACTIVE	nRNA_I_K
NM_201554	ACTIVE	nRNA_A_K
NR_027700	ACTIVE	nRNA_A_K
NM_144590	INACTIVE	nRNA_I_K
NM_198510	INACTIVE	nRNA_I_K
NM_016579	ACTIVE	nRNA_A_K
NR_040095	ACTIVE	nRNA_A_K
NM_024780	INACTIVE	nRNA_I_K
NM_001301198	INACTIVE	nRNA_I_K
NR_073598	INACTIVE	nRNA_I_K
NM_001166035	INACTIVE	nRNA_A_K
NM_001282527	INACTIVE	nRNA_I_K
NM_001257137	ACTIVE	nRNA_A_K
NM_000401	POISED	nRNA_A_K
NM_001184815	INACTIVE	nRNA_I_K
NM_001199052	INACTIVE	nRNA_I_K
NM_003947	INACTIVE	nRNA_A_K
NM_001145006	INACTIVE	nRNA_I_K
NM_014994	ACTIVE	nRNA_A_K
NM_133265	INACTIVE	nRNA_A_K
NM_000619	INACTIVE	nRNA_I_K
NM_001130677	ACTIVE	nRNA_A_K
NR_027111	INACTIVE	nRNA_I_K
NM_030664	ACTIVE	nRNA_A_K
NM_001145010	INACTIVE	nRNA_A_K
NM_152665	ACTIVE	nRNA_I_K
NM_001010979	ACTIVE	nRNA_I_K
NM_024098	ACTIVE	nRNA_A_K
NM_001276414	ACTIVE	nRNA_A_K
NR_033674	ACTIVE	nRNA_A_K
NM_001161504	INACTIVE	nRNA_A_K
NM_001897	ACTIVE	nRNA_A_K
NM_001256045	INACTIVE	nRNA_A_K
NM_032496	INACTIVE	nRNA_I_K
NM_053004	ACTIVE	nRNA_A_K
NM_001745	ACTIVE	nRNA_A_K
NM_003120	INACTIVE	nRNA_I_K
NM_001080438	ACTIVE	nRNA_A_K
NM_001166283	INACTIVE	nRNA_I_K
NM_001005239	INACTIVE	nRNA_I_K
NM_004709	INACTIVE	nRNA_I_K
NM_004416	INACTIVE	nRNA_I_K
NR_027331	INACTIVE	nRNA_A_K
NM_001193273	ACTIVE	nRNA_A_K
NM_005680	ACTIVE	nRNA_A_K
NM_138702	INACTIVE	nRNA_I_K
NM_001123378	ACTIVE	nRNA_A_K
NM_022788	INACTIVE	nRNA_I_K
NM_001178065	INACTIVE	nRNA_I_K
NM_033446	ACTIVE	nRNA_A_K
NM_020799	ACTIVE	nRNA_A_K
NM_001510	INACTIVE	nRNA_I_K
NM_006410	ACTIVE	nRNA_A_K
NM_058179	ACTIVE	nRNA_A_K
NR_133003	INACTIVE	nRNA_I_K
NM_020184	ACTIVE	nRNA_A_K
NM_001736	INACTIVE	nRNA_A_K
NM_001164469	ACTIVE	nRNA_A_K
NM_001276453	ACTIVE	nRNA_A_K
NM_001009881	ACTIVE	nRNA_A_K
NM_001145157	ACTIVE	nRNA_A_K
NM_001308262	INACTIVE	nRNA_I_K
NM_001040666	INACTIVE	nRNA_A_K
NM_000734	INACTIVE	nRNA_I_K
NM_001304763	ACTIVE	nRNA_A_K
NM_032449	ACTIVE	nRNA_A_K
NM_001276290	ACTIVE	nRNA_A_K
NM_001079533	ACTIVE	nRNA_A_K
NM_001134231	ACTIVE	nRNA_A_K
NM_001080156	INACTIVE	nRNA_I_K
NM_004767	INACTIVE	nRNA_I_K
NM_001142483	ACTIVE	nRNA_A_K
NM_144675	INACTIVE	nRNA_I_K
NM_022910	INACTIVE	nRNA_I_K
NM_181889	ACTIVE	nRNA_A_K
NM_001012755	ACTIVE	nRNA_A_K
NM_144676	INACTIVE	nRNA_A_K
NM_153708	INACTIVE	nRNA_I_K
NM_001282878	INACTIVE	nRNA_I_K
NM_001177701	ACTIVE	nRNA_A_K
NM_004482	POISED	nRNA_A_K
NR_046231	INACTIVE	nRNA_I_K
NM_001184750	INACTIVE	nRNA_I_K
NM_001286044	ACTIVE	nRNA_A_K
NM_001142966	ACTIVE	nRNA_A_K
NM_001220484	INACTIVE	nRNA_A_K
NM_001048241	ACTIVE	nRNA_A_K
NM_018214	ACTIVE	nRNA_A_K
NM_001008844	ACTIVE	nRNA_A_K
NM_001080393	POISED	nRNA_A_K
NM_001304525	INACTIVE	nRNA_A_K
NM_001003841	INACTIVE	nRNA_I_K
NM_054030	INACTIVE	nRNA_I_K
NM_001201546	ACTIVE	nRNA_A_K
NR_040718	ACTIVE	nRNA_A_K
NM_001281430	INACTIVE	nRNA_I_K
NM_003060	ACTIVE	nRNA_A_K
NM_001303496	INACTIVE	nRNA_A_K
NM_002767	ACTIVE	nRNA_A_K
NM_001158261	INACTIVE	nRNA_I_K
NM_002396	ACTIVE	nRNA_A_K
NM_004147	ACTIVE	nRNA_A_K
NR_026783	INACTIVE	nRNA_I_K
NM_001145727	INACTIVE	nRNA_I_K
NM_003441	ACTIVE	nRNA_A_K
NM_001018116	INACTIVE	nRNA_A_K
NM_001134663	INACTIVE	nRNA_I_K
NM_001040202	ACTIVE	nRNA_A_K
NM_001253388	INACTIVE	nRNA_I_K
NM_012482	ACTIVE	nRNA_A_K
NM_001160372	ACTIVE	nRNA_A_K
NM_021213	ACTIVE	nRNA_A_K
NM_144985	ACTIVE	nRNA_A_K
NM_006088	ACTIVE	nRNA_A_K
NM_001303461	INACTIVE	nRNA_I_K
NM_001039802	ACTIVE	nRNA_A_K
NM_005425	INACTIVE	nRNA_I_K
NM_001005328	INACTIVE	nRNA_I_K
NM_001302807	INACTIVE	nRNA_I_K
NM_004044	ACTIVE	nRNA_A_K
NM_001301167	INACTIVE	nRNA_I_K
NM_001144761	INACTIVE	nRNA_I_K
NR_130110	INACTIVE	nRNA_I_K
NM_001006655	INACTIVE	nRNA_A_K
NM_001312689	INACTIVE	nRNA_A_K
NM_002864	INACTIVE	nRNA_I_K
NM_001025199	INACTIVE	nRNA_I_K
NM_002931	ACTIVE	nRNA_A_K
NM_001161659	POISED	nRNA_I_K
NM_032582	ACTIVE	nRNA_A_K
NM_001290252	INACTIVE	nRNA_I_K
NM_001199763	INACTIVE	nRNA_I_K
NM_001243146	ACTIVE	nRNA_A_K
NM_014568	ACTIVE	nRNA_A_K
NM_001271944	ACTIVE	nRNA_A_K
NM_001145145	ACTIVE	nRNA_A_K
NM_001289824	ACTIVE	nRNA_A_K
NM_181719	ACTIVE	nRNA_A_K
NM_001199579	ACTIVE	nRNA_A_K
NM_203408	INACTIVE	nRNA_I_K
NM_003950	INACTIVE	nRNA_I_K
NM_015686	INACTIVE	nRNA_I_K
NM_001005195	INACTIVE	nRNA_I_K
NR_026925	INACTIVE	nRNA_I_K
NM_022162	INACTIVE	nRNA_I_K
NR_038847	ACTIVE	nRNA_A_K
NR_040013	INACTIVE	nRNA_I_K
NM_176881	INACTIVE	nRNA_I_K
NM_018652	INACTIVE	nRNA_I_K
NM_015617	POISED	nRNA_A_K
NM_080742	INACTIVE	nRNA_I_K
NM_001080397	ACTIVE	nRNA_A_K
NM_000405	POISED	nRNA_A_K
NR_103449	INACTIVE	nRNA_I_K
NM_004102	ACTIVE	nRNA_A_K
NM_012365	INACTIVE	nRNA_I_K
NM_182835	ACTIVE	nRNA_A_K
NM_004864	INACTIVE	nRNA_A_K
NM_139209	INACTIVE	nRNA_I_K
NM_016037	ACTIVE	nRNA_A_K
NR_026679	INACTIVE	nRNA_I_K
NM_001257971	ACTIVE	nRNA_A_K
NM_001171806	ACTIVE	nRNA_A_K
NM_001242892	ACTIVE	nRNA_A_K
NM_022832	ACTIVE	nRNA_A_K
NM_004831	ACTIVE	nRNA_A_K
NM_009585	POISED	nRNA_I_K
NM_001267709	ACTIVE	nRNA_A_K
NM_030779	INACTIVE	nRNA_I_K
NM_020390	ACTIVE	nRNA_A_K
NM_080817	INACTIVE	nRNA_A_K
NM_000712	ACTIVE	nRNA_A_K
NM_001085457	ACTIVE	nRNA_I_K
NM_001178092	POISED	nRNA_A_K
NM_000844	INACTIVE	nRNA_I_K
NR_026936	INACTIVE	nRNA_A_K
NM_145276	ACTIVE	nRNA_A_K
NM_001184903	INACTIVE	nRNA_A_K
NM_001001420	ACTIVE	nRNA_A_K
NM_006082	ACTIVE	nRNA_A_K
NM_001848	ACTIVE	nRNA_A_K
NM_024783	ACTIVE	nRNA_I_K
NM_001297594	INACTIVE	nRNA_I_K
NM_004827	POISED	nRNA_I_K
NM_001301267	INACTIVE	nRNA_I_K
NM_139169	ACTIVE	nRNA_A_K
NM_022075	ACTIVE	nRNA_A_K
NM_001265	INACTIVE	nRNA_I_K
NM_001142935	ACTIVE	nRNA_A_K
NM_006946	INACTIVE	nRNA_I_K
NM_001009936	ACTIVE	nRNA_A_K
NM_001317233	ACTIVE	nRNA_A_K
NM_001809	ACTIVE	nRNA_I_K
NM_030784	INACTIVE	nRNA_I_K
NM_001243721	INACTIVE	nRNA_I_K
NM_152569	INACTIVE	nRNA_I_K
NM_001145472	INACTIVE	nRNA_I_K
NR_002599	ACTIVE	nRNA_A_K
NR_038064	ACTIVE	nRNA_A_K
NM_003678	ACTIVE	nRNA_A_K
NM_001150	ACTIVE	nRNA_A_K
NM_001283026	ACTIVE	nRNA_A_K
NM_001282901	INACTIVE	nRNA_I_K
NM_001169122	INACTIVE	nRNA_I_K
NM_001204517	INACTIVE	nRNA_A_K
NM_001051	INACTIVE	nRNA_I_K
NM_001134778	ACTIVE	nRNA_A_K
NM_001170553	INACTIVE	nRNA_I_K
NM_024069	ACTIVE	nRNA_A_K
NM_006398	INACTIVE	nRNA_I_K
NM_001278658	INACTIVE	nRNA_I_K
NM_001143785	ACTIVE	nRNA_I_K
NM_001080454	INACTIVE	nRNA_I_K
NM_001003750	INACTIVE	nRNA_I_K
NM_175873	INACTIVE	nRNA_A_K
NM_001282193	ACTIVE	nRNA_A_K
NM_182801	INACTIVE	nRNA_I_K
NM_001168344	ACTIVE	nRNA_A_K
NM_001466	ACTIVE	nRNA_A_K
NM_033030	INACTIVE	nRNA_I_K
NM_001005276	INACTIVE	nRNA_I_K
NM_001126056	INACTIVE	nRNA_I_K
NM_002125	INACTIVE	nRNA_I_K
NM_020379	INACTIVE	nRNA_I_K
NM_005201	INACTIVE	nRNA_I_K
NM_001306140	ACTIVE	nRNA_A_K
NM_170734	ACTIVE	nRNA_A_K
NM_004513	INACTIVE	nRNA_A_K
NM_001135911	POISED	nRNA_A_K
NM_005259	INACTIVE	nRNA_I_K
NM_005500	ACTIVE	nRNA_A_K
NR_046292	ACTIVE	nRNA_I_K
NM_003195	ACTIVE	nRNA_A_K
NM_001195387	ACTIVE	nRNA_A_K
NR_027130	POISED	nRNA_A_K
NM_178520	INACTIVE	nRNA_I_K
NM_014369	ACTIVE	nRNA_A_K
NM_015905	ACTIVE	nRNA_A_K
NM_003180	ACTIVE	nRNA_A_K
NM_198690	INACTIVE	nRNA_I_K
NM_032600	INACTIVE	nRNA_I_K
NM_001004309	POISED	nRNA_I_K
NM_001251979	ACTIVE	nRNA_A_K
NM_014352	INACTIVE	nRNA_I_K
NM_014251	ACTIVE	nRNA_A_K
NM_024578	ACTIVE	nRNA_A_K
NM_001009909	INACTIVE	nRNA_I_K
NM_007113	INACTIVE	nRNA_I_K
NM_001199835	INACTIVE	nRNA_I_K
NM_000452	INACTIVE	nRNA_I_K
NM_001146037	INACTIVE	nRNA_A_K
NM_001287223	INACTIVE	nRNA_I_K
NM_001290787	INACTIVE	nRNA_I_K
NM_006891	INACTIVE	nRNA_I_K
NM_001134232	ACTIVE	nRNA_A_K
NM_001282982	INACTIVE	nRNA_A_K
NM_199354	INACTIVE	nRNA_I_K
NM_032478	ACTIVE	nRNA_A_K
NR_015406	POISED	nRNA_I_K
NM_006727	INACTIVE	nRNA_I_K
NM_015399	ACTIVE	nRNA_A_K
NM_002551	INACTIVE	nRNA_I_K
NM_006307	INACTIVE	nRNA_A_K
NM_198468	ACTIVE	nRNA_I_K
NM_019099	POISED	nRNA_A_K
NM_004990	ACTIVE	nRNA_A_K
NM_000477	INACTIVE	nRNA_I_K
NM_001278794	INACTIVE	nRNA_I_K
NM_032370	ACTIVE	nRNA_A_K
NM_002988	INACTIVE	nRNA_I_K
NR_038464	ACTIVE	nRNA_I_K
NM_139072	INACTIVE	nRNA_I_K
NR_121662	INACTIVE	nRNA_A_K
NM_001130415	ACTIVE	nRNA_I_K
NM_001128600	INACTIVE	nRNA_I_K
NM_001277206	INACTIVE	nRNA_I_K
NM_014071	ACTIVE	nRNA_A_K
NM_001290261	INACTIVE	nRNA_A_K
NM_000445	ACTIVE	nRNA_A_K
NM_000359	INACTIVE	nRNA_I_K
NM_001004723	INACTIVE	nRNA_I_K
NM_001288793	INACTIVE	nRNA_I_K
NM_175913	ACTIVE	nRNA_A_K
NM_012114	INACTIVE	nRNA_I_K
NM_182975	ACTIVE	nRNA_A_K
NM_001004471	INACTIVE	nRNA_I_K
NM_012375	INACTIVE	nRNA_I_K
NM_001005501	INACTIVE	nRNA_I_K
NM_001257968	INACTIVE	nRNA_I_K
NM_001128922	INACTIVE	nRNA_A_K
NM_002370	ACTIVE	nRNA_A_K
NM_001290193	INACTIVE	nRNA_A_K
NM_001144757	INACTIVE	nRNA_A_K
NM_023915	INACTIVE	nRNA_I_K
NM_004417	ACTIVE	nRNA_A_K
NM_138960	INACTIVE	nRNA_I_K
NR_048566	INACTIVE	nRNA_I_K
NM_001243804	ACTIVE	nRNA_I_K
NM_001009905	ACTIVE	nRNA_A_K
NM_001145371	INACTIVE	nRNA_I_K
NM_001288746	INACTIVE	nRNA_I_K
NM_198687	INACTIVE	nRNA_I_K
NM_001004320	INACTIVE	nRNA_I_K
NM_148894	ACTIVE	nRNA_A_K
NM_001297735	INACTIVE	nRNA_A_K
NM_001193277	INACTIVE	nRNA_A_K
NM_152603	INACTIVE	nRNA_A_K
NM_007193	INACTIVE	nRNA_I_K
NM_006750	ACTIVE	nRNA_A_K
NR_109785	INACTIVE	nRNA_I_K
NM_007013	ACTIVE	nRNA_A_K
NM_001199201	INACTIVE	nRNA_I_K
NR_037668	INACTIVE	nRNA_I_K
NM_020801	ACTIVE	nRNA_A_K
NM_014935	INACTIVE	nRNA_A_K
NM_052953	INACTIVE	nRNA_I_K
NR_028361	INACTIVE	nRNA_I_K
NM_001286801	ACTIVE	nRNA_A_K
NM_001868	INACTIVE	nRNA_I_K
NM_032364	ACTIVE	nRNA_A_K
NM_016564	ACTIVE	nRNA_A_K
NM_005576	ACTIVE	nRNA_A_K
NM_001172896	ACTIVE	nRNA_A_K
NM_021977	INACTIVE	nRNA_I_K
NM_014423	ACTIVE	nRNA_A_K
NR_046362	INACTIVE	nRNA_A_K
NM_001101667	ACTIVE	nRNA_A_K
NR_073202	INACTIVE	nRNA_I_K
NM_001254734	INACTIVE	nRNA_I_K
NM_001001547	INACTIVE	nRNA_A_K
NM_001198551	INACTIVE	nRNA_I_K
NM_001166237	POISED	nRNA_A_K
NM_001033578	POISED	nRNA_A_K
NM_201380	ACTIVE	nRNA_A_K
NM_134421	INACTIVE	nRNA_A_K
NM_030915	ACTIVE	nRNA_A_K
NM_022166	ACTIVE	nRNA_A_K
NR_034143	INACTIVE	nRNA_I_K
NM_001135176	ACTIVE	nRNA_A_K
NM_018464	ACTIVE	nRNA_A_K
NM_002403	ACTIVE	nRNA_A_K
NM_005721	ACTIVE	nRNA_A_K
NM_001001676	INACTIVE	nRNA_I_K
NM_020774	ACTIVE	nRNA_A_K
NM_001900	INACTIVE	nRNA_I_K
NM_004803	INACTIVE	nRNA_I_K
NM_004979	ACTIVE	nRNA_A_K
NM_001011666	POISED	nRNA_A_K
NM_001129908	INACTIVE	nRNA_I_K
NM_001009609	INACTIVE	nRNA_I_K
NR_074086	ACTIVE	nRNA_A_K
NM_002031	INACTIVE	nRNA_I_K
NM_153022	INACTIVE	nRNA_I_K
NM_001144889	INACTIVE	nRNA_A_K
NM_001301065	INACTIVE	nRNA_A_K
NM_014159	ACTIVE	nRNA_A_K
NM_001081	INACTIVE	nRNA_I_K
NM_080387	INACTIVE	nRNA_I_K
NM_001193655	INACTIVE	nRNA_A_K
NM_025235	ACTIVE	nRNA_A_K
NM_001195604	POISED	nRNA_A_K
NM_001282441	INACTIVE	nRNA_A_K
NM_001290207	ACTIVE	nRNA_A_K
NM_001004456	INACTIVE	nRNA_I_K
NR_073008	ACTIVE	nRNA_A_K
NM_018453	ACTIVE	nRNA_A_K
NM_024653	ACTIVE	nRNA_A_K
NR_104402	INACTIVE	nRNA_A_K
NM_001267895	INACTIVE	nRNA_I_K
NM_005537	ACTIVE	nRNA_A_K
NM_001164397	INACTIVE	nRNA_I_K
NM_001204079	INACTIVE	nRNA_I_K
NM_001001994	POISED	nRNA_A_K
NM_014220	POISED	nRNA_A_K
NM_001130914	ACTIVE	nRNA_A_K
NM_024540	ACTIVE	nRNA_A_K
NM_001349	ACTIVE	nRNA_A_K
NM_000042	INACTIVE	nRNA_I_K
NM_022121	ACTIVE	nRNA_A_K
NM_006274	INACTIVE	nRNA_I_K
NR_111949	INACTIVE	nRNA_I_K
NM_001276439	INACTIVE	nRNA_A_K
NM_001278623	ACTIVE	nRNA_A_K
NM_001004715	INACTIVE	nRNA_I_K
NM_001163926	INACTIVE	nRNA_I_K
NM_152588	ACTIVE	nRNA_A_K
NM_014759	INACTIVE	nRNA_I_K
NM_001261843	ACTIVE	nRNA_A_K
NM_080660	ACTIVE	nRNA_A_K
NM_001146278	ACTIVE	nRNA_A_K
NM_007225	POISED	nRNA_A_K
NM_032257	ACTIVE	nRNA_I_K
NM_003783	INACTIVE	nRNA_A_K
NM_001260503	POISED	nRNA_A_K
NM_001243254	ACTIVE	nRNA_A_K
NM_004851	INACTIVE	nRNA_I_K
NM_001199739	INACTIVE	nRNA_A_K
NM_001010886	INACTIVE	nRNA_I_K
NR_024385	INACTIVE	nRNA_I_K
NM_006461	ACTIVE	nRNA_A_K
NM_177435	ACTIVE	nRNA_A_K
NM_001164343	INACTIVE	nRNA_A_K
NM_022438	INACTIVE	nRNA_I_K
NM_003174	ACTIVE	nRNA_A_K
NM_153633	INACTIVE	nRNA_A_K
NM_001310319	ACTIVE	nRNA_A_K
NM_152505	INACTIVE	nRNA_A_K
NM_001145819	INACTIVE	nRNA_I_K
NM_021191	INACTIVE	nRNA_I_K
NM_004058	INACTIVE	nRNA_A_K
NM_033176	INACTIVE	nRNA_I_K
NM_001301782	ACTIVE	nRNA_A_K
NM_021242	ACTIVE	nRNA_A_K
NM_201548	INACTIVE	nRNA_I_K
NM_001143829	INACTIVE	nRNA_A_K
NM_175617	ACTIVE	nRNA_A_K
NR_027124	INACTIVE	nRNA_I_K
NM_001172509	ACTIVE	nRNA_A_K
NM_001308259	INACTIVE	nRNA_I_K
NM_002808	ACTIVE	nRNA_A_K
NM_004759	ACTIVE	nRNA_A_K
NM_003676	ACTIVE	nRNA_A_K
NM_001288731	INACTIVE	nRNA_I_K
NM_001284324	INACTIVE	nRNA_I_K
NM_001012417	INACTIVE	nRNA_I_K
NM_005356	INACTIVE	nRNA_I_K
NM_016530	ACTIVE	nRNA_A_K
NM_001277223	ACTIVE	nRNA_A_K
NM_015276	ACTIVE	nRNA_A_K
NM_001270398	ACTIVE	nRNA_A_K
NM_001037330	INACTIVE	nRNA_I_K
NM_005527	ACTIVE	nRNA_A_K
NM_003295	ACTIVE	nRNA_A_K
NM_003854	INACTIVE	nRNA_I_K
NM_020062	ACTIVE	nRNA_A_K
NM_178554	INACTIVE	nRNA_I_K
NM_001282950	ACTIVE	nRNA_A_K
NM_006072	INACTIVE	nRNA_I_K
NM_001406	POISED	nRNA_A_K
NM_030806	ACTIVE	nRNA_A_K
NM_025191	ACTIVE	nRNA_A_K
NM_001163484	ACTIVE	nRNA_A_K
NM_021571	INACTIVE	nRNA_I_K
NM_002154	ACTIVE	nRNA_A_K
NM_001383	ACTIVE	nRNA_A_K
NR_047026	INACTIVE	nRNA_I_K
NM_015496	ACTIVE	nRNA_A_K
NM_001005238	INACTIVE	nRNA_I_K
NM_001376	ACTIVE	nRNA_A_K
NM_015275	ACTIVE	nRNA_A_K
NM_033113	ACTIVE	nRNA_A_K
NM_016010	ACTIVE	nRNA_A_K
NR_120373	ACTIVE	nRNA_A_K
NM_001286646	INACTIVE	nRNA_A_K
NM_018945	ACTIVE	nRNA_A_K
NM_130849	INACTIVE	nRNA_I_K
NM_001135702	ACTIVE	nRNA_A_K
NM_001289177	INACTIVE	nRNA_I_K
NM_002700	INACTIVE	nRNA_I_K
NM_001282500	ACTIVE	nRNA_A_K
NR_040089	ACTIVE	nRNA_A_K
NM_030629	INACTIVE	nRNA_A_K
NM_001004452	INACTIVE	nRNA_A_K
NM_000020	ACTIVE	nRNA_A_K
NM_001105203	ACTIVE	nRNA_A_K
NM_001040185	ACTIVE	nRNA_A_K
NM_000625	INACTIVE	nRNA_I_K
NM_014840	ACTIVE	nRNA_A_K
NM_006045	POISED	nRNA_A_K
NM_001272065	ACTIVE	nRNA_A_K
NM_001171805	ACTIVE	nRNA_A_K
NM_006270	ACTIVE	nRNA_A_K
NM_003761	INACTIVE	nRNA_I_K
NM_130439	POISED	nRNA_A_K
NM_001199527	INACTIVE	nRNA_I_K
NM_001164710	INACTIVE	nRNA_A_K
NM_176820	INACTIVE	nRNA_I_K
NR_024367	INACTIVE	nRNA_I_K
NM_012155	ACTIVE	nRNA_A_K
NR_027391	INACTIVE	nRNA_A_K
NM_001565	INACTIVE	nRNA_I_K
NM_001031748	INACTIVE	nRNA_I_K
NM_001168377	INACTIVE	nRNA_I_K
NM_152345	INACTIVE	nRNA_A_K
NM_001142395	ACTIVE	nRNA_A_K
NM_020665	INACTIVE	nRNA_I_K
NM_001270696	ACTIVE	nRNA_A_K
NM_001907	INACTIVE	nRNA_A_K
NM_001135000	ACTIVE	nRNA_A_K
NM_153367	ACTIVE	nRNA_A_K
NM_024582	INACTIVE	nRNA_A_K
NM_016490	INACTIVE	nRNA_I_K
NM_001113493	ACTIVE	nRNA_A_K
NM_152792	INACTIVE	nRNA_I_K
NM_001127441	INACTIVE	nRNA_I_K
NM_016729	INACTIVE	nRNA_A_K
NM_001445	INACTIVE	nRNA_I_K
NM_001305424	ACTIVE	nRNA_A_K
NM_016227	ACTIVE	nRNA_A_K
NM_181790	INACTIVE	nRNA_I_K
NM_018999	ACTIVE	nRNA_A_K
NM_025106	ACTIVE	nRNA_A_K
NM_031935	ACTIVE	nRNA_I_K
NM_001282752	ACTIVE	nRNA_A_K
NM_002364	INACTIVE	nRNA_I_K
NM_178495	INACTIVE	nRNA_I_K
NM_018557	INACTIVE	nRNA_I_K
NM_003786	ACTIVE	nRNA_A_K
NM_007107	ACTIVE	nRNA_A_K
NM_001008777	INACTIVE	nRNA_I_K
NR_072983	ACTIVE	nRNA_I_K
NR_073136	INACTIVE	nRNA_A_K
NM_018293	INACTIVE	nRNA_A_K
NM_032930	POISED	nRNA_A_K
NM_203354	INACTIVE	nRNA_A_K
NM_004973	ACTIVE	nRNA_A_K
NM_001282425	ACTIVE	nRNA_A_K
NM_019893	INACTIVE	nRNA_I_K
NR_024433	INACTIVE	nRNA_A_K
NM_001128834	INACTIVE	nRNA_I_K
NM_005686	ACTIVE	nRNA_A_K
NM_001005279	INACTIVE	nRNA_I_K
NM_001253726	INACTIVE	nRNA_I_K
NM_001161331	ACTIVE	nRNA_A_K
NM_016059	ACTIVE	nRNA_A_K
NM_004781	ACTIVE	nRNA_A_K
NM_001281300	ACTIVE	nRNA_A_K
NM_001136257	INACTIVE	nRNA_A_K
NM_178491	INACTIVE	nRNA_I_K
NM_002291	POISED	nRNA_A_K
NR_045564	INACTIVE	nRNA_A_K
NM_001300928	ACTIVE	nRNA_A_K
NM_004288	INACTIVE	nRNA_I_K
NM_001190844	INACTIVE	nRNA_I_K
NM_000916	ACTIVE	nRNA_A_K
NM_001077182	ACTIVE	nRNA_A_K
NM_133497	INACTIVE	nRNA_A_K
NM_001204067	INACTIVE	nRNA_I_K
NR_046245	INACTIVE	nRNA_I_K
NM_138999	INACTIVE	nRNA_A_K
NM_199121	INACTIVE	nRNA_I_K
NM_001145211	INACTIVE	nRNA_I_K
NR_036466	INACTIVE	nRNA_I_K
NM_001204213	INACTIVE	nRNA_I_K
NR_033249	ACTIVE	nRNA_A_K
NM_004752	INACTIVE	nRNA_I_K
NM_001243228	ACTIVE	nRNA_A_K
NM_173489	INACTIVE	nRNA_I_K
NM_000200	INACTIVE	nRNA_I_K
NM_001295	INACTIVE	nRNA_I_K
NM_001134734	INACTIVE	nRNA_I_K
NM_003685	ACTIVE	nRNA_A_K
NR_027753	INACTIVE	nRNA_I_K
NM_001278000	INACTIVE	nRNA_I_K
NM_001270691	ACTIVE	nRNA_A_K
NR_073177	INACTIVE	nRNA_I_K
NM_032166	ACTIVE	nRNA_A_K
NM_020819	ACTIVE	nRNA_A_K
NR_038387	ACTIVE	nRNA_I_K
NM_001005242	INACTIVE	nRNA_I_K
NR_049735	INACTIVE	nRNA_I_K
NM_178160	INACTIVE	nRNA_I_K
NM_022733	ACTIVE	nRNA_A_K
NM_001256809	INACTIVE	nRNA_I_K
NM_181622	INACTIVE	nRNA_I_K
NM_198182	ACTIVE	nRNA_A_K
NM_001160329	INACTIVE	nRNA_I_K
NM_001301242	ACTIVE	nRNA_A_K
NM_001206769	INACTIVE	nRNA_I_K
NM_001204185	INACTIVE	nRNA_I_K
NM_001824	INACTIVE	nRNA_I_K
NM_001306168	INACTIVE	nRNA_I_K
NM_005251	ACTIVE	nRNA_A_K
NM_000607	INACTIVE	nRNA_I_K
NM_007341	INACTIVE	nRNA_I_K
NM_000923	INACTIVE	nRNA_I_K
NM_004788	ACTIVE	nRNA_A_K
NM_001815	INACTIVE	nRNA_I_K
NM_017521	INACTIVE	nRNA_I_K
NM_032251	INACTIVE	nRNA_I_K
NM_003338	ACTIVE	nRNA_A_K
NM_001164346	ACTIVE	nRNA_A_K
NM_005675	ACTIVE	nRNA_I_K
NM_144638	ACTIVE	nRNA_A_K
NM_015719	ACTIVE	nRNA_A_K
NM_014628	ACTIVE	nRNA_A_K
NM_001305037	POISED	nRNA_I_K
NM_001306146	INACTIVE	nRNA_I_K
NM_178174	INACTIVE	nRNA_I_K
NM_175738	INACTIVE	nRNA_I_K
NM_005740	ACTIVE	nRNA_A_K
NM_001143944	ACTIVE	nRNA_A_K
NM_016545	ACTIVE	nRNA_A_K
NM_201628	INACTIVE	nRNA_A_K
NM_033018	ACTIVE	nRNA_A_K
NM_001024607	INACTIVE	nRNA_I_K
NM_001080209	INACTIVE	nRNA_I_K
NM_001159323	ACTIVE	nRNA_A_K
NM_007021	INACTIVE	nRNA_I_K
NM_152914	ACTIVE	nRNA_A_K
NM_006339	ACTIVE	nRNA_A_K
NR_045511	INACTIVE	nRNA_I_K
NM_001282736	INACTIVE	nRNA_I_K
NM_207392	INACTIVE	nRNA_I_K
NM_006988	ACTIVE	nRNA_A_K
NM_213656	INACTIVE	nRNA_I_K
NM_001189	INACTIVE	nRNA_I_K
NM_003881	INACTIVE	nRNA_A_K
NM_020682	ACTIVE	nRNA_I_K
NM_001144920	ACTIVE	nRNA_A_K
NM_000305	ACTIVE	nRNA_A_K
NM_001280798	INACTIVE	nRNA_A_K
NM_001135049	INACTIVE	nRNA_A_K
NM_001300843	INACTIVE	nRNA_I_K
NM_024768	INACTIVE	nRNA_I_K
NM_001205262	POISED	nRNA_A_K
NM_000794	INACTIVE	nRNA_I_K
NM_005383	INACTIVE	nRNA_I_K
NM_001040444	ACTIVE	nRNA_A_K
NM_052905	ACTIVE	nRNA_A_K
NM_001307979	POISED	nRNA_A_K
NM_001242897	ACTIVE	nRNA_A_K
NM_152315	INACTIVE	nRNA_I_K
NM_206909	INACTIVE	nRNA_A_K
NM_004591	INACTIVE	nRNA_A_K
NM_002567	ACTIVE	nRNA_A_K
NM_005669	ACTIVE	nRNA_A_K
NM_033112	ACTIVE	nRNA_A_K
NM_001145335	ACTIVE	nRNA_A_K
NM_005420	INACTIVE	nRNA_I_K
NM_152343	INACTIVE	nRNA_A_K
NM_016540	INACTIVE	nRNA_I_K
NM_001281301	ACTIVE	nRNA_A_K
NM_001077653	INACTIVE	nRNA_I_K
NM_003004	INACTIVE	nRNA_A_K
NM_001136230	INACTIVE	nRNA_I_K
NM_001029884	INACTIVE	nRNA_I_K
NM_001195059	ACTIVE	nRNA_A_K
NM_000638	ACTIVE	nRNA_A_K
NM_001197131	INACTIVE	nRNA_A_K
NM_001195045	ACTIVE	nRNA_A_K
NM_174934	INACTIVE	nRNA_I_K
NM_138327	INACTIVE	nRNA_I_K
NM_005512	INACTIVE	nRNA_A_K
NM_018337	ACTIVE	nRNA_A_K
NM_002114	ACTIVE	nRNA_A_K
NM_019084	ACTIVE	nRNA_A_K
NM_015594	INACTIVE	nRNA_I_K
[truncated: 17,776 more rows]

## Sheet: ACTIVE GENIC TTs
Chromosome	Start	End	Refseq Id	Distance of TT locus from TSS	Gene Strand	Gene expression status
chr1	112938799	112938801	NM_018704	1	+	ACTIVE
chr10	12171639	12171641	NM_018144	1	+	ACTIVE
chr11	1968501	1968503	NM_021134	1	+	ACTIVE
chr12	27933186	27933188	NM_020782	1	+	ACTIVE
chr14	96001322	96001324	NM_016417	1	+	ACTIVE
chr16	1359153	1359155	NM_194260	1	+	ACTIVE
chr16	3070312	3070314	NM_016639	1	+	ACTIVE
chr17	72983726	72983728	NM_014603	1	+	ACTIVE
chr19	8274216	8274218	NM_024552	1	+	ACTIVE
chr7	66205642	66205644	NM_014504	1	+	ACTIVE
chr7	135347220	135347222	NM_001130929	1	+	ACTIVE
chr8	126442562	126442564	NM_025195	1	+	ACTIVE
chr8	145064225	145064227	NM_000837	1	+	ACTIVE
chr9	131447364	131447366	NM_001248000	1	+	ACTIVE
chr1	55352919	55352921	NM_014762	1	-	ACTIVE
chr11	71159475	71159477	NM_001360	1	-	ACTIVE
chr11	72853141	72853143	NM_014824	1	-	ACTIVE
chr17	40575336	40575338	NM_012232	1	-	ACTIVE
chr17	41910545	41910547	NM_001932	1	-	ACTIVE
chr17	73901179	73901181	NM_032478	1	-	ACTIVE
chr18	44676869	44676871	NM_032124	1	-	ACTIVE
chr19	2944967	2944969	NM_021217	1	-	ACTIVE
chr19	21950428	21950430	NM_173531	1	-	ACTIVE
chr19	58400440	58400442	NM_001144989	1	-	ACTIVE
chr2	95787752	95787754	NM_031902	1	-	ACTIVE
chr2	128784867	128784869	NM_001145928	1	-	ACTIVE
chr2	172967476	172967478	NM_004405	1	-	ACTIVE
chr22	30722953	30722955	NM_001204240	1	-	ACTIVE
chr3	128369717	128369719	NM_002950	1	-	ACTIVE
chr3	154042284	154042286	NM_020865	1	-	ACTIVE
chr7	97881561	97881563	NM_015395	1	-	ACTIVE
chr8	28243975	28243977	NM_018660	1	-	ACTIVE
chr10	81585658	81585660	NR_029407	2	+	ACTIVE
chr10	124221041	124221043	NM_002775	2	+	ACTIVE
chr12	102513956	102513958	NM_017915	2	+	ACTIVE
chr18	2655886	2655888	NM_015295	2	+	ACTIVE
chr19	20011722	20011724	NM_031218	2	+	ACTIVE
chr21	44394620	44394622	NM_004571	2	+	ACTIVE
chr3	100211463	100211465	NM_018004	2	+	ACTIVE
chr4	153457416	153457418	NR_033797	2	+	ACTIVE
chr6	43139033	43139035	NM_003131	2	+	ACTIVE
chr7	75544420	75544422	NM_000941	2	+	ACTIVE
chr8	96037214	96037216	NM_152416	2	+	ACTIVE
chrX	53111542	53111544	NM_022117	2	+	ACTIVE
chr1	185286458	185286460	NM_006469	2	-	ACTIVE
chr1	225615812	225615814	NM_002296	2	-	ACTIVE
chr14	45722602	45722604	NM_018353	2	-	ACTIVE
chr17	618093	618095	NM_001128159	2	-	ACTIVE
chr2	10588677	10588679	NM_002539	2	-	ACTIVE
chr2	11484708	11484710	NM_004850	2	-	ACTIVE
chr2	96971304	96971306	NM_014014	2	-	ACTIVE
chr3	137834448	137834450	NM_173543	2	-	ACTIVE
chr1	117910086	117910088	NM_006699	3	+	ACTIVE
chr11	35684301	35684303	NM_017583	3	+	ACTIVE
chr11	61595506	61595508	NM_004265	3	+	ACTIVE
chr12	4430360	4430362	NM_020375	3	+	ACTIVE
chr14	92980126	92980128	NM_024832	3	+	ACTIVE
chr16	89939995	89939997	NM_014972	3	+	ACTIVE
chr19	58125831	58125833	NM_003435	3	+	ACTIVE
chr2	26256730	26256732	NM_016131	3	+	ACTIVE
chr3	101280681	101280683	NM_017819	3	+	ACTIVE
chr3	152880002	152880004	NM_002886	3	+	ACTIVE
chr4	25235654	25235656	NM_018323	3	+	ACTIVE
chr6	53659779	53659781	NM_018214	3	+	ACTIVE
chr8	146024262	146024264	NM_213605	3	+	ACTIVE
chr8	146277825	146277827	NM_023080	3	+	ACTIVE
chrX	47696302	47696304	NM_007137	3	+	ACTIVE
chr1	714064	714066	NR_033908	3	-	ACTIVE
chr11	34379551	34379553	NM_145804	3	-	ACTIVE
chr16	1993290	1993292	NM_016332	3	-	ACTIVE
chr16	2059818	2059820	NM_178167	3	-	ACTIVE
chr16	3661581	3661583	NM_032444	3	-	ACTIVE
chr16	69419887	69419889	NM_005652	3	-	ACTIVE
chr22	32026806	32026808	NM_014338	3	-	ACTIVE
chr3	12705696	12705698	NM_002880	3	-	ACTIVE
chr6	24911394	24911396	NM_014722	3	-	ACTIVE
chr7	65235793	65235795	NR_038378	3	-	ACTIVE
chr10	23728200	23728202	NM_001145373	4	+	ACTIVE
chr14	105864922	105864924	NM_001195082	4	+	ACTIVE
chr16	56659587	56659589	NM_175617	4	+	ACTIVE
chr16	67927177	67927179	NM_006742	4	+	ACTIVE
chr19	531735	531737	NM_004359	4	+	ACTIVE
chr19	676391	676393	NM_005860	4	+	ACTIVE
chr19	57078892	57078894	NM_001001668	4	+	ACTIVE
chr7	100136836	100136838	NM_006076	4	+	ACTIVE
chr8	145137526	145137528	NM_003801	4	+	ACTIVE
chr9	72873880	72873882	NM_015110	4	+	ACTIVE
chr9	117373708	117373710	NM_153045	4	+	ACTIVE
chrX	12993228	12993230	NM_021109	4	+	ACTIVE
chr7	86849026	86849028	NM_024315	4	-	ACTIVE
chr13	31774115	31774117	NM_194318	5	+	ACTIVE
chr16	3185060	3185062	NM_004220	5	+	ACTIVE
chr16	67226071	67226073	NM_001950	5	+	ACTIVE
chr19	19496645	19496647	NM_017660	5	+	ACTIVE
chr19	41770230	41770232	NM_007040	5	+	ACTIVE
chr21	37757692	37757694	NM_005441	5	+	ACTIVE
chr3	42695179	42695181	NM_145166	5	+	ACTIVE
chr4	6784462	6784464	NM_001100590	5	+	ACTIVE
chr5	35856980	35856982	NM_002185	5	+	ACTIVE
chr7	91570192	91570194	NM_005751	5	+	ACTIVE
chr9	35161992	35161994	NM_006377	5	+	ACTIVE
chr9	124062082	124062084	NM_000177	5	+	ACTIVE
chr9	140135714	140135716	NM_006088	5	+	ACTIVE
chrX	117861562	117861564	NM_001560	5	+	ACTIVE
chr1	94703301	94703303	NM_004815	5	-	ACTIVE
chr10	98346803	98346805	NM_020123	5	-	ACTIVE
chr14	77279277	77279279	NM_015305	5	-	ACTIVE
chr15	75165664	75165666	NM_005697	5	-	ACTIVE
chr17	81009680	81009682	NM_001009905	5	-	ACTIVE
chr2	27545963	27545965	NM_002437	5	-	ACTIVE
chr20	24973419	24973421	NM_020531	5	-	ACTIVE
chr22	36877681	36877683	NM_012473	5	-	ACTIVE
chr3	48700342	48700344	NM_001407	5	-	ACTIVE
chr7	64467118	64467120	NM_001007253	5	-	ACTIVE
chr7	100888365	100888367	NM_016068	5	-	ACTIVE
chr8	22550809	22550811	NM_004430	5	-	ACTIVE
chr1	100315644	100315646	NM_000642	6	+	ACTIVE
chr1	233749754	233749756	NM_002245	6	+	ACTIVE
chr11	809940	809942	NM_001004	6	+	ACTIVE
chr11	12695973	12695975	NM_021961	6	+	ACTIVE
chr12	6643575	6643577	NM_002046	6	+	ACTIVE
chr13	29233145	29233147	NM_015932	6	+	ACTIVE
chr15	41851224	41851226	NM_006293	6	+	ACTIVE
chr15	69452977	69452979	NM_015554	6	+	ACTIVE
chr17	45772634	45772636	NM_014726	6	+	ACTIVE
chr8	98656411	98656413	NM_178812	6	+	ACTIVE
chr1	29557463	29557465	NM_016011	6	-	ACTIVE
chr10	101380214	101380216	NM_031212	6	-	ACTIVE
chr13	52027268	52027270	NM_012141	6	-	ACTIVE
chr17	1395994	1395996	NM_001080779	6	-	ACTIVE
chr18	19284759	19284761	NM_138340	6	-	ACTIVE
chr19	7991044	7991046	NM_206833	6	-	ACTIVE
chr19	36247923	36247925	NM_144617	6	-	ACTIVE
chr3	36986541	36986543	NM_014831	6	-	ACTIVE
chr1	156863528	156863530	NM_001080471	7	+	ACTIVE
chr1	222791449	222791451	NM_198551	7	+	ACTIVE
chr1	222988436	222988438	NM_032890	7	+	ACTIVE
chr1	228353514	228353516	NM_001010867	7	+	ACTIVE
chr11	637310	637312	NM_000797	7	+	ACTIVE
chr17	37356541	37356543	NM_000981	7	+	ACTIVE
chr5	137801186	137801188	NM_001964	7	+	ACTIVE
chr6	26521939	26521941	NR_026790	7	+	ACTIVE
chr8	95732108	95732110	NM_181787	7	+	ACTIVE
chrX	153656983	153656985	NM_001183	7	+	ACTIVE
chr1	19282818	19282820	NM_001136265	7	-	ACTIVE
chr1	46152294	46152296	NM_021639	7	-	ACTIVE
chr17	655493	655495	NM_015721	7	-	ACTIVE
chr17	61777511	61777513	NM_030576	7	-	ACTIVE
chr19	47551874	47551876	NM_017854	7	-	ACTIVE
chr9	140473379	140473381	NM_138778	7	-	ACTIVE
chr11	706126	706128	NM_022772	8	+	ACTIVE
chr13	48611709	48611711	NM_018283	8	+	ACTIVE
chr2	202899316	202899318	NM_003507	8	+	ACTIVE
chr20	35974537	35974539	NM_198291	8	+	ACTIVE
chr6	126277867	126277869	NM_138571	8	+	ACTIVE
chr7	128502863	128502865	NM_001198909	8	+	ACTIVE
chr11	62559477	62559479	NM_001080501	8	-	ACTIVE
chr11	73693880	73693882	NM_003355	8	-	ACTIVE
chr12	58160967	58160969	NM_000785	8	-	ACTIVE
chr17	8055744	8055746	NM_002616	8	-	ACTIVE
chr19	23870008	23870010	NM_138330	8	-	ACTIVE
chr3	47517436	47517438	NM_012235	8	-	ACTIVE
chr3	53080080	53080082	NM_016329	8	-	ACTIVE
chr4	119273913	119273915	NM_003619	8	-	ACTIVE
chrX	118925613	118925615	NM_001000	8	-	ACTIVE
chr10	70661041	70661043	NM_024045	9	+	ACTIVE
chr4	75023836	75023838	NM_001144978	9	+	ACTIVE
chr3	32612356	32612358	NM_016141	9	-	ACTIVE
chr3	160167616	160167618	NM_173084	9	-	ACTIVE
chr1	32645353	32645355	NM_175852	10	+	ACTIVE
chr19	33072102	33072104	NM_004708	10	+	ACTIVE
chr19	54641444	54641446	NM_014516	10	+	ACTIVE
chr3	183415614	183415616	NM_018023	10	+	ACTIVE
chr17	7145742	7145744	NM_007278	10	-	ACTIVE
chr17	26733219	26733221	NM_080669	10	-	ACTIVE
chr22	22307239	22307241	NM_014634	10	-	ACTIVE
chr22	32146109	32146111	NM_173566	10	-	ACTIVE
chr3	57583204	57583206	NM_001660	10	-	ACTIVE
chr5	139726177	139726179	NM_001945	10	-	ACTIVE
chr5	141061789	141061791	NM_022481	10	-	ACTIVE
chr7	32931457	32931459	NM_015483	10	-	ACTIVE
chr14	24605376	24605378	NM_176783	11	+	ACTIVE
chr16	75600258	75600260	NM_007285	11	+	ACTIVE
chr20	21283951	21283953	NM_012255	11	+	ACTIVE
chr20	60758090	60758092	NM_015666	11	+	ACTIVE
chr22	41488623	41488625	NM_001429	11	+	ACTIVE
chr3	30648003	30648005	NM_001024847	11	+	ACTIVE
chrX	102470029	102470031	NM_001127688	11	+	ACTIVE
chr1	55681027	55681029	NM_015306	11	-	ACTIVE
chr11	65625792	65625794	NM_005507	11	-	ACTIVE
chr13	107220502	107220504	NM_018011	11	-	ACTIVE
chr4	85887532	85887534	NM_014991	11	-	ACTIVE
chr8	30515726	30515728	NM_002095	11	-	ACTIVE
chr9	99775850	99775852	NR_002894	11	-	ACTIVE
chr16	2521510	2521512	NM_006181	12	+	ACTIVE
chr16	22217602	22217604	NM_013302	12	+	ACTIVE
chr19	18682624	18682626	NM_003333	12	+	ACTIVE
chr22	38302165	38302167	NM_033386	12	+	ACTIVE
chr3	122920784	122920786	NM_012430	12	+	ACTIVE
chr5	172261233	172261235	NM_001031711	12	+	ACTIVE
chr7	5111701	5111703	NR_015343	12	+	ACTIVE
chr1	193074595	193074597	NM_197962	12	-	ACTIVE
chr17	37886775	37886777	NM_032339	12	-	ACTIVE
chr19	56135928	56135930	NM_203374	12	-	ACTIVE
chr7	100881214	100881216	NM_014343	12	-	ACTIVE
chr10	13628950	13628952	NM_003675	13	+	ACTIVE
chr11	2398558	2398560	NM_004356	13	+	ACTIVE
chr12	118814369	118814371	NM_022491	13	+	ACTIVE
chr12	124086683	124086685	NM_020936	13	+	ACTIVE
chr5	78985670	78985672	NM_153610	13	+	ACTIVE
chr6	33589167	33589169	NM_002224	13	+	ACTIVE
chr9	37079904	37079906	NR_036592	13	+	ACTIVE
chr12	51664188	51664190	NM_001031628	13	-	ACTIVE
chr17	43209886	43209888	NM_133373	13	-	ACTIVE
chr18	25757396	25757398	NM_001792	13	-	ACTIVE
chr19	6375846	6375848	NM_004158	13	-	ACTIVE
chr21	46221737	46221739	NM_003343	13	-	ACTIVE
chr7	44105172	44105174	NM_000290	13	-	ACTIVE
chr1	3816980	3816982	NR_024455	14	+	ACTIVE
chr10	72163873	72163875	NM_004096	14	+	ACTIVE
chr12	30948627	30948629	NR_040245	14	+	ACTIVE
chr17	7620684	7620686	NM_020877	14	+	ACTIVE
chr17	36584732	36584734	NM_001199417	14	+	ACTIVE
chr1	240775447	240775449	NM_022469	14	-	ACTIVE
chr14	68067002	68067004	NM_004569	14	-	ACTIVE
chr5	133747583	133747585	NM_080656	14	-	ACTIVE
chrX	48828236	48828238	NM_004979	14	-	ACTIVE
chrX	128977895	128977897	NM_016032	14	-	ACTIVE
chr1	201951779	201951781	NM_020216	15	+	ACTIVE
chr12	57482690	57482692	NM_005967	15	+	ACTIVE
chr12	58335458	58335460	NM_033276	15	+	ACTIVE
chr19	41082770	41082772	NM_138392	15	+	ACTIVE
chr3	10206576	10206578	NM_001570	15	+	ACTIVE
chr4	44680446	44680448	NM_021927	15	+	ACTIVE
chr7	5938354	5938356	NM_015622	15	+	ACTIVE
chr8	33342698	33342700	NM_032509	15	+	ACTIVE
chr1	182360523	182360525	NM_001033056	15	-	ACTIVE
chr11	74204739	74204741	NM_001144869	15	-	ACTIVE
chr12	106641697	106641699	NM_006825	15	-	ACTIVE
chr13	74708050	74708052	NM_007249	15	-	ACTIVE
chr16	84150532	84150534	NM_003791	15	-	ACTIVE
chr4	166034008	166034010	NM_001100389	15	-	ACTIVE
chr6	138428644	138428646	NM_022121	15	-	ACTIVE
chr10	74033691	74033693	NM_019058	16	+	ACTIVE
chr17	30264058	30264060	NM_015355	16	+	ACTIVE
chr18	7567328	7567330	NM_001105244	16	+	ACTIVE
chr3	57261779	57261781	NM_012096	16	+	ACTIVE
chr8	58907127	58907129	NM_147189	16	+	ACTIVE
chr12	122241373	122241375	NR_002809	16	-	ACTIVE
chr14	93582246	93582248	NM_001142593	16	-	ACTIVE
chr16	11891097	11891099	NM_014153	16	-	ACTIVE
chr3	129147477	129147479	NM_207307	16	-	ACTIVE
chr5	171881510	171881512	NM_001017995	16	-	ACTIVE
chr7	137531592	137531594	NM_004717	16	-	ACTIVE
chr2	46926114	46926116	NM_014011	17	+	ACTIVE
chr5	139554668	139554670	NM_032412	17	+	ACTIVE
chr6	35227506	35227508	NM_003427	17	+	ACTIVE
chr6	144164523	144164525	NM_032860	17	+	ACTIVE
chr7	128864870	128864872	NM_015328	17	+	ACTIVE
chrX	77359681	77359683	NM_000291	17	+	ACTIVE
chr12	1703313	1703315	NM_152441	17	-	ACTIVE
chr1	20959964	20959966	NM_032409	18	+	ACTIVE
chr15	74466921	74466923	NM_201526	18	+	ACTIVE
chr19	4969140	4969142	NM_015015	18	+	ACTIVE
chr8	48921011	48921013	NM_003350	18	+	ACTIVE
chr1	35450929	35450931	NM_001195156	18	-	ACTIVE
chr12	120966945	120966947	NM_032314	18	-	ACTIVE
chr19	37064178	37064180	NM_020951	18	-	ACTIVE
chr19	46272478	46272480	NM_175875	18	-	ACTIVE
chr7	2595373	2595375	NM_152743	18	-	ACTIVE
chr9	116102601	116102603	NM_001012361	18	-	ACTIVE
chr1	1334927	1334929	NR_015434	19	+	ACTIVE
chr13	73632947	73632949	NM_001730	19	+	ACTIVE
chr16	2205816	2205818	NM_032271	19	+	ACTIVE
chr16	67596327	67596329	NM_006565	19	+	ACTIVE
chr19	13858770	13858772	NM_030818	19	+	ACTIVE
chr2	217363537	217363539	NM_000998	19	+	ACTIVE
chr22	38035701	38035703	NM_018957	19	+	ACTIVE
chr4	53728512	53728514	NM_023940	19	+	ACTIVE
chr4	71859282	71859284	NM_000788	19	+	ACTIVE
chr11	60928896	60928898	NM_017966	19	-	ACTIVE
chr19	8373220	8373222	NM_016579	19	-	ACTIVE
chr19	19739019	19739021	NM_004720	19	-	ACTIVE
chr6	70507029	70507031	NM_018368	19	-	ACTIVE
chr8	64080981	64080983	NR_102684	19	-	ACTIVE
chr1	24969612	24969614	NM_005839	20	+	ACTIVE
chr11	57435492	57435494	NM_015457	20	+	ACTIVE
chr17	46985749	46985751	NM_023079	20	+	ACTIVE
chr19	44037358	44037360	NM_174945	20	+	ACTIVE
chr2	61293024	61293026	NM_001129993	20	+	ACTIVE
chr2	153191769	153191771	NM_052905	20	+	ACTIVE
chr2	223725750	223725752	NM_203372	20	+	ACTIVE
chr20	30193104	30193106	NM_002165	20	+	ACTIVE
chr4	140374979	140374981	NM_031296	20	+	ACTIVE
chr5	134240828	134240830	NM_032151	20	+	ACTIVE
chr7	127292220	127292222	NM_014390	20	+	ACTIVE
chr9	140149770	140149772	NM_015456	20	+	ACTIVE
chr1	153931111	153931113	NM_181715	20	-	ACTIVE
chr15	40121456	40121458	NM_001271855	20	-	ACTIVE
chr6	107780758	107780760	NM_020381	20	-	ACTIVE
chr13	52158503	52158505	NM_052950	21	+	ACTIVE
chr14	103995528	103995530	NM_152307	21	+	ACTIVE
chr20	29611898	29611900	NR_003579	21	+	ACTIVE
chr22	31478865	31478867	NM_001207017	21	+	ACTIVE
chr6	42989404	42989406	NM_033112	21	+	ACTIVE
chr6	117002386	117002388	NM_002269	21	+	ACTIVE
chr6	149887547	149887549	NM_138785	21	+	ACTIVE
chr7	44240597	44240599	NM_006555	21	+	ACTIVE
chr7	156931674	156931676	NM_014671	21	+	ACTIVE
chr1	149889412	149889414	NM_014849	21	-	ACTIVE
chr11	67771573	67771575	NM_030930	21	-	ACTIVE
chr7	92219686	92219688	NM_152789	21	-	ACTIVE
chr8	145980948	145980950	NM_138367	21	-	ACTIVE
chrX	140271377	140271379	NM_012317	21	-	ACTIVE
chr11	77300700	77300702	NM_173039	22	+	ACTIVE
chr15	90744582	90744584	NM_198925	22	+	ACTIVE
chr16	89642196	89642198	NM_153636	22	+	ACTIVE
chr2	65283515	65283517	NM_015147	22	+	ACTIVE
chr9	131102859	131102861	NM_005094	22	+	ACTIVE
chr15	42264732	42264734	NM_139265	22	-	ACTIVE
chr1	26496409	26496411	NM_015871	23	+	ACTIVE
chr1	184356171	184356173	NM_030806	23	+	ACTIVE
chr10	73724141	73724143	NM_004273	23	+	ACTIVE
chr16	12070612	12070614	NM_032167	23	+	ACTIVE
chr11	113644461	113644463	NM_004724	23	-	ACTIVE
chr16	30537886	30537888	NM_024671	23	-	ACTIVE
chr16	30569618	30569620	NM_033410	23	-	ACTIVE
chr19	50143376	50143378	NM_006270	23	-	ACTIVE
chr19	52531656	52531658	NM_025040	23	-	ACTIVE
chr2	128051728	128051730	NM_000122	23	-	ACTIVE
chr21	40721023	40721025	NM_004965	23	-	ACTIVE
chr7	6865902	6865904	NM_198097	23	-	ACTIVE
chr9	116163594	116163596	NM_000031	23	-	ACTIVE
chr9	140009171	140009173	NM_013379	23	-	ACTIVE
chr21	47401685	47401687	NM_001848	24	+	ACTIVE
chr7	2559501	2559503	NM_001040167	24	+	ACTIVE
chr8	42995614	42995616	NM_152419	24	+	ACTIVE
chr12	6716574	6716576	NM_001273	24	-	ACTIVE
chr16	48419204	48419206	NM_003031	24	-	ACTIVE
chr16	84651677	84651679	NM_021149	24	-	ACTIVE
chr9	79009419	79009421	NM_018339	24	-	ACTIVE
chr12	125549948	125549950	NM_023928	25	+	ACTIVE
chr13	53226854	53226856	NM_001130912	25	+	ACTIVE
chr18	10525896	10525898	NM_003826	25	+	ACTIVE
chrX	100805537	100805539	NM_016608	25	+	ACTIVE
chr21	33984892	33984894	NM_021254	25	-	ACTIVE
chr21	34960988	34960990	NM_017613	25	-	ACTIVE
chr6	33548044	33548046	NM_001188	25	-	ACTIVE
chr1	27248237	27248239	NM_006600	26	+	ACTIVE
chr10	127585132	127585134	NM_145235	26	+	ACTIVE
chr15	75494245	75494247	NM_015492	26	+	ACTIVE
chr16	3550969	3550971	NM_015041	26	+	ACTIVE
chr19	33571810	33571812	NM_018025	26	+	ACTIVE
chr9	133454984	133454986	NM_003934	26	+	ACTIVE
chr1	244615409	244615411	NM_001126	26	-	ACTIVE
chr10	32345344	32345346	NM_004521	26	-	ACTIVE
chr10	134121450	134121452	NM_173575	26	-	ACTIVE
chr14	105487398	105487400	NM_017955	26	-	ACTIVE
chr16	30103178	30103180	NM_004608	26	-	ACTIVE
chr16	70472964	70472966	NM_006927	26	-	ACTIVE
chr4	87813548	87813550	NM_144645	26	-	ACTIVE
chr8	109260932	109260934	NM_001568	26	-	ACTIVE
chr1	109234957	109234959	NM_018061	27	+	ACTIVE
chr12	64798178	64798180	NM_007235	27	+	ACTIVE
chr12	124069101	124069103	NM_006815	27	+	ACTIVE
chr5	140044409	140044411	NM_017706	27	+	ACTIVE
chr1	114301749	114301751	NM_006608	27	-	ACTIVE
chr15	43029389	43029391	NM_138477	27	-	ACTIVE
chr3	49466729	49466731	NM_032316	27	-	ACTIVE
chr1	24069882	24069884	NM_003198	28	+	ACTIVE
chr10	102295667	102295669	NM_017902	28	+	ACTIVE
chr16	89574822	89574824	NM_003119	28	+	ACTIVE
chr3	140660688	140660690	NM_001104647	28	+	ACTIVE
chr7	98972324	98972326	NM_005720	28	+	ACTIVE
chr1	51425907	51425909	NM_007051	28	-	ACTIVE
chr10	50747140	50747142	NM_000124	28	-	ACTIVE
chr16	58768232	58768234	NM_002080	28	-	ACTIVE
chr12	132379306	132379308	NM_003565	29	+	ACTIVE
chr3	40351200	40351202	NM_005875	29	+	ACTIVE
chr6	147829855	147829857	NM_001030060	29	+	ACTIVE
chr15	77363540	77363542	NM_005724	29	-	ACTIVE
chr16	28223209	28223211	NM_015171	29	-	ACTIVE
chr17	80656568	80656570	NM_006822	29	-	ACTIVE
chr2	69614356	69614358	NM_001244710	29	-	ACTIVE
chr6	34393872	34393874	NM_001202470	29	-	ACTIVE
chr1	1567588	1567590	NM_006983	30	+	ACTIVE
chr1	182992623	182992625	NM_002293	30	+	ACTIVE
chr12	122150686	122150688	NM_001080825	30	+	ACTIVE
chr20	30865482	30865484	NM_004798	30	+	ACTIVE
chr4	4861420	4861422	NM_002448	30	+	ACTIVE
chr1	1475709	1475711	NM_001114748	30	-	ACTIVE
chr1	235667750	235667752	NM_152490	30	-	ACTIVE
chr13	31040071	31040073	NM_002128	30	-	ACTIVE
chr2	25194932	25194934	NM_016544	30	-	ACTIVE
chr2	27294536	27294538	NM_001134693	30	-	ACTIVE
chr2	202508221	202508223	NM_001044385	30	-	ACTIVE
chr3	50365638	50365640	NM_007275	30	-	ACTIVE
chr7	2354079	2354081	NM_013321	30	-	ACTIVE
chr7	77045686	77045688	NM_017439	30	-	ACTIVE
chr9	14693449	14693451	NM_178566	30	-	ACTIVE
chr5	132387691	132387693	NM_002154	31	+	ACTIVE
chr6	1610710	1610712	NM_001453	31	+	ACTIVE
chr15	41056315	41056317	NM_005258	32	+	ACTIVE
chr19	797422	797424	NM_002819	32	+	ACTIVE
chr2	220042969	220042971	NM_024293	32	+	ACTIVE
chr1	6259646	6259648	NM_000983	32	-	ACTIVE
chr16	11036224	11036226	NM_014015	32	-	ACTIVE
chr16	67184869	67184871	NM_033309	32	-	ACTIVE
chr17	78120949	78120951	NM_014740	32	-	ACTIVE
chr19	12163749	12163751	NM_001080404	32	-	ACTIVE
chr12	27863737	27863739	NM_021821	33	+	ACTIVE
chr22	50925244	50925246	NM_017584	33	+	ACTIVE
chr19	49955081	49955083	NM_017916	33	-	ACTIVE
chr3	125239024	125239026	NM_003794	33	-	ACTIVE
chr3	194991861	194991863	NM_152531	33	-	ACTIVE
chr1	201924651	201924653	NM_006335	34	+	ACTIVE
chr10	23384459	23384461	NM_012228	34	+	ACTIVE
chr16	67063082	67063084	NM_022845	34	+	ACTIVE
chr17	81037599	81037601	NM_001004431	34	+	ACTIVE
chr21	34697246	34697248	NM_000629	34	+	ACTIVE
chr3	40518636	40518638	NM_001145082	34	+	ACTIVE
chr3	142838650	142838652	NM_004267	34	+	ACTIVE
chr20	25604613	25604615	NM_152667	34	-	ACTIVE
chrX	20284715	20284717	NM_004586	34	-	ACTIVE
chr18	72163533	72163535	NM_018235	35	+	ACTIVE
chr17	16557131	16557133	NM_020787	35	-	ACTIVE
chr19	2456930	2456932	NM_032737	35	-	ACTIVE
chr7	44924948	44924950	NM_033224	35	-	ACTIVE
chr1	116519153	116519155	NM_018420	36	+	ACTIVE
chr12	107349578	107349580	NM_152261	36	+	ACTIVE
chr13	20207822	20207824	NM_017520	36	+	ACTIVE
chr16	699397	699399	NM_145294	36	+	ACTIVE
chr17	46125720	46125722	NM_003204	36	+	ACTIVE
chr2	178257505	178257507	NM_003659	36	+	ACTIVE
chr5	175792536	175792538	NM_173664	36	+	ACTIVE
chr1	85040126	85040128	NM_004388	36	-	ACTIVE
chr16	4166149	4166151	NM_001116	36	-	ACTIVE
chr3	129035083	129035085	NM_006026	36	-	ACTIVE
chr6	33756869	33756871	NM_181336	36	-	ACTIVE
chr22	44319654	44319656	NM_025225	37	+	ACTIVE
chr5	76326245	76326247	NM_018046	37	+	ACTIVE
chr8	41435742	41435744	NM_178819	37	+	ACTIVE
chrX	56590061	56590063	NM_013444	37	+	ACTIVE
chr11	93276508	93276510	NM_020179	37	-	ACTIVE
chr2	26205405	26205407	NM_002254	37	-	ACTIVE
chr1	169075983	169075985	NM_001677	38	+	ACTIVE
chr2	131850965	131850967	NM_001009993	38	-	ACTIVE
chr4	4249930	4249932	NM_032927	38	-	ACTIVE
chr16	2198688	2198690	NM_014353	39	+	ACTIVE
chr17	17584824	17584826	NM_030665	39	+	ACTIVE
chr6	52226963	52226965	NM_133367	39	+	ACTIVE
chr7	73498144	73498146	NM_002314	39	+	ACTIVE
chr1	17307133	17307135	NM_002403	39	-	ACTIVE
chr17	1466070	1466072	NM_006224	39	-	ACTIVE
chr1	28586001	28586003	NM_031459	40	+	ACTIVE
chr2	203241088	203241090	NM_001204	40	+	ACTIVE
chr21	45432244	45432246	NM_003274	40	+	ACTIVE
chr4	75230898	75230900	NM_001432	40	+	ACTIVE
chr11	66313630	66313632	NM_207340	40	-	ACTIVE
chr19	13068027	13068029	NM_052850	40	-	ACTIVE
chr5	16936344	16936346	NM_012334	40	-	ACTIVE
chr7	92465900	92465902	NM_001145306	40	-	ACTIVE
chr12	6493238	6493240	NM_002342	41	+	ACTIVE
chrX	149737086	149737088	NM_000252	41	+	ACTIVE
chr1	41327976	41327978	NM_133467	41	-	ACTIVE
chr16	23521773	23521775	NM_015044	41	-	ACTIVE
chr17	7137821	7137823	NM_004422	41	-	ACTIVE
chrX	54522557	54522559	NM_004463	41	-	ACTIVE
chr15	40226365	40226367	NM_001013703	42	+	ACTIVE
chr19	7587536	7587538	NM_020533	42	+	ACTIVE
chr2	73114552	73114554	NM_003124	42	+	ACTIVE
chr15	45814959	45814961	NM_013309	42	-	ACTIVE
chr2	15701429	15701431	NM_015909	42	-	ACTIVE
chr4	2263696	2263698	NM_006454	42	-	ACTIVE
chr6	38670909	38670911	NM_006708	42	-	ACTIVE
chr16	53088986	53088988	NM_025134	43	+	ACTIVE
chr19	4639568	4639570	NM_152362	43	+	ACTIVE
chr5	176074429	176074431	NM_012171	43	+	ACTIVE
chr4	186125138	186125140	NM_020827	43	-	ACTIVE
chr5	16465850	16465852	NM_033414	43	-	ACTIVE
chr8	145669768	145669770	NM_013432	43	-	ACTIVE
chr1	33938274	33938276	NM_145238	44	+	ACTIVE
chr11	60691955	60691957	NM_017870	44	+	ACTIVE
chr11	114166577	114166579	NM_006169	44	+	ACTIVE
chr5	94982523	94982525	NM_001131066	44	+	ACTIVE
chr7	1570410	1570412	NM_002360	44	+	ACTIVE
chr11	32112520	32112522	NM_002901	45	+	ACTIVE
chr22	47134106	47134108	NM_022766	45	-	ACTIVE
chr8	144349651	144349653	NM_138465	46	+	ACTIVE
chr13	110438867	110438869	NM_003749	46	-	ACTIVE
chr20	57607375	57607377	NM_006886	46	-	ACTIVE
chr5	171615299	171615301	NM_005990	46	-	ACTIVE
chr6	2971496	2971498	NM_001271822	46	-	ACTIVE
chr1	11072724	11072726	NM_007375	47	+	ACTIVE
chr1	24104921	24104923	NM_020362	47	+	ACTIVE
chr1	44412523	44412525	NM_014652	47	+	ACTIVE
chr19	39897532	39897534	NM_003407	47	+	ACTIVE
chr6	28411231	28411233	NM_001012455	47	-	ACTIVE
chrX	49056613	49056615	NM_003179	47	-	ACTIVE
chr11	71935928	71935930	NM_001567	48	+	ACTIVE
chr17	80674628	80674630	NM_024619	48	+	ACTIVE
chr2	85811577	85811579	NM_006634	48	+	ACTIVE
chr12	58146181	58146183	NM_000075	48	-	ACTIVE
chr12	58329898	58329900	NR_038269	48	-	ACTIVE
chr16	30441324	30441326	NM_024096	48	-	ACTIVE
chr19	14228510	14228512	NM_002730	48	-	ACTIVE
chr21	15755460	15755462	NM_006948	48	-	ACTIVE
chr19	17830308	17830310	NM_018174	49	+	ACTIVE
chr19	34895350	34895352	NM_032346	49	+	ACTIVE
chrX	71130985	71130987	NM_001013627	49	+	ACTIVE
chr19	12146506	12146508	NM_001080411	49	-	ACTIVE
chr3	195163767	195163769	NM_012287	49	-	ACTIVE
chr4	48271764	48271766	NM_003215	49	-	ACTIVE
chr7	43909095	43909097	NM_032014	49	-	ACTIVE
chr1	116915843	116915845	NM_000701	50	+	ACTIVE
chr11	120207666	120207668	NM_015313	50	+	ACTIVE
chr11	126153030	126153032	NM_148910	50	+	ACTIVE
chr17	39240507	39240509	NM_033061	50	+	ACTIVE
chr17	39261689	39261691	NM_001146041	50	+	ACTIVE
chr2	3383494	3383496	NM_016030	50	+	ACTIVE
chr12	121734505	121734507	NM_001270485	50	-	ACTIVE
chr10	69644476	69644478	NM_012238	51	+	ACTIVE
chr11	65082338	65082340	NM_006779	51	+	ACTIVE
chr16	58035326	58035328	NM_024598	51	+	ACTIVE
chr9	115913287	115913289	NM_001860	51	+	ACTIVE
chr14	35873908	35873910	NM_020529	51	-	ACTIVE
chr14	75643297	75643299	NM_006827	51	-	ACTIVE
chr3	15901001	15901003	NM_015199	51	-	ACTIVE
chr6	42858502	42858504	NM_001008739	51	-	ACTIVE
chr8	144699680	144699682	NM_003313	51	-	ACTIVE
chr14	70078360	70078362	NM_014734	52	+	ACTIVE
chr6	20402187	20402189	NM_001949	52	+	ACTIVE
chr10	17659320	17659322	NM_014241	52	-	ACTIVE
chr20	3388256	3388258	NM_001009984	52	-	ACTIVE
chrX	20159913	20159915	NM_001412	52	-	ACTIVE
chr6	42928551	42928553	NM_018960	53	+	ACTIVE
chr8	22102670	22102672	NM_001722	53	+	ACTIVE
chrX	133594226	133594228	NM_000194	53	+	ACTIVE
chr14	105262026	105262028	NM_001014431	53	-	ACTIVE
chr5	114880537	114880539	NM_020177	53	-	ACTIVE
chr8	145634679	145634681	NM_013291	53	-	ACTIVE
chr5	92919095	92919097	NM_005654	54	+	ACTIVE
chr7	149535561	149535563	NM_001099220	54	+	ACTIVE
chr5	1799901	1799903	NM_032479	54	-	ACTIVE
chr1	9599581	9599583	NM_032315	55	+	ACTIVE
chr10	43633946	43633948	NM_018590	55	+	ACTIVE
chr10	60272957	60272959	NM_001080512	55	+	ACTIVE
chr17	28705995	28705997	NM_001304	55	+	ACTIVE
chr17	76164724	76164726	NM_004710	55	+	ACTIVE
chr7	7606669	7606671	NM_019005	55	+	ACTIVE
chr1	23495295	23495297	NM_001142546	55	-	ACTIVE
chr12	120632457	120632459	NM_006836	55	-	ACTIVE
chr18	71959195	71959197	NM_148923	55	-	ACTIVE
chr12	49658836	49658838	NM_032704	56	+	ACTIVE
chr2	113403488	113403490	NM_005415	56	+	ACTIVE
chr20	33460604	33460606	NM_178026	56	-	ACTIVE
chr22	50765432	50765434	NM_001001794	56	-	ACTIVE
chr3	72897541	72897543	NM_018130	56	-	ACTIVE
chr7	95064327	95064329	NM_000305	56	-	ACTIVE
chr15	39873335	39873337	NM_003246	57	+	ACTIVE
chr18	12991416	12991418	NM_032142	57	+	ACTIVE
chr8	16884802	16884804	NM_181723	57	+	ACTIVE
chr13	108867824	108867826	NM_206937	57	-	ACTIVE
chr1	220267511	220267513	NM_018060	58	+	ACTIVE
chr10	131265504	131265506	NM_002412	58	+	ACTIVE
chr2	192110163	192110165	NM_001130158	58	+	ACTIVE
chr2	44223085	44223087	NM_133259	58	-	ACTIVE
chr7	127225595	127225597	NM_024523	58	-	ACTIVE
chr3	9439441	9439443	NM_001080517	59	+	ACTIVE
chr9	123555680	123555682	NM_012164	59	-	ACTIVE
chr17	34958083	34958085	NM_024864	60	+	ACTIVE
chr10	22292589	22292591	NM_022365	60	-	ACTIVE
chr20	62601162	62601164	NM_020713	60	-	ACTIVE
chr1	6673815	6673817	NM_153812	61	+	ACTIVE
chr1	212458938	212458940	NM_006243	61	+	ACTIVE
chr15	44038649	44038651	NM_005313	61	+	ACTIVE
chr16	16326448	16326450	NM_001004067	61	+	ACTIVE
chr16	53468410	53468412	NM_005611	61	+	ACTIVE
chr16	73082212	73082214	NM_006885	61	-	ACTIVE
chr16	86544193	86544195	NM_001451	62	+	ACTIVE
chr2	109335997	109335999	NM_006267	62	+	ACTIVE
chr17	3749482	3749484	NM_001114118	62	-	ACTIVE
chr19	9879347	9879349	NM_001077624	62	-	ACTIVE
chr12	123868765	123868767	NM_020382	63	+	ACTIVE
chr8	145149999	145150001	NM_001916	63	+	ACTIVE
chr1	226374359	226374361	NM_022735	63	-	ACTIVE
chr11	568393	568395	NR_038262	63	-	ACTIVE
chr4	68411192	68411194	NM_001812	63	-	ACTIVE
chr7	1543954	1543956	NM_001080453	63	-	ACTIVE
chrX	129402858	129402860	NM_017666	63	-	ACTIVE
chr16	67918843	67918845	NM_198443	64	+	ACTIVE
chr3	37284744	37284746	NM_001172713	64	+	ACTIVE
chr1	85930824	85930826	NM_012137	64	-	ACTIVE
chr16	2723375	2723377	NR_040023	64	-	ACTIVE
chr2	27718061	27718063	NM_022823	64	-	ACTIVE
chr5	141392555	141392557	NM_005471	64	-	ACTIVE
chr7	75115500	75115502	NM_001099415	64	-	ACTIVE
chr3	23986814	23986816	NM_005126	65	+	ACTIVE
chr6	96969765	96969767	NM_015323	65	+	ACTIVE
chr2	71221935	71221937	NM_144582	65	-	ACTIVE
chr3	120068120	120068122	NM_001099678	65	-	ACTIVE
chr9	130742746	130742748	NM_001035254	65	-	ACTIVE
chr2	105654547	105654549	NM_182640	66	+	ACTIVE
chr1	20126343	20126345	NM_181719	66	-	ACTIVE
chr10	90640009	90640011	NM_020799	67	+	ACTIVE
chr12	69140001	69140003	NM_018656	67	+	ACTIVE
chr15	89164592	89164594	NM_022767	67	+	ACTIVE
chr15	96874176	96874178	NM_021005	67	+	ACTIVE
chr19	29704068	29704070	NM_006003	67	-	ACTIVE
chr19	36870037	36870039	NM_020917	67	-	ACTIVE
chr22	44893937	44893939	NM_032287	67	-	ACTIVE
chr5	137911250	137911252	NM_004134	67	-	ACTIVE
chr1	156890490	156890492	NM_144702	68	+	ACTIVE
chr5	135364650	135364652	NM_000358	68	+	ACTIVE
chr17	27053161	27053163	NM_138463	68	-	ACTIVE
chr18	44497426	44497428	NM_004671	68	-	ACTIVE
chr18	18822270	18822272	NM_001142966	69	+	ACTIVE
chr5	79783867	79783869	NM_205548	69	+	ACTIVE
chr7	115850614	115850616	NM_015641	69	+	ACTIVE
chr1	32403918	32403920	NM_080391	69	-	ACTIVE
chr15	76005119	76005121	NM_001897	69	-	ACTIVE
chr8	63951540	63951542	NM_003878	69	-	ACTIVE
chr11	73019731	73019733	NM_014786	70	+	ACTIVE
chr19	4007664	4007666	NM_015897	70	+	ACTIVE
chr4	159690250	159690252	NM_020840	70	+	ACTIVE
chr5	141303453	141303455	NM_014773	70	+	ACTIVE
chr7	158649337	158649339	NM_018051	70	+	ACTIVE
chr16	3030469	3030471	NM_004203	70	-	ACTIVE
chr3	52570690	52570692	NM_001124767	71	+	ACTIVE
chr1	247094654	247094656	NM_015446	71	-	ACTIVE
chr14	103523670	103523672	NM_006035	71	-	ACTIVE
chr3	59035643	59035645	NM_198463	71	-	ACTIVE
chr1	36348866	36348868	NM_012199	72	+	ACTIVE
chr10	80828862	80828864	NM_020338	72	+	ACTIVE
chr12	16035358	16035360	NM_007178	72	+	ACTIVE
chr17	8066220	8066222	NM_014232	72	-	ACTIVE
chr3	56717062	56717064	NM_001112736	72	-	ACTIVE
chr7	24797010	24797012	NM_001127453	72	-	ACTIVE
chr11	32914795	32914797	NM_001076786	73	+	ACTIVE
chr12	90102803	90102805	NR_028138	73	+	ACTIVE
chr9	100745560	100745562	NM_006401	73	+	ACTIVE
chr1	8086319	8086321	NM_018948	73	-	ACTIVE
chr11	1330818	1330820	NM_019009	73	-	ACTIVE
chr21	37692559	37692561	NM_015358	74	+	ACTIVE
chr7	25164905	25164907	NM_018947	74	-	ACTIVE
chr10	70940033	70940035	NM_003171	75	+	ACTIVE
chr11	61447978	61447980	NM_006133	75	+	ACTIVE
chr1	16678910	16678912	NM_018994	75	-	ACTIVE
chr11	22851306	22851308	NM_148893	75	-	ACTIVE
chr19	6279883	6279885	NM_005934	75	-	ACTIVE
chr18	52495782	52495784	NM_004163	76	+	ACTIVE
chr2	30454471	30454473	NM_030915	76	+	ACTIVE
chr8	74888451	74888453	NM_017866	76	+	ACTIVE
chr8	146277898	146277900	NM_023080	76	+	ACTIVE
chr10	126432853	126432855	NM_014661	76	-	ACTIVE
chr12	121790188	121790190	NM_016237	76	-	ACTIVE
chr17	29151701	29151703	NM_015986	76	-	ACTIVE
chr10	44101930	44101932	NM_145312	77	+	ACTIVE
chr11	134094574	134094576	NM_052875	77	+	ACTIVE
chr12	4430434	4430436	NM_020375	77	+	ACTIVE
chr2	157292975	157292977	NM_000408	77	+	ACTIVE
chr8	143808696	143808698	NM_016647	77	+	ACTIVE
chr9	102668990	102668992	NM_017919	77	+	ACTIVE
chr4	113152971	113152973	NM_018569	78	+	ACTIVE
chr4	37687920	37687922	NM_001085399	78	-	ACTIVE
chr16	67927252	67927254	NM_006742	79	+	ACTIVE
chr17	30814182	30814184	NM_003885	79	+	ACTIVE
chr12	8185437	8185439	NM_018416	80	+	ACTIVE
chr16	577934	577936	NM_005632	80	+	ACTIVE
chr19	48281920	48281922	NM_003009	80	+	ACTIVE
chr6	17393814	17393816	NM_006366	80	+	ACTIVE
chr15	85291897	85291899	NM_014630	81	+	ACTIVE
chr2	46524620	46524622	NM_001430	81	+	ACTIVE
chr2	187558868	187558870	NM_177454	81	+	ACTIVE
chr21	38580883	38580885	NR_026719	81	+	ACTIVE
chr7	5570150	5570152	NM_001101	81	-	ACTIVE
chr17	18761461	18761463	NM_002767	82	+	ACTIVE
chr5	131892696	131892698	NM_005732	82	+	ACTIVE
chr15	75230412	75230414	NM_004255	82	-	ACTIVE
chr17	67323240	67323242	NM_172232	82	-	ACTIVE
chrX	46618524	46618526	NM_001257291	82	-	ACTIVE
chr16	14014095	14014097	NM_005236	83	+	ACTIVE
chr19	57106745	57106747	NM_021216	83	+	ACTIVE
chr8	21946795	21946797	NM_022749	83	+	ACTIVE
chr12	57634391	57634393	NM_020142	83	-	ACTIVE
chr16	17564654	17564656	NM_022166	83	-	ACTIVE
chr2	129076087	129076089	NM_004807	83	-	ACTIVE
chr4	3534140	3534142	NM_002337	83	-	ACTIVE
chr7	80548583	80548585	NM_006379	83	-	ACTIVE
chr19	30156409	30156411	NM_024310	84	+	ACTIVE
chr3	100053644	100053646	NM_020202	84	+	ACTIVE
chr3	196466810	196466812	NM_002577	84	+	ACTIVE
chr7	144052571	144052573	NM_005435	84	+	ACTIVE
chr1	33366868	33366870	NM_033504	84	-	ACTIVE
chr19	44259057	44259059	NM_019108	84	-	ACTIVE
chr2	180129265	180129267	NM_178123	84	-	ACTIVE
chr10	95256452	95256454	NM_001127182	85	+	ACTIVE
chr10	124134177	124134179	NM_001001974	85	+	ACTIVE
chr16	68877592	68877594	NM_024562	85	+	ACTIVE
chr1	20834588	20834590	NM_024544	85	-	ACTIVE
chr1	29557384	29557386	NM_016011	85	-	ACTIVE
chrX	53713588	53713590	NM_031407	85	-	ACTIVE
chr11	109964171	109964173	NM_033390	86	+	ACTIVE
chr20	43538787	43538789	NM_001124756	86	+	ACTIVE
chr22	31608334	31608336	NM_005569	86	+	ACTIVE
chr3	30648078	30648080	NM_001024847	86	+	ACTIVE
chr6	39760243	39760245	NM_001201427	86	+	ACTIVE
chr1	27216782	27216784	NM_018066	86	-	ACTIVE
chr14	34931381	34931383	NM_138288	86	-	ACTIVE
chr6	75915536	75915538	NM_004370	86	-	ACTIVE
chr8	87355079	87355081	NM_007013	87	+	ACTIVE
chr1	235292168	235292170	NM_014765	87	-	ACTIVE
chr17	17140414	17140416	NM_144997	87	-	ACTIVE
chr2	47382429	47382431	NM_001163561	87	-	ACTIVE
chr8	54755783	54755785	NM_015941	87	-	ACTIVE
chr1	94703218	94703220	NM_004815	88	-	ACTIVE
chr19	6459692	6459694	NM_024103	88	-	ACTIVE
chr1	36396770	36396772	NM_024852	89	+	ACTIVE
chr10	26986682	26986684	NM_014317	89	+	ACTIVE
chr17	65821867	65821869	NM_182641	89	+	ACTIVE
chr22	46546586	46546588	NM_001001928	89	+	ACTIVE
chr12	112546545	112546547	NM_024953	89	-	ACTIVE
chr16	80838085	80838087	NM_152342	89	-	ACTIVE
chr9	72287185	72287187	NM_001163	89	-	ACTIVE
chr11	67888767	67888769	NM_001277	90	-	ACTIVE
chr19	34663441	34663443	NM_015578	91	+	ACTIVE
chr5	78985748	78985750	NM_153610	91	+	ACTIVE
chr5	137688374	137688376	NM_016604	91	+	ACTIVE
chr5	175395226	175395228	NM_032361	91	-	ACTIVE
chr6	99963160	99963162	NM_001080481	91	-	ACTIVE
chr7	156685810	156685812	NM_022458	91	-	ACTIVE
chr1	16085345	16085347	NM_017556	92	+	ACTIVE
chr20	62612521	62612523	NM_012469	92	+	ACTIVE
chr5	177631598	177631600	NM_031266	92	+	ACTIVE
chr6	131456916	131456918	NM_016377	92	+	ACTIVE
chr10	74033768	74033770	NM_019058	93	+	ACTIVE
chr15	74466996	74466998	NM_201526	93	+	ACTIVE
chr16	75033006	75033008	NM_032268	93	+	ACTIVE
chr7	66205734	66205736	NM_014504	93	+	ACTIVE
chr9	15553188	15553190	NM_173550	93	+	ACTIVE
chr13	108519366	108519368	NM_001080396	93	-	ACTIVE
chr8	52721911	52721913	NM_144651	93	-	ACTIVE
chr11	65383875	65383877	NM_032223	94	+	ACTIVE
chr20	60758173	60758175	NM_015666	94	+	ACTIVE
chr12	50101102	50101104	NM_175736	94	-	ACTIVE
chr19	49116599	49116601	NM_017708	94	-	ACTIVE
chr8	681144	681146	NM_207332	94	-	ACTIVE
chr1	223900212	223900214	NM_001748	95	+	ACTIVE
chr16	57279131	57279133	NM_012106	95	+	ACTIVE
chr19	56155079	56155081	NM_016535	95	+	ACTIVE
chr14	23755213	23755215	NM_020834	95	-	ACTIVE
chr19	19738943	19738945	NM_004720	95	-	ACTIVE
chr8	494749	494751	NM_001256113	95	-	ACTIVE
chr2	97426733	97426735	NM_020184	96	+	ACTIVE
chr16	69419794	69419796	NM_005652	96	-	ACTIVE
chr17	48785173	48785175	NM_052855	96	-	ACTIVE
chr1	87794246	87794248	NM_006769	97	+	ACTIVE
chr16	771237	771239	NM_023933	97	+	ACTIVE
chr2	112812895	112812897	NM_032824	97	+	ACTIVE
chr7	65670354	65670356	NM_003596	97	+	ACTIVE
chr1	208417567	208417569	NM_025179	97	-	ACTIVE
chr12	1703233	1703235	NM_152441	97	-	ACTIVE
chr14	60632113	60632115	NM_016029	97	-	ACTIVE
chr16	84178702	84178704	NM_031463	97	-	ACTIVE
chr1	15944049	15944051	NM_032341	98	+	ACTIVE
chr10	6131045	6131047	NM_032905	98	+	ACTIVE
chr10	12171736	12171738	NM_018144	98	+	ACTIVE
chr10	99400539	99400541	NM_018425	98	+	ACTIVE
chr19	16435747	16435749	NM_016270	98	+	ACTIVE
chr2	65216591	65216593	NM_003038	98	+	ACTIVE
chr22	21771789	21771791	NM_015094	98	+	ACTIVE
chr9	137533747	137533749	NM_001278074	98	+	ACTIVE
chrX	100805610	100805612	NM_016608	98	+	ACTIVE
chr1	29450322	29450324	NM_001003682	98	-	ACTIVE
chr1	55352822	55352824	NM_014762	98	-	ACTIVE
chr17	41910448	41910450	NM_001932	98	-	ACTIVE
chr1	27153298	27153300	NM_032283	99	+	ACTIVE
chr20	34360020	34360022	NM_016436	99	+	ACTIVE
chr4	140375058	140375060	NM_031296	99	+	ACTIVE
chr6	132129253	132129255	NM_006208	99	+	ACTIVE
chr11	10562674	10562676	NM_016422	99	-	ACTIVE
chr2	1748219	1748221	NM_012293	99	-	ACTIVE
chr3	49840785	49840787	NM_203370	100	+	ACTIVE
chr5	119800071	119800073	NM_016644	100	+	ACTIVE
chr1	236228380	236228382	NM_002508	100	-	ACTIVE
chr11	790025	790027	NM_016564	100	-	ACTIVE
chr2	240322542	240322544	NM_006037	100	-	ACTIVE
chr6	13711695	13711697	NM_005493	100	-	ACTIVE
chr1	156863622	156863624	NM_001080471	101	+	ACTIVE
chr12	48577466	48577468	NM_001013635	102	+	ACTIVE
chr8	17013936	17013938	NM_016353	102	+	ACTIVE
chr10	60027591	60027593	NM_152230	102	-	ACTIVE
chr19	2944866	2944868	NM_021217	102	-	ACTIVE
chr3	32612263	32612265	NM_016141	102	-	ACTIVE
chr3	48470769	48470771	NM_002673	102	-	ACTIVE
chrX	153714906	153714908	NM_014235	102	-	ACTIVE
chr15	38545153	38545155	NM_152594	103	+	ACTIVE
chr6	19837702	19837704	NM_001546	103	+	ACTIVE
chr6	107811418	107811420	NM_018013	103	+	ACTIVE
chr7	99647518	99647520	NM_145914	103	+	ACTIVE
chr17	79860087	79860089	NM_148896	104	+	ACTIVE
chr4	17616353	17616355	NM_025205	104	+	ACTIVE
chr1	227505721	227505723	NM_003607	104	-	ACTIVE
chr19	44079625	44079627	NM_006297	104	-	ACTIVE
chr2	65659551	65659553	NM_181784	104	-	ACTIVE
chr20	1373711	1373713	NM_000801	104	-	ACTIVE
chr21	45196151	45196153	NM_000100	104	-	ACTIVE
chr11	12696072	12696074	NM_021961	105	+	ACTIVE
chr6	117803923	117803925	NM_173674	105	+	ACTIVE
chr8	37888123	37888125	NM_004095	105	+	ACTIVE
chr19	8373134	8373136	NM_016579	105	-	ACTIVE
chr9	131486302	131486304	NM_032799	105	-	ACTIVE
chr2	28615883	28615885	NM_005253	106	+	ACTIVE
chr2	32582200	32582202	NM_016252	106	+	ACTIVE
chr3	152880105	152880107	NM_002886	106	+	ACTIVE
chr1	52831770	52831772	NM_032449	106	-	ACTIVE
chr10	50747062	50747064	NM_000124	106	-	ACTIVE
chr4	7069693	7069695	NM_025196	106	-	ACTIVE
chr7	45960764	45960766	NM_001013398	106	-	ACTIVE
chr9	138987024	138987026	NM_144653	106	-	ACTIVE
chr19	39833204	39833206	NM_018028	107	+	ACTIVE
chr12	93322999	93323001	NM_003566	107	-	ACTIVE
chr3	183543285	183543287	NM_024871	107	-	ACTIVE
chr19	58987637	58987639	NM_017908	108	+	ACTIVE
chr11	706227	706229	NM_022772	109	+	ACTIVE
chr15	101459527	101459529	NM_024652	109	+	ACTIVE
chr18	7567421	7567423	NM_001105244	109	+	ACTIVE
chr2	73612993	73612995	NM_015120	109	+	ACTIVE
chr2	217363627	217363629	NM_000998	109	+	ACTIVE
chr1	35450838	35450840	NM_001195156	109	-	ACTIVE
chr3	36986437	36986439	NM_014831	110	-	ACTIVE
chr3	182698278	182698280	NM_020640	110	-	ACTIVE
chr18	2655995	2655997	NM_015295	111	+	ACTIVE
chr2	150444218	150444220	NM_015702	111	-	ACTIVE
chr3	156534739	156534741	NR_038387	111	-	ACTIVE
chr6	80657203	80657205	NM_022726	111	-	ACTIVE
chr7	65235685	65235687	NR_038378	111	-	ACTIVE
chr7	102937983	102937985	NM_004279	112	+	ACTIVE
chr5	157002718	157002720	NM_033274	112	-	ACTIVE
chr1	24969705	24969707	NM_005839	113	+	ACTIVE
chr10	64564627	64564629	NM_032804	113	+	ACTIVE
chr11	95657257	95657259	NM_016156	113	-	ACTIVE
chr16	30537796	30537798	NM_024671	113	-	ACTIVE
chr12	27397190	27397192	NM_015000	114	+	ACTIVE
chr16	30960517	30960519	NM_152288	114	+	ACTIVE
chr17	17206792	17206794	NM_020201	114	+	ACTIVE
chr20	61427917	61427919	NM_018270	114	+	ACTIVE
chr6	7590544	7590546	NM_152551	114	+	ACTIVE
chr17	882883	882885	NM_022463	114	-	ACTIVE
chr2	27357427	27357429	NM_013388	114	-	ACTIVE
chr2	69614271	69614273	NM_001244710	114	-	ACTIVE
chr22	26985974	26985976	NM_003595	114	-	ACTIVE
chr5	112257916	112257918	NM_005669	114	-	ACTIVE
chr9	100954841	100954843	NM_052820	114	-	ACTIVE
chr10	12111029	12111031	NM_018706	115	+	ACTIVE
chr10	118501969	118501971	NM_025015	115	-	ACTIVE
chr2	172967362	172967364	NM_004405	115	-	ACTIVE
chr5	132299238	132299240	NM_014423	115	-	ACTIVE
chr11	74460027	74460029	NM_001098638	116	+	ACTIVE
chr8	142011295	142011297	NM_005607	116	-	ACTIVE
chr1	201951881	201951883	NM_020216	117	+	ACTIVE
chr20	55204473	55204475	NM_003222	117	+	ACTIVE
chr7	6144665	6144667	NM_032172	117	+	ACTIVE
chr1	32169650	32169652	NM_001856	117	-	ACTIVE
chr1	89357183	89357185	NM_001514	117	-	ACTIVE
chr12	66524415	66524417	NM_032338	117	-	ACTIVE
chr15	40074921	40074923	NM_152597	117	-	ACTIVE
chr20	49639557	49639559	NM_002237	117	-	ACTIVE
chr21	46962267	46962269	NM_194255	117	-	ACTIVE
chr6	24911280	24911282	NM_014722	117	-	ACTIVE
chr9	138853108	138853110	NM_016172	117	-	ACTIVE
chr10	95653846	95653848	NM_001134658	118	+	ACTIVE
chr14	45366623	45366625	NM_001017923	118	+	ACTIVE
chr17	34948342	34948344	NM_024308	118	+	ACTIVE
chr22	50925329	50925331	NM_017584	118	+	ACTIVE
chr4	24914481	24914483	NM_001130726	118	-	ACTIVE
chr12	27863823	27863825	NM_021821	119	+	ACTIVE
chr15	41221648	41221650	NM_019074	119	+	ACTIVE
chr16	23521695	23521697	NM_015044	119	-	ACTIVE
chr17	43209780	43209782	NM_133373	119	-	ACTIVE
chr11	67196053	67196055	NM_003952	120	+	ACTIVE
chr12	132434583	132434585	NM_015409	120	+	ACTIVE
chr2	61293124	61293126	NM_001129993	120	+	ACTIVE
chr5	176074506	176074508	NM_012171	120	+	ACTIVE
chr2	240964698	240964700	NM_004544	120	-	ACTIVE
chr6	132834216	132834218	NM_003569	120	-	ACTIVE
chr17	7620791	7620793	NM_020877	121	+	ACTIVE
chr8	58907232	58907234	NM_147189	121	+	ACTIVE
chr8	144373678	144373680	NM_030895	121	+	ACTIVE
chr3	122512544	122512546	NM_024610	121	-	ACTIVE
chr5	150537321	150537323	NM_001155	121	-	ACTIVE
chr7	54826817	54826819	NM_014302	121	-	ACTIVE
chr7	66386323	66386325	NM_017994	122	+	ACTIVE
chr1	1510139	1510141	NM_014188	122	-	ACTIVE
chrX	16887855	16887857	NM_001198719	122	-	ACTIVE
chr12	57916780	57916782	NM_052897	123	+	ACTIVE
chr16	16043555	16043557	NM_004996	123	+	ACTIVE
chr4	122744964	122744966	NM_001237	123	-	ACTIVE
chr16	88870308	88870310	NM_030928	124	+	ACTIVE
chr8	132916478	132916480	NM_015137	124	+	ACTIVE
chr10	75571464	75571466	NM_003635	124	-	ACTIVE
chr19	46000188	46000190	NM_005619	124	-	ACTIVE
chr13	31039976	31039978	NM_002128	125	-	ACTIVE
chr17	80606285	80606287	NM_019613	125	-	ACTIVE
chr8	136469832	136469834	NM_006558	126	+	ACTIVE
chr5	32444717	32444719	NM_016107	126	-	ACTIVE
chrX	56590151	56590153	NM_013444	127	+	ACTIVE
chr4	13629200	13629202	NM_148894	127	-	ACTIVE
chr17	8152722	8152724	NM_012393	128	+	ACTIVE
chr22	37956597	37956599	NM_152243	128	+	ACTIVE
chr3	101568484	101568486	NM_031419	128	+	ACTIVE
chr6	2765792	2765794	NM_020135	128	+	ACTIVE
chr7	134671385	134671387	NM_178563	128	+	ACTIVE
chr1	27339204	27339206	NM_052943	128	-	ACTIVE
chr10	98346680	98346682	NM_020123	128	-	ACTIVE
chr17	28619055	28619057	NM_000386	128	-	ACTIVE
chr9	35072610	35072612	NM_007126	128	-	ACTIVE
chr12	120876020	120876022	NM_004373	129	+	ACTIVE
chr4	186131411	186131413	NM_031953	129	+	ACTIVE
chr7	38217935	38217937	NM_032016	129	+	ACTIVE
chr11	18034578	18034580	NM_012139	130	-	ACTIVE
chr15	64126016	64126018	NM_003922	130	-	ACTIVE
chr6	38670821	38670823	NM_006708	130	-	ACTIVE
chr3	10206692	10206694	NM_001570	131	+	ACTIVE
chr1	21113049	21113051	NM_016287	131	-	ACTIVE
chr13	47371235	47371237	NM_001984	131	-	ACTIVE
chr4	141677339	141677341	NM_015130	131	-	ACTIVE
chr1	249132507	249132509	NM_024836	132	+	ACTIVE
chr2	192110237	192110239	NM_001130158	132	+	ACTIVE
chr3	31574123	31574125	NM_178862	132	+	ACTIVE
chr5	34839399	34839401	NM_144725	132	+	ACTIVE
chr1	220445710	220445712	NM_012414	132	-	ACTIVE
chr19	14606828	14606830	NM_202470	132	-	ACTIVE
chr7	72992880	72992882	NM_012453	132	-	ACTIVE
chr11	67071050	67071052	NM_017857	133	+	ACTIVE
chr2	241938386	241938388	NM_001080437	133	+	ACTIVE
chr3	179371064	179371066	NM_003940	133	+	ACTIVE
chr20	43976930	43976932	NM_002999	133	-	ACTIVE
chr8	67837643	67837645	NR_002599	133	-	ACTIVE
chr17	38599808	38599810	NM_001552	134	+	ACTIVE
chr16	70834926	70834928	NM_018052	134	-	ACTIVE
chr14	105865053	105865055	NM_001195082	135	+	ACTIVE
chr2	88991309	88991311	NM_144563	135	+	ACTIVE
chr3	105587751	105587753	NM_170662	135	-	ACTIVE
chr5	176036995	176036997	NM_052899	135	-	ACTIVE
chr3	9932405	9932407	NM_032492	136	+	ACTIVE
chr2	27603474	27603476	NM_144631	136	-	ACTIVE
chr10	94449816	94449818	NM_002729	137	+	ACTIVE
chr19	18304175	18304177	NM_032683	137	+	ACTIVE
chr20	42543627	42543629	NM_001098797	137	+	ACTIVE
chr10	101989206	101989208	NM_001278	137	-	ACTIVE
chr2	158732236	158732238	NM_001111067	137	-	ACTIVE
chr3	195163679	195163681	NM_012287	137	-	ACTIVE
chr5	5422922	5422924	NM_015325	138	+	ACTIVE
chr5	75013174	75013176	NM_001099271	138	-	ACTIVE
chr8	68255773	68255775	NM_006421	138	-	ACTIVE
chr2	109336074	109336076	NM_006267	139	+	ACTIVE
chr7	135347358	135347360	NM_001130929	139	+	ACTIVE
chr7	140373090	140373092	NM_052853	139	+	ACTIVE
chr17	48207106	48207108	NM_001257359	139	-	ACTIVE
chr19	12251082	12251084	NM_021143	139	-	ACTIVE
chr3	9005019	9005021	NM_020165	139	-	ACTIVE
chr7	143892651	143892653	NM_001003702	139	-	ACTIVE
chr16	4743832	4743834	NM_032349	140	+	ACTIVE
chr4	75230998	75231000	NM_001432	140	+	ACTIVE
chr7	44144098	44144100	NM_001129	140	+	ACTIVE
chr20	42939748	42939750	NM_001080472	140	-	ACTIVE
chr8	11324135	11324137	NM_053279	140	-	ACTIVE
chr1	9599667	9599669	NM_032315	141	+	ACTIVE
chr16	53089084	53089086	NM_025134	141	+	ACTIVE
chr19	531872	531874	NM_004359	141	+	ACTIVE
chr10	79686206	79686208	NM_004747	141	-	ACTIVE
chr10	131265588	131265590	NM_002412	142	+	ACTIVE
chr6	42928640	42928642	NM_018960	142	+	ACTIVE
chr9	19409065	19409067	NM_001010887	142	+	ACTIVE
chr1	27226819	27226821	NM_022078	142	-	ACTIVE
chr3	44519019	44519021	NM_181489	142	-	ACTIVE
chr9	6007860	6007862	NM_001017969	142	-	ACTIVE
chr19	7985335	7985337	NM_003083	143	+	ACTIVE
chrX	149737188	149737190	NM_000252	143	+	ACTIVE
chr1	19536602	19536604	NM_020765	143	-	ACTIVE
chr20	62601079	62601081	NM_020713	143	-	ACTIVE
chr6	2971399	2971401	NM_001271822	143	-	ACTIVE
chr6	28411135	28411137	NM_001012455	143	-	ACTIVE
chr12	110437377	110437379	NM_033121	144	+	ACTIVE
chr22	44319761	44319763	NM_025225	144	+	ACTIVE
chr5	139554795	139554797	NM_032412	144	+	ACTIVE
chr8	98656549	98656551	NM_178812	144	+	ACTIVE
chr9	21802777	21802779	NM_002451	144	+	ACTIVE
chr9	131580921	131580923	NM_004435	144	+	ACTIVE
chr6	90529368	90529370	NM_014611	144	-	ACTIVE
chr13	95254247	95254249	NM_180989	145	+	ACTIVE
chr4	6717985	6717987	NM_018366	145	+	ACTIVE
chr9	96339052	96339054	NM_005392	145	+	ACTIVE
chr12	121734410	121734412	NM_001270485	145	-	ACTIVE
chr18	48405576	48405578	NM_002396	146	+	ACTIVE
chr18	72921156	72921158	NM_175907	146	-	ACTIVE
chr4	89444805	89444807	NM_032906	146	-	ACTIVE
chr6	42185486	42185488	NM_018141	146	-	ACTIVE
chr9	40791965	40791967	NM_033160	146	-	ACTIVE
chr14	105780897	105780899	NM_001100913	147	+	ACTIVE
chr1	16482434	16482436	NM_004431	147	-	ACTIVE
chr6	90062471	90062473	NM_016021	147	-	ACTIVE
chrX	128977762	128977764	NM_016032	147	-	ACTIVE
chr16	3551091	3551093	NM_015041	148	+	ACTIVE
chr6	52227072	52227074	NM_133367	148	+	ACTIVE
chr11	68039320	68039322	NM_022338	148	-	ACTIVE
chr11	92930992	92930994	NM_152313	148	-	ACTIVE
chr2	101925029	101925031	NM_173647	148	-	ACTIVE
chr8	82024154	82024156	NM_018440	148	-	ACTIVE
chr15	40763307	40763309	NM_130468	149	+	ACTIVE
chr2	65283642	65283644	NM_015147	149	+	ACTIVE
chr2	207139512	207139514	NM_020923	149	+	ACTIVE
chr1	225615665	225615667	NM_002296	149	-	ACTIVE
chr15	34502147	34502149	NM_024713	149	-	ACTIVE
chr16	2059672	2059674	NM_178167	149	-	ACTIVE
chr8	12612842	12612844	NM_152271	149	-	ACTIVE
chr1	37940267	37940269	NM_025079	150	+	ACTIVE
chr15	65822975	65822977	NM_016395	150	+	ACTIVE
chr18	9914103	9914105	NM_003574	150	+	ACTIVE
chr5	175792650	175792652	NM_173664	150	+	ACTIVE
chr7	148844708	148844710	NM_170686	150	+	ACTIVE
chr1	225840694	225840696	NM_001008493	150	-	ACTIVE
chr13	41837562	41837564	NM_004294	150	-	ACTIVE
chr3	52931446	52931448	NM_001198974	150	-	ACTIVE
chr17	1465958	1465960	NM_006224	151	-	ACTIVE
chr4	54930663	54930665	NM_012110	151	-	ACTIVE
chr16	2521650	2521652	NM_006181	152	+	ACTIVE
chr16	9185687	9185689	NM_014117	152	+	ACTIVE
chr16	67927325	67927327	NM_006742	152	+	ACTIVE
chr2	241375265	241375267	NM_002081	152	+	ACTIVE
chr20	30865605	30865607	NM_004798	153	+	ACTIVE
chr7	6414277	6414279	NM_018890	153	+	ACTIVE
chr17	56065461	56065463	NM_007146	153	-	ACTIVE
chr22	44893851	44893853	NM_032287	153	-	ACTIVE
chr8	144623466	144623468	NM_015117	153	-	ACTIVE
chr1	9295015	9295017	NM_004285	154	+	ACTIVE
chr8	7812687	7812689	NR_027424	154	+	ACTIVE
chr11	111895691	111895693	NM_001931	155	+	ACTIVE
chr16	68279400	68279402	NM_012320	155	+	ACTIVE
chr22	45705938	45705940	NM_017911	155	+	ACTIVE
chr1	10535157	10535159	NM_004565	156	+	ACTIVE
chr10	69644581	69644583	NM_012238	156	+	ACTIVE
chr16	22385781	22385783	NM_001802	156	-	ACTIVE
chr13	77566214	77566216	NM_006493	157	+	ACTIVE
chr15	52311566	52311568	NM_002748	157	+	ACTIVE
chr5	178287109	178287111	NM_058230	157	+	ACTIVE
chr7	127292357	127292359	NM_014390	157	+	ACTIVE
chr17	1083110	1083112	NM_021962	157	-	ACTIVE
chr12	69140092	69140094	NM_018656	158	+	ACTIVE
chr19	33183023	33183025	NM_001105570	158	+	ACTIVE
chr1	16939941	16939943	NM_017940	158	-	ACTIVE
chr10	119805955	119805957	NM_014904	158	-	ACTIVE
chr19	44258983	44258985	NM_019108	158	-	ACTIVE
chr22	43116717	43116719	NM_017436	158	-	ACTIVE
chr7	148787710	148787712	NM_152411	158	-	ACTIVE
chr8	145754299	145754301	NM_001001795	158	-	ACTIVE
chr19	50016593	50016595	NM_004107	159	+	ACTIVE
chr6	17393893	17393895	NM_006366	159	+	ACTIVE
chr15	65321817	65321819	NM_139242	159	-	ACTIVE
chr18	21977673	21977675	NM_080597	159	-	ACTIVE
chr2	180129190	180129192	NM_178123	159	-	ACTIVE
chr19	34973038	34973040	NM_001080436	160	+	ACTIVE
chr19	36486248	36486250	NM_001042631	160	+	ACTIVE
chr3	43732533	43732535	NM_016006	160	+	ACTIVE
chr2	131850843	131850845	NM_001009993	160	-	ACTIVE
chr9	127703225	127703227	NM_002077	160	-	ACTIVE
chr10	102295800	102295802	NM_017902	161	+	ACTIVE
chr2	71127879	71127881	NM_012476	161	+	ACTIVE
chr2	220043098	220043100	NM_024293	161	+	ACTIVE
chr3	49044796	49044798	NM_018031	161	+	ACTIVE
chr6	35436337	35436339	NM_007104	161	+	ACTIVE
chr9	140149911	140149913	NM_015456	161	+	ACTIVE
chr2	42588194	42588196	NM_004718	161	-	ACTIVE
chr22	21984178	21984180	NM_001017964	161	-	ACTIVE
chr3	196695580	196695582	NM_025163	161	-	ACTIVE
chr13	52158644	52158646	NM_052950	162	+	ACTIVE
chr16	22217752	22217754	NM_013302	162	+	ACTIVE
chr18	8609603	8609605	NM_001025300	162	+	ACTIVE
chr19	17530816	17530818	NM_138401	162	+	ACTIVE
chr2	56411418	56411420	NM_001080433	162	+	ACTIVE
chr4	56262240	56262242	NM_018475	162	+	ACTIVE
chr14	105444531	105444533	NM_138420	162	-	ACTIVE
chr4	187644824	187644826	NM_005245	162	-	ACTIVE
chr5	14871724	14871726	NM_054027	162	-	ACTIVE
chr20	1099401	1099403	NM_006814	163	+	ACTIVE
chr3	57261926	57261928	NM_012096	163	+	ACTIVE
chr19	15529768	15529770	NM_014371	163	-	ACTIVE
chr7	25019667	25019669	NM_015550	163	-	ACTIVE
chr8	103424753	103424755	NM_015902	163	-	ACTIVE
chr1	20960110	20960112	NM_032409	164	+	ACTIVE
chr1	211751934	211751936	NM_021194	164	-	ACTIVE
chr17	8055588	8055590	NM_002616	164	-	ACTIVE
chr17	29151613	29151615	NM_015986	164	-	ACTIVE
chr10	23728361	23728363	NM_001145373	165	+	ACTIVE
chr20	18568719	18568721	NM_080820	165	+	ACTIVE
chr20	62526618	62526620	NM_025219	165	+	ACTIVE
chr19	52391063	52391065	NM_032679	165	-	ACTIVE
chr1	33647504	33647506	NM_018207	166	-	ACTIVE
chr19	58090076	58090078	NM_017879	166	-	ACTIVE
chr2	27717959	27717961	NM_022823	166	-	ACTIVE
chr8	103667963	103667965	NM_005655	166	-	ACTIVE
chr12	53491601	53491603	NM_002178	167	+	ACTIVE
chr2	37423800	37423802	NR_037880	167	+	ACTIVE
chr9	114659211	114659213	NM_003358	167	+	ACTIVE
chr11	61734964	61734966	NM_002032	167	-	ACTIVE
chr17	61777351	61777353	NM_030576	167	-	ACTIVE
chr1	16010993	16010995	NM_015164	168	+	ACTIVE
chr11	32112643	32112645	NM_002901	168	+	ACTIVE
chr16	57279204	57279206	NM_012106	168	+	ACTIVE
chr19	18682780	18682782	NM_003333	168	+	ACTIVE
chr3	143690806	143690808	NM_173552	168	+	ACTIVE
chr1	65432018	65432020	NM_002227	168	-	ACTIVE
chr10	75006920	75006922	NM_015190	168	-	ACTIVE
chr4	156874879	156874881	NM_001334	168	-	ACTIVE
chr4	184426370	184426372	NM_001564	169	+	ACTIVE
chr5	71403285	71403287	NM_005909	169	+	ACTIVE
chr5	176900524	176900526	NM_004395	169	-	ACTIVE
chr19	30156495	30156497	NM_024310	170	+	ACTIVE
chr2	216176847	216176849	NM_004044	170	+	ACTIVE
chr20	43538871	43538873	NM_001124756	170	+	ACTIVE
chr7	12251016	12251018	NM_001134232	170	+	ACTIVE
chr2	75787921	75787923	NM_001135032	170	-	ACTIVE
chr16	70488667	70488669	NM_145059	171	+	ACTIVE
chr3	101293211	101293213	NM_020357	171	+	ACTIVE
chr5	79783969	79783971	NM_205548	171	+	ACTIVE
chr6	89790598	89790600	NM_006813	171	+	ACTIVE
chr8	145137693	145137695	NM_003801	171	+	ACTIVE
chr9	100745658	100745660	NM_006401	171	+	ACTIVE
chr11	615827	615829	NM_001572	171	-	ACTIVE
chr19	6279787	6279789	NM_005934	171	-	ACTIVE
chr20	57607250	57607252	NM_006886	171	-	ACTIVE
chr16	11762459	11762461	NM_003498	172	+	ACTIVE
chr19	13044385	13044387	NM_004461	172	-	ACTIVE
chr19	41859664	41859666	NM_000660	173	-	ACTIVE
chr18	77724754	77724756	NM_001136180	174	+	ACTIVE
chr19	35760068	35760070	NM_003367	174	+	ACTIVE
chr2	191273253	191273255	NM_017694	174	+	ACTIVE
chr7	21467861	21467863	NM_003112	174	+	ACTIVE
chr10	44102028	44102030	NM_145312	175	+	ACTIVE
chr12	106751609	106751611	NM_018082	175	+	ACTIVE
chr6	87865442	87865444	NM_015021	175	+	ACTIVE
chr10	38265277	38265279	NM_145011	175	-	ACTIVE
chr9	140094987	140094989	NM_001128228	175	-	ACTIVE
chr11	65383957	65383959	NM_032223	176	+	ACTIVE
chr19	56155160	56155162	NM_016535	176	+	ACTIVE
chr22	26825454	26825456	NM_020437	176	+	ACTIVE
chr22	35796290	35796292	NM_006739	176	+	ACTIVE
chr20	33460484	33460486	NM_178026	176	-	ACTIVE
chrX	2847239	2847241	NM_001669	176	-	ACTIVE
chr16	475843	475845	NM_014700	177	+	ACTIVE
chr2	73114687	73114689	NM_003124	177	+	ACTIVE
chr6	34759969	34759971	NM_017754	177	+	ACTIVE
chr1	42800725	42800727	NM_014947	177	-	ACTIVE
chr10	30348310	30348312	NM_020848	177	-	ACTIVE
chr20	5591494	5591496	NM_019593	177	-	ACTIVE
chr20	48770157	48770159	NM_199203	177	-	ACTIVE
chr3	45883472	45883474	NM_020347	177	-	ACTIVE
chr1	6662779	6662781	NM_014851	178	-	ACTIVE
chr19	9879231	9879233	NM_001077624	178	-	ACTIVE
chr20	60640687	60640689	NM_003185	178	-	ACTIVE
chr3	154042107	154042109	NM_020865	178	-	ACTIVE
chr11	747609	747611	NM_006755	179	+	ACTIVE
chr1	8086213	8086215	NM_018948	179	-	ACTIVE
chr1	27216689	27216691	NM_018066	179	-	ACTIVE
chr13	45915239	45915241	NM_003295	179	-	ACTIVE
chr10	17659192	17659194	NM_014241	180	-	ACTIVE
chr11	789945	789947	NM_016564	180	-	ACTIVE
chr14	68066836	68066838	NM_004569	180	-	ACTIVE
chr16	56459269	56459271	NM_001144	180	-	ACTIVE
chr4	7941472	7941474	NM_001134647	180	-	ACTIVE
chr8	37707250	37707252	NM_018310	180	-	ACTIVE
chr17	78234839	78234841	NM_001256071	181	+	ACTIVE
chr18	19321469	19321471	NM_020774	181	+	ACTIVE
chr2	203241229	203241231	NM_001204	181	+	ACTIVE
chr2	8977573	8977575	NM_020738	181	-	ACTIVE
chr6	138428478	138428480	NM_022121	181	-	ACTIVE
chr10	93558331	93558333	NM_025235	182	+	ACTIVE
chr17	39240639	39240641	NM_033061	182	+	ACTIVE
chr17	39261821	39261823	NM_001146041	182	+	ACTIVE
chr16	4166003	4166005	NM_001116	182	-	ACTIVE
chr2	9143693	9143695	NM_138799	182	-	ACTIVE
chr16	4422030	4422032	NM_138440	183	+	ACTIVE
chr12	124018081	124018083	NM_178314	183	-	ACTIVE
chr17	27893858	27893860	NM_198147	183	-	ACTIVE
chr2	1748135	1748137	NM_012293	183	-	ACTIVE
chr1	228675250	228675252	NM_001010858	184	+	ACTIVE
chr18	72922892	72922894	NM_005786	184	+	ACTIVE
chr16	67184717	67184719	NM_033309	184	-	ACTIVE
chrX	129536126	129536128	NM_016024	185	+	ACTIVE
chr16	17564552	17564554	NM_022166	185	-	ACTIVE
chr19	38146127	38146129	NM_014898	185	-	ACTIVE
chr8	30670166	30670168	NM_001009552	185	-	ACTIVE
chr17	36886694	36886696	NM_001136498	186	+	ACTIVE
chrX	153665443	153665445	NM_001493	186	+	ACTIVE
chr19	49116507	49116509	NM_017708	186	-	ACTIVE
chr20	24973238	24973240	NM_020531	186	-	ACTIVE
chr6	80657128	80657130	NM_022726	186	-	ACTIVE
chr18	2656071	2656073	NM_015295	187	+	ACTIVE
chr10	50746981	50746983	NM_000124	187	-	ACTIVE
chr12	93835838	93835840	NM_003348	187	-	ACTIVE
chr14	59950885	59950887	NM_144581	187	-	ACTIVE
chr2	11484523	11484525	NM_004850	187	-	ACTIVE
chr2	191399280	191399282	NM_001142645	187	-	ACTIVE
chr20	61847350	61847352	NM_017798	187	-	ACTIVE
chr6	41747455	41747457	NM_006653	187	-	ACTIVE
chrX	48828063	48828065	NM_004979	187	-	ACTIVE
chr10	126490540	126490542	NM_032182	188	+	ACTIVE
chr12	48577552	48577554	NM_001013635	188	+	ACTIVE
chr18	48494573	48494575	NM_018696	188	+	ACTIVE
chr11	64014224	64014226	NM_138689	188	-	ACTIVE
chr5	179780126	179780128	NM_005110	188	-	ACTIVE
chr17	60704949	60704951	NM_006039	189	+	ACTIVE
chr10	135186718	135186720	NM_004092	189	-	ACTIVE
chr17	26220219	26220221	NM_001076680	189	-	ACTIVE
chr11	65658063	65658065	NM_006848	190	+	ACTIVE
chr17	56160968	56160970	NM_080677	190	+	ACTIVE
chr1	55352730	55352732	NM_014762	190	-	ACTIVE
chr19	44123823	44123825	NM_182498	190	-	ACTIVE
chr6	35464670	35464672	NM_003214	190	-	ACTIVE
chr11	113185440	113185442	NM_017868	191	+	ACTIVE
chr20	31407888	31407890	NM_012325	191	+	ACTIVE
chr3	48130577	48130579	NM_002375	191	-	ACTIVE
chrX	30907319	30907321	NM_152787	191	-	ACTIVE
chr10	12171830	12171832	NM_018144	192	+	ACTIVE
chr8	97657645	97657647	NM_016134	192	+	ACTIVE
chr1	20987844	20987846	NM_005216	192	-	ACTIVE
chr17	5094985	5094987	NM_032530	192	-	ACTIVE
chr10	48355280	48355282	NM_153034	193	+	ACTIVE
chr12	122516825	122516827	NM_014938	193	+	ACTIVE
chr14	35452295	35452297	NM_003136	193	+	ACTIVE
chr19	544225	544227	NM_005317	193	+	ACTIVE
chr20	60758272	60758274	NM_015666	193	+	ACTIVE
chr7	39663343	39663345	NM_005402	193	+	ACTIVE
chr1	33168167	33168169	NM_030786	193	-	ACTIVE
chr16	11349845	11349847	NM_003745	193	-	ACTIVE
chr5	151138016	151138018	NM_004045	193	-	ACTIVE
chr20	33146693	33146695	NM_032514	194	+	ACTIVE
chr12	120972325	120972327	NM_014868	195	+	ACTIVE
chr16	83932923	83932925	NM_012213	195	+	ACTIVE
chr19	1205991	1205993	NM_000455	195	+	ACTIVE
chr2	219263254	219263256	NM_001206878	195	+	ACTIVE
chr20	57556456	57556458	NM_198976	195	+	ACTIVE
chr3	58478016	58478018	NM_001128214	195	+	ACTIVE
chr1	3712872	3712874	NM_020710	195	-	ACTIVE
chr6	132834141	132834143	NM_003569	195	-	ACTIVE
chr8	52721809	52721811	NM_144651	195	-	ACTIVE
chr16	14014208	14014210	NM_005236	196	+	ACTIVE
chr8	144349801	144349803	NM_138465	196	+	ACTIVE
chr4	74904293	74904295	NM_002090	196	-	ACTIVE
chr1	27320390	27320392	NM_001013642	197	+	ACTIVE
chr1	168195450	168195452	NM_199344	197	+	ACTIVE
chr12	9067511	9067513	NM_004426	197	+	ACTIVE
chr12	16035483	16035485	NM_007178	197	+	ACTIVE
chr19	4639722	4639724	NM_152362	197	+	ACTIVE
chr11	65488211	65488213	NM_032193	197	-	ACTIVE
chr3	36986350	36986352	NM_014831	197	-	ACTIVE
chr5	179160047	179160049	NM_014757	198	+	ACTIVE
chr11	73019860	73019862	NM_014786	199	+	ACTIVE
chr14	92980322	92980324	NM_024832	199	+	ACTIVE
chr15	90931670	90931672	NM_003870	199	+	ACTIVE
chr16	88870383	88870385	NM_030928	199	+	ACTIVE
chr5	134241007	134241009	NM_032151	199	+	ACTIVE
chr6	7590629	7590631	NM_152551	199	+	ACTIVE
chr2	61697648	61697650	NM_014709	200	-	ACTIVE
chr3	128997884	128997886	NM_020187	202	+	ACTIVE
chr5	112849591	112849593	NM_022828	202	+	ACTIVE
chr7	105172732	105172734	NM_021930	202	+	ACTIVE
chr6	99963049	99963051	NM_001080481	202	-	ACTIVE
chr16	452059	452061	NM_020664	203	+	ACTIVE
chr18	18822404	18822406	NM_001142966	203	+	ACTIVE
chr2	61293207	61293209	NM_001129993	203	+	ACTIVE
chr6	11094467	11094469	NM_001135575	203	+	ACTIVE
chr13	46626692	46626694	NM_015070	203	-	ACTIVE
chr8	109456055	109456057	NM_014673	204	+	ACTIVE
chr1	32403783	32403785	NM_080391	204	-	ACTIVE
chr17	58156087	58156089	NM_022070	204	-	ACTIVE
chr22	32026605	32026607	NM_014338	204	-	ACTIVE
chr6	33756701	33756703	NM_181336	204	-	ACTIVE
chr19	38810687	38810689	NM_004823	205	+	ACTIVE
chr11	1785016	1785018	NM_001909	205	-	ACTIVE
chr17	30669022	30669024	NM_022344	205	-	ACTIVE
chr19	41196357	41196359	NM_004756	205	-	ACTIVE
chr9	5832875	5832877	NM_024896	205	-	ACTIVE
chr2	43864643	43864645	NM_172069	206	+	ACTIVE
chr3	101568562	101568564	NM_031419	206	+	ACTIVE
chr1	214724817	214724819	NM_005401	206	-	ACTIVE
chr16	1821503	1821505	NM_002513	206	-	ACTIVE
chr11	93517610	93517612	NM_004268	207	+	ACTIVE
chr9	15553302	15553304	NM_173550	207	+	ACTIVE
chr1	231175787	231175789	NM_198552	207	-	ACTIVE
chr17	63052712	63052714	NM_006572	207	-	ACTIVE
chr5	141392412	141392414	NM_005471	207	-	ACTIVE
chr11	102188387	102188389	NM_182962	208	+	ACTIVE
chr11	107992464	107992466	NM_000019	208	+	ACTIVE
chr7	138916437	138916439	NM_173569	208	+	ACTIVE
chr1	16678777	16678779	NM_018994	208	-	ACTIVE
chr16	23160382	23160384	NM_020718	208	-	ACTIVE
chr4	170678884	170678886	NM_017867	208	-	ACTIVE
chr7	73133808	73133810	NM_004603	208	-	ACTIVE
chr2	101179625	101179627	NM_024065	209	+	ACTIVE
chr10	60027484	60027486	NM_152230	209	-	ACTIVE
chr10	98273473	98273475	NM_012465	209	-	ACTIVE
chr15	40074829	40074831	NM_152597	209	-	ACTIVE
chr12	13044164	13044166	NM_003979	210	+	ACTIVE
chr2	178077630	178077632	NM_194247	210	+	ACTIVE
chr17	41910336	41910338	NM_001932	210	-	ACTIVE
chr1	27248422	27248424	NM_006600	211	+	ACTIVE
chr10	6131158	6131160	NM_032905	211	+	ACTIVE
chr10	105727152	105727154	NM_014720	211	+	ACTIVE
chr6	2765875	2765877	NM_020135	211	+	ACTIVE
chr10	125651288	125651290	NM_198148	211	-	ACTIVE
chr11	62538985	62538987	NM_006473	212	+	ACTIVE
chr22	50639618	50639620	NM_031454	212	+	ACTIVE
chr11	61684868	61684870	NM_013401	212	-	ACTIVE
chr21	43373786	43373788	NM_015500	212	-	ACTIVE
chr1	36396894	36396896	NM_024852	213	+	ACTIVE
chr11	112097299	112097301	NM_000317	213	+	ACTIVE
chr16	53468562	53468564	NM_005611	213	+	ACTIVE
chr17	40932860	40932862	NM_032387	213	+	ACTIVE
chr2	109336148	109336150	NM_006267	213	+	ACTIVE
chr1	11986271	11986273	NM_138346	213	-	ACTIVE
chr15	72668306	72668308	NM_000520	213	-	ACTIVE
chr2	25564570	25564572	NM_022552	213	-	ACTIVE
chr7	26904148	26904150	NM_003930	213	-	ACTIVE
chr12	7023826	7023828	NM_001975	214	+	ACTIVE
chr3	160939311	160939313	NM_015938	214	+	ACTIVE
chr1	8938936	8938938	NM_001428	214	-	ACTIVE
chr1	53018547	53018549	NM_001009881	214	-	ACTIVE
chr15	71146389	71146391	NM_018357	214	-	ACTIVE
chr22	20307413	20307415	NM_033257	214	-	ACTIVE
chr4	671924	671926	NM_002477	215	+	ACTIVE
chr7	99214784	99214786	NM_145115	215	+	ACTIVE
chr9	117373919	117373921	NM_153045	215	+	ACTIVE
chr11	73693673	73693675	NM_003355	215	-	ACTIVE
chr14	52535730	52535732	NM_007361	215	-	ACTIVE
chr17	65241103	65241105	NM_014877	215	-	ACTIVE
chr8	28243761	28243763	NM_018660	215	-	ACTIVE
chr2	32582310	32582312	NM_016252	216	+	ACTIVE
chr4	53578835	53578837	NR_024031	216	+	ACTIVE
chr4	141445526	141445528	NM_153702	216	+	ACTIVE
chr6	12012938	12012940	NM_002114	216	+	ACTIVE
chr18	812110	812112	NM_005433	216	-	ACTIVE
chr19	4723638	4723640	NM_139159	216	-	ACTIVE
chr12	29302151	29302153	NM_001271783	217	+	ACTIVE
chr9	37080108	37080110	NR_036592	217	+	ACTIVE
chrX	149737262	149737264	NM_000252	217	+	ACTIVE
chr19	13067850	13067852	NM_052850	217	-	ACTIVE
chr4	25161986	25161988	NM_016955	217	-	ACTIVE
chr5	43483774	43483776	NM_022483	217	-	ACTIVE
chr18	72163716	72163718	NM_018235	218	+	ACTIVE
chr19	31839971	31839973	NM_020856	218	-	ACTIVE
chr22	21271931	21271933	NM_005207	219	+	ACTIVE
chr1	116519337	116519339	NM_018420	220	+	ACTIVE
chr2	241938473	241938475	NM_001080437	220	+	ACTIVE
chr15	90198461	90198463	NM_198525	220	-	ACTIVE
chr19	344570	344572	NM_017550	220	-	ACTIVE
chr20	44718359	44718361	NM_020967	220	-	ACTIVE
chr1	246887597	246887599	NM_016002	221	+	ACTIVE
chr18	9475749	9475751	NM_006788	221	+	ACTIVE
chr17	2614705	2614707	NM_015229	221	-	ACTIVE
chr5	76326430	76326432	NM_018046	222	+	ACTIVE
chr17	16118651	16118653	NM_006311	222	-	ACTIVE
chr1	11072900	11072902	NM_007375	223	+	ACTIVE
chr2	31457101	31457103	NM_014600	223	+	ACTIVE
chr17	73900957	73900959	NM_032478	223	-	ACTIVE
chr1	86046666	86046668	NM_001554	224	+	ACTIVE
chr1	153508492	153508494	NM_014624	224	-	ACTIVE
chr4	54930590	54930592	NM_012110	224	-	ACTIVE
chr5	168006389	168006391	NM_024594	224	-	ACTIVE
chr8	22526436	22526438	NM_018688	224	-	ACTIVE
chr7	116502786	116502788	NM_006136	225	+	ACTIVE
chr10	101989118	101989120	NM_001278	225	-	ACTIVE
chr6	7910821	7910823	NM_030810	225	-	ACTIVE
chr10	12111140	12111142	NM_018706	226	+	ACTIVE
chr10	94449905	94449907	NM_002729	226	+	ACTIVE
chr11	114310332	114310334	NM_015523	226	+	ACTIVE
chr12	12870428	12870430	NM_004064	226	+	ACTIVE
chr18	12991585	12991587	NM_032142	226	+	ACTIVE
chr9	96339133	96339135	NM_005392	226	+	ACTIVE
chr3	47205240	47205242	NM_014159	226	-	ACTIVE
chr7	100424916	100424918	NM_004444	226	-	ACTIVE
chr19	32896880	32896882	NM_001172774	227	+	ACTIVE
chr2	62423487	62423489	NM_006577	227	+	ACTIVE
chr3	128445204	128445206	NM_004637	227	+	ACTIVE
chr1	6295816	6295818	NM_012405	227	-	ACTIVE
chr1	154530892	154530894	NM_017582	227	-	ACTIVE
chr10	131908853	131908855	NR_034125	227	-	ACTIVE
chr20	1247186	1247188	NM_014723	228	+	ACTIVE
chr4	113066779	113066781	NM_152400	228	+	ACTIVE
chr16	23607410	23607412	NM_005003	228	-	ACTIVE
chr16	80837946	80837948	NM_152342	228	-	ACTIVE
chr19	1248779	1248781	NM_177401	229	+	ACTIVE
chr19	4670185	4670187	NM_019107	229	-	ACTIVE
chr14	105780980	105780982	NM_001100913	230	+	ACTIVE
chr1	115053550	115053552	NM_015906	230	-	ACTIVE
chr1	247094495	247094497	NM_015446	230	-	ACTIVE
chr5	176036900	176036902	NM_052899	230	-	ACTIVE
chr3	9932500	9932502	NM_032492	231	+	ACTIVE
chr5	137688514	137688516	NM_016604	231	+	ACTIVE
chr1	225615583	225615585	NM_002296	231	-	ACTIVE
chr18	61034274	61034276	NM_002035	231	-	ACTIVE
chr3	48700116	48700118	NM_001407	231	-	ACTIVE
chr5	140019242	140019244	NM_018502	232	+	ACTIVE
chr8	125487238	125487240	NM_007218	232	+	ACTIVE
chrX	48398305	48398307	NM_002536	232	+	ACTIVE
chr6	13711563	13711565	NM_005493	232	-	ACTIVE
chr9	139940443	139940445	NM_015392	232	-	ACTIVE
chr19	48282073	48282075	NM_003009	233	+	ACTIVE
chr3	53164236	53164238	NM_052859	233	-	ACTIVE
chr13	114145540	114145542	NM_017905	234	+	ACTIVE
chr14	105219702	105219704	NM_006427	234	+	ACTIVE
chr17	18164656	18164658	NM_148886	234	+	ACTIVE
chr2	54683686	54683688	NM_003128	234	+	ACTIVE
chr22	45706017	45706019	NM_017911	234	+	ACTIVE
chr9	132586206	132586208	NM_000113	234	-	ACTIVE
chr17	78075588	78075590	NM_001079804	235	+	ACTIVE
chr19	7581237	7581239	NM_018083	235	+	ACTIVE
chr9	127631717	127631719	NM_030978	235	+	ACTIVE
chr2	44222908	44222910	NM_133259	235	-	ACTIVE
chr1	53192365	53192367	NM_024646	236	+	ACTIVE
chr1	109633637	109633639	NM_020141	236	+	ACTIVE
chr16	57769894	57769896	NM_005886	236	+	ACTIVE
chr3	32433397	32433399	NM_138410	236	+	ACTIVE
chr1	77684895	77684897	NM_005482	236	-	ACTIVE
chr10	90966834	90966836	NM_003956	236	-	ACTIVE
chr20	62258144	62258146	NM_012384	236	-	ACTIVE
chr3	9811431	9811433	NM_003656	236	-	ACTIVE
chr3	47517208	47517210	NM_012235	236	-	ACTIVE
chr7	75544655	75544657	NM_000941	237	+	ACTIVE
chr11	3013369	3013371	NM_005969	237	-	ACTIVE
chr8	145550344	145550346	NM_012079	237	-	ACTIVE
chr3	101498265	101498267	NM_145037	238	+	ACTIVE
chr19	8675381	8675383	NM_030957	238	-	ACTIVE
chr7	152132851	152132853	NM_170606	238	-	ACTIVE
chr3	194406859	194406861	NM_153690	239	+	ACTIVE
chr16	2059582	2059584	NM_178167	239	-	ACTIVE
chr2	88926854	88926856	NM_004836	239	-	ACTIVE
chr9	77643070	77643072	NM_152420	239	-	ACTIVE
chr19	45504945	45504947	NM_006509	240	+	ACTIVE
chr17	38256737	38256739	NM_021724	240	-	ACTIVE
chr1	90098883	90098885	NM_032270	241	+	ACTIVE
chr14	90723133	90723135	NM_002802	241	+	ACTIVE
chr19	6361702	6361704	NM_006012	241	+	ACTIVE
chr19	17337252	17337254	NM_024578	241	+	ACTIVE
chr3	43732614	43732616	NM_016006	241	+	ACTIVE
chr19	18632695	18632697	NM_006532	241	-	ACTIVE
chr6	146135679	146135681	NM_032145	241	-	ACTIVE
chr19	17581493	17581495	NM_198580	242	+	ACTIVE
chr3	52090218	52090220	NM_001947	242	-	ACTIVE
chrX	128977667	128977669	NM_016032	242	-	ACTIVE
chr10	94353066	94353068	NM_004523	243	+	ACTIVE
chr19	17970928	17970930	NM_000980	243	+	ACTIVE
chr6	96025614	96025616	NM_024641	243	+	ACTIVE
chr15	65477514	65477516	NM_006660	243	-	ACTIVE
chr9	34126527	34126529	NM_015397	243	-	ACTIVE
chr11	73087647	73087649	NM_152222	244	+	ACTIVE
chr3	10206805	10206807	NM_001570	244	+	ACTIVE
chr9	114659288	114659290	NM_003358	244	+	ACTIVE
chr16	431705	431707	NM_021259	244	-	ACTIVE
chr22	39189916	39189918	NM_005740	244	-	ACTIVE
chr3	183735482	183735484	NM_005688	244	-	ACTIVE
chr4	174292336	174292338	NM_003864	245	+	ACTIVE
chr16	90038994	90038996	NM_145039	245	-	ACTIVE
chr19	38878422	38878424	NM_152657	245	-	ACTIVE
chr22	30783056	30783058	NM_001017981	245	-	ACTIVE
chr3	155588569	155588571	NM_003875	246	+	ACTIVE
chr16	11036010	11036012	NM_014015	246	-	ACTIVE
chr12	122064700	122064702	NM_032790	247	+	ACTIVE
chr10	22292402	22292404	NM_022365	247	-	ACTIVE
chr13	21099764	21099766	NM_015974	247	-	ACTIVE
chr19	29703888	29703890	NM_006003	247	-	ACTIVE
chr3	196695494	196695496	NM_025163	247	-	ACTIVE
chr9	123476517	123476519	NM_001080497	247	-	ACTIVE
chr1	179051358	179051360	NM_022371	248	+	ACTIVE
chr17	79860231	79860233	NM_148896	248	+	ACTIVE
chr3	143690886	143690888	NM_173552	248	+	ACTIVE
chr5	15500551	15500553	NM_012304	248	+	ACTIVE
chr10	44102102	44102104	NM_145312	249	+	ACTIVE
chr15	90744809	90744811	NM_198925	249	+	ACTIVE
chr22	18893983	18893985	NM_005675	249	+	ACTIVE
chr13	20437526	20437528	NM_001142684	249	-	ACTIVE
chr9	126692167	126692169	NM_020946	249	-	ACTIVE
chrX	37706639	37706641	NM_006520	249	-	ACTIVE
chrX	131351939	131351941	NM_021183	249	-	ACTIVE
chr12	106751684	106751686	NM_018082	250	+	ACTIVE
chr18	48405680	48405682	NM_002396	250	+	ACTIVE
chr13	95254353	95254355	NM_180989	251	+	ACTIVE
chr6	37787556	37787558	NM_021943	251	+	ACTIVE
chr11	65640153	65640155	NM_016938	251	-	ACTIVE
chr1	100504039	100504041	NM_033055	252	+	ACTIVE
chr12	120934109	120934111	NM_001037495	252	+	ACTIVE
chr16	70488748	70488750	NM_145059	252	+	ACTIVE
chr16	19533197	19533199	NM_016641	252	-	ACTIVE
chr17	55162804	55162806	NM_003488	253	+	ACTIVE
chr20	23331624	23331626	NM_013248	253	+	ACTIVE
chr3	185304282	185304284	NM_021627	253	+	ACTIVE
chr4	113153146	113153148	NM_018569	253	+	ACTIVE
chr12	108154660	108154662	NM_012406	253	-	ACTIVE
chr14	105957838	105957840	NM_001134875	254	+	ACTIVE
chr19	2820124	2820126	NM_001102651	254	+	ACTIVE
chr2	102759488	102759490	NM_000877	254	+	ACTIVE
chr3	195385162	195385164	NR_003265	254	+	ACTIVE
chr7	6414378	6414380	NM_018890	254	+	ACTIVE
chr8	96037466	96037468	NM_152416	254	+	ACTIVE
chr8	104033500	104033502	NM_001695	254	+	ACTIVE
chr16	5147566	5147568	NM_201400	254	-	ACTIVE
chr17	27052975	27052977	NM_138463	254	-	ACTIVE
chr3	45267559	45267561	NM_015444	254	-	ACTIVE
chr4	156874793	156874795	NM_001334	254	-	ACTIVE
chr5	176433540	176433542	NM_001199298	254	-	ACTIVE
chr10	126107289	126107291	NM_000274	255	-	ACTIVE
chr12	56842944	56842946	NM_003920	255	-	ACTIVE
chr19	1848196	1848198	NM_020695	255	-	ACTIVE
chr8	144691528	144691530	NM_023078	255	-	ACTIVE
chr9	88897234	88897236	NM_030940	255	-	ACTIVE
chr13	52158738	52158740	NM_052950	256	+	ACTIVE
chr16	57279292	57279294	NM_012106	256	+	ACTIVE
chr21	30671370	30671372	NM_001186	256	+	ACTIVE
chr8	58907367	58907369	NM_147189	256	+	ACTIVE
chr8	12612735	12612737	NM_152271	256	-	ACTIVE
chr3	182511546	182511548	NM_014616	257	+	ACTIVE
chr4	75024084	75024086	NM_001144978	257	+	ACTIVE
chr6	87865524	87865526	NM_015021	257	+	ACTIVE
chr10	15412800	15412802	NM_001010924	257	-	ACTIVE
chr3	33759447	33759449	NM_015097	257	-	ACTIVE
chr16	1728534	1728536	NM_144570	258	+	ACTIVE
chr5	10564691	10564693	NM_001164440	258	+	ACTIVE
chr1	1475481	1475483	NM_001114748	258	-	ACTIVE
chr11	102962685	102962687	NM_032299	258	-	ACTIVE
chr17	40273123	40273125	NM_021078	258	-	ACTIVE
chr6	137540307	137540309	NM_000416	259	-	ACTIVE
chr1	215740993	215740995	NM_016121	260	+	ACTIVE
chr2	219082075	219082077	NM_152862	260	+	ACTIVE
chr10	99446754	99446756	NM_021732	260	-	ACTIVE
chr8	145064485	145064487	NM_000837	261	+	ACTIVE
chr2	240322381	240322383	NM_006037	261	-	ACTIVE
chr1	3541816	3541818	NM_182752	262	+	ACTIVE
chr1	231664659	231664661	NM_005999	262	+	ACTIVE
chr14	23067407	23067409	NM_022060	262	+	ACTIVE
chr4	17579187	17579189	NM_015907	262	+	ACTIVE
chr20	40246870	40246872	NM_032221	262	-	ACTIVE
chr17	56161041	56161043	NM_080677	263	+	ACTIVE
chr20	1099501	1099503	NM_006814	263	+	ACTIVE
chr11	36531599	36531601	NM_004620	263	-	ACTIVE
chr16	70472727	70472729	NM_006927	263	-	ACTIVE
chr17	55038147	55038149	NM_004645	263	-	ACTIVE
chr3	49044899	49044901	NM_018031	264	+	ACTIVE
chr1	236445074	236445076	NM_019891	264	-	ACTIVE
chr11	810199	810201	NM_001004	265	+	ACTIVE
chr18	3262374	3262376	NM_033546	265	+	ACTIVE
chr2	198570291	198570293	NM_138395	265	+	ACTIVE
chr9	138371911	138371913	NM_014811	265	+	ACTIVE
chr17	18761645	18761647	NM_002767	266	+	ACTIVE
chr5	174905778	174905780	NM_022754	266	+	ACTIVE
chr7	100137098	100137100	NM_006076	266	+	ACTIVE
chrX	9984059	9984061	NM_015691	266	+	ACTIVE
chr10	71892423	71892425	NM_032797	266	-	ACTIVE
chr20	62205325	62205327	NM_001037335	266	-	ACTIVE
chr9	139333989	139333991	NM_019892	266	-	ACTIVE
chr2	101436878	101436880	NM_002518	267	+	ACTIVE
chr13	77601063	77601065	NM_012158	267	-	ACTIVE
chr3	125314113	125314115	NM_022776	267	-	ACTIVE
chr7	72992745	72992747	NM_012453	267	-	ACTIVE
chr9	139137419	139137421	NM_181701	267	-	ACTIVE
chr10	131265714	131265716	NM_002412	268	+	ACTIVE
chr12	54394143	54394145	NM_006897	268	+	ACTIVE
chr20	39657728	39657730	NM_003286	268	+	ACTIVE
chr20	54934249	54934251	NM_080821	268	+	ACTIVE
chr17	36830918	36830920	NM_001130677	268	-	ACTIVE
chr7	6487374	6487376	NM_139179	268	-	ACTIVE
chr14	93260843	93260845	NM_005113	269	+	ACTIVE
chr4	41937404	41937406	NM_018126	269	+	ACTIVE
chr1	153918884	153918886	NM_014856	269	-	ACTIVE
chr1	205719102	205719104	NM_022731	269	-	ACTIVE
chr13	48575192	48575194	NM_003850	269	-	ACTIVE
chr5	126853569	126853571	NM_130809	270	+	ACTIVE
chr5	131593619	131593621	NM_003687	270	+	ACTIVE
chr2	8977484	8977486	NM_020738	270	-	ACTIVE
chr5	133747327	133747329	NM_080656	270	-	ACTIVE
chr9	35605550	35605552	NM_006285	271	+	ACTIVE
chr18	43651978	43651980	NM_024430	271	-	ACTIVE
chr2	62733332	62733334	NM_198276	271	-	ACTIVE
chr5	126366228	126366230	NM_178450	271	-	ACTIVE
chr20	31407969	31407971	NM_012325	272	+	ACTIVE
chr1	29450147	29450149	NM_001003682	273	-	ACTIVE
chr11	61658743	61658745	NM_021727	273	-	ACTIVE
chr1	168195527	168195529	NM_199344	274	+	ACTIVE
chr2	56411530	56411532	NM_001080433	274	+	ACTIVE
chr1	173837766	173837768	NM_001122770	275	+	ACTIVE
chr17	27896012	27896014	NM_138349	275	+	ACTIVE
chr8	42995865	42995867	NM_152419	275	+	ACTIVE
chr4	52904209	52904211	NM_000232	275	-	ACTIVE
chr8	68255636	68255638	NM_006421	275	-	ACTIVE
chr11	17373583	17373585	NM_001202439	276	+	ACTIVE
chr21	37692761	37692763	NM_015358	276	+	ACTIVE
chr19	8372963	8372965	NM_016579	276	-	ACTIVE
chr19	46000036	46000038	NM_005619	276	-	ACTIVE
chr4	24914323	24914325	NM_001130726	276	-	ACTIVE
chr8	144699455	144699457	NM_003313	276	-	ACTIVE
chr11	747707	747709	NM_006755	277	+	ACTIVE
chr13	33160839	33160841	NM_015032	277	+	ACTIVE
chr16	83933005	83933007	NM_012213	277	+	ACTIVE
chr17	71189448	71189450	NM_018714	277	+	ACTIVE
chr6	47445800	47445802	NM_012120	277	+	ACTIVE
chr17	60142365	60142367	NM_005121	277	-	ACTIVE
chr15	90931749	90931751	NM_003870	278	+	ACTIVE
chr6	37401183	37401185	NM_015050	278	+	ACTIVE
chr10	61666135	61666137	NM_005436	278	-	ACTIVE
chr10	135186629	135186631	NM_004092	278	-	ACTIVE
chr7	19157016	19157018	NM_000474	278	-	ACTIVE
chr9	14693201	14693203	NM_178566	278	-	ACTIVE
chr11	65838101	65838103	NM_018026	279	+	ACTIVE
chr6	11094543	11094545	NM_001135575	279	+	ACTIVE
chr9	128024350	128024352	NM_015635	279	+	ACTIVE
chr12	48152609	48152611	NM_001098531	279	-	ACTIVE
chr15	89438577	89438579	NM_178232	279	-	ACTIVE
chr11	113185529	113185531	NM_017868	280	+	ACTIVE
chr3	33155728	33155730	NM_006371	280	+	ACTIVE
chr4	37828560	37828562	NM_018290	280	+	ACTIVE
chr1	228594236	228594238	NM_145214	280	-	ACTIVE
chr3	196159064	196159066	NM_015562	280	-	ACTIVE
chr6	154831472	154831474	NM_173515	280	-	ACTIVE
chr7	158622038	158622040	NM_020728	280	-	ACTIVE
chr7	148937021	148937023	NM_012256	281	+	ACTIVE
chr17	27893760	27893762	NM_198147	281	-	ACTIVE
chr2	20101462	20101464	NM_001008237	281	-	ACTIVE
chr8	54755589	54755591	NM_015941	281	-	ACTIVE
chr2	71128000	71128002	NM_012476	282	+	ACTIVE
chr1	220445560	220445562	NM_012414	282	-	ACTIVE
chr19	12807172	12807174	NM_032301	282	-	ACTIVE
chr11	68671600	68671602	NM_002180	283	+	ACTIVE
chr2	170684299	170684301	NM_172070	283	+	ACTIVE
chr5	137801462	137801464	NM_001964	283	+	ACTIVE
chr9	132935138	132935140	NM_014286	283	+	ACTIVE
chr16	48643836	48643838	NM_153029	283	-	ACTIVE
chr1	25870358	25870360	NM_015627	284	+	ACTIVE
chr3	4345270	4345272	NM_006515	284	+	ACTIVE
chr2	132249779	132249781	NM_001085365	284	-	ACTIVE
chr3	142297383	142297385	NM_001184	284	-	ACTIVE
chr9	138986846	138986848	NM_144653	284	-	ACTIVE
chr17	58156006	58156008	NM_022070	285	-	ACTIVE
chr2	47382231	47382233	NM_001163561	285	-	ACTIVE
chr2	73052891	73052893	NM_015189	285	-	ACTIVE
chr20	48770049	48770051	NM_199203	285	-	ACTIVE
chr4	5710008	5710010	NM_147127	285	-	ACTIVE
chr10	23728482	23728484	NM_001145373	286	+	ACTIVE
chr17	39240743	39240745	NM_033061	286	+	ACTIVE
chr2	43864723	43864725	NM_172069	286	+	ACTIVE
chr5	1801780	1801782	NM_004553	286	+	ACTIVE
chr1	154909197	154909199	NM_006556	286	-	ACTIVE
chr6	125622995	125622997	NM_016063	286	-	ACTIVE
chr1	20960233	20960235	NM_032409	287	+	ACTIVE
chr1	46269570	46269572	NM_015112	287	+	ACTIVE
chr11	7535281	7535283	NM_003621	287	+	ACTIVE
chr16	730396	730398	NM_005861	287	+	ACTIVE
chr8	117779027	117779029	NM_032334	287	+	ACTIVE
chr1	169454920	169454922	NM_006996	287	-	ACTIVE
chr19	17958553	17958555	NM_000215	287	-	ACTIVE
chr3	52931309	52931311	NM_001198974	287	-	ACTIVE
chr5	136834730	136834732	NM_004598	287	-	ACTIVE
chr7	100033806	100033808	NM_145030	287	-	ACTIVE
chr17	81037853	81037855	NM_001004431	288	+	ACTIVE
chr2	33172655	33172657	NM_206943	288	+	ACTIVE
chr6	2765952	2765954	NM_020135	288	+	ACTIVE
chr2	120980695	120980697	NM_024121	288	-	ACTIVE
chr19	59056123	59056125	NM_005762	289	+	ACTIVE
chr7	12251135	12251137	NM_001134232	289	+	ACTIVE
chr12	112546345	112546347	NM_024953	289	-	ACTIVE
chr3	36986258	36986260	NM_014831	289	-	ACTIVE
chr1	896255	896257	NM_198317	290	+	ACTIVE
chr10	6131237	6131239	NM_032905	290	+	ACTIVE
chr15	68570429	68570431	NM_015322	290	+	ACTIVE
chr16	699651	699653	NM_145294	290	+	ACTIVE
chr9	38392949	38392951	NM_000692	290	+	ACTIVE
chr9	139887158	139887160	NM_183241	290	+	ACTIVE
chr3	32544112	32544114	NM_017801	290	-	ACTIVE
chr12	121838175	121838177	NM_025126	291	+	ACTIVE
chr6	43139322	43139324	NM_003131	291	+	ACTIVE
chr9	99212726	99212728	NM_014282	291	+	ACTIVE
chr11	93276254	93276256	NM_020179	291	-	ACTIVE
chr17	8066001	8066003	NM_014232	291	-	ACTIVE
chr18	44676579	44676581	NM_032124	291	-	ACTIVE
chr20	61847246	61847248	NM_017798	291	-	ACTIVE
chr12	48577656	48577658	NM_001013635	292	+	ACTIVE
chr13	98795642	98795644	NM_005766	292	+	ACTIVE
chr5	125936897	125936899	NM_032177	292	+	ACTIVE
chr1	2343717	2343719	NM_153818	292	-	ACTIVE
chr15	64648149	64648151	NM_022048	292	-	ACTIVE
chr10	101379927	101379929	NM_031212	293	-	ACTIVE
chr13	30169531	30169533	NM_003045	293	-	ACTIVE
chr7	127032484	127032486	NM_176814	293	-	ACTIVE
chr4	108853009	108853011	NM_183075	294	+	ACTIVE
chr1	33722467	33722469	NM_152493	295	+	ACTIVE
chrX	48380457	48380459	NM_006579	295	+	ACTIVE
chr12	57400001	57400003	NM_014830	295	-	ACTIVE
chr17	39274310	39274312	NM_033059	295	-	ACTIVE
chr5	107717503	107717505	NM_001163315	295	-	ACTIVE
chr1	222791738	222791740	NM_198551	296	+	ACTIVE
chr9	131315131	131315133	NM_001130438	296	+	ACTIVE
chr8	28243680	28243682	NM_018660	296	-	ACTIVE
chr1	26799197	26799199	NM_005517	297	+	ACTIVE
chr1	156561853	156561855	NM_144772	297	+	ACTIVE
chrX	153672768	153672770	NM_004699	297	+	ACTIVE
chr3	141944151	141944153	NM_001039547	297	-	ACTIVE
chr1	15944249	15944251	NM_032341	298	+	ACTIVE
chr20	44563613	44563615	NM_022104	298	+	ACTIVE
chr6	158403184	158403186	NM_003898	298	+	ACTIVE
chr18	12991658	12991660	NM_032142	299	+	ACTIVE
chr4	56262377	56262379	NM_018475	299	+	ACTIVE
chr7	141251375	141251377	NM_018238	299	+	ACTIVE
chr16	5083642	5083644	NM_016256	299	-	ACTIVE
chr5	131563256	131563258	NM_001142599	299	-	ACTIVE
chr19	48249091	48249093	NM_015710	300	+	ACTIVE
chr19	50321834	50321836	NM_030973	300	+	ACTIVE
chr18	19284465	19284467	NM_138340	300	-	ACTIVE
chr8	12293551	12293553	NM_001137610	300	-	ACTIVE
chr11	13690505	13690507	NM_032228	301	+	ACTIVE
chr15	83478679	83478681	NM_001080435	301	+	ACTIVE
chr11	110300961	110300963	NM_004109	302	+	ACTIVE
chr15	59397584	59397586	NM_004701	302	+	ACTIVE
chr17	39261941	39261943	NM_001146041	302	+	ACTIVE
chr19	44037640	44037642	NM_174945	302	+	ACTIVE
chr9	115513434	115513436	NM_001012994	302	+	ACTIVE
chrX	47050499	47050501	NM_153280	302	+	ACTIVE
chr19	3606528	3606530	NM_201636	302	-	ACTIVE
chr2	61765115	61765117	NM_003400	302	-	ACTIVE
chr20	13619280	13619282	NM_017714	302	-	ACTIVE
chr22	50913197	50913199	NM_002972	302	-	ACTIVE
chr11	62539076	62539078	NM_006473	303	+	ACTIVE
chr19	4639828	4639830	NM_152362	303	+	ACTIVE
chr2	220462874	220462876	NM_052902	303	+	ACTIVE
chr13	108867578	108867580	NM_206937	303	-	ACTIVE
chr14	100705404	100705406	NM_003403	304	+	ACTIVE
chr3	196467030	196467032	NM_002577	304	+	ACTIVE
chrX	51486783	51486785	NM_018094	304	+	ACTIVE
chr19	4831449	4831451	NM_182919	304	-	ACTIVE
chr2	95824958	95824960	NM_032788	304	-	ACTIVE
chr6	7910742	7910744	NM_030810	304	-	ACTIVE
chr1	151584965	151584967	NM_030918	305	+	ACTIVE
chr2	24163679	24163681	NM_181713	305	+	ACTIVE
chr4	170191943	170191945	NM_020870	305	-	ACTIVE
chr9	130548609	130548611	NM_001261	306	+	ACTIVE
chr14	45603425	45603427	NM_002013	306	-	ACTIVE
chr14	52535639	52535641	NM_007361	306	-	ACTIVE
chr18	32956994	32956996	NM_145756	306	-	ACTIVE
chr20	1373509	1373511	NM_000801	306	-	ACTIVE
chr8	142011105	142011107	NM_005607	306	-	ACTIVE
chr19	21325145	21325147	NM_133473	307	+	ACTIVE
chrX	152599918	152599920	NM_001080485	307	+	ACTIVE
chr1	236306138	236306140	NM_003272	308	+	ACTIVE
chr12	72080184	72080186	NM_018279	308	+	ACTIVE
chr16	67927481	67927483	NM_006742	308	+	ACTIVE
chr22	32871013	32871015	NM_012179	308	+	ACTIVE
chr11	67351373	67351375	NM_000852	309	+	ACTIVE
chr1	16678676	16678678	NM_018994	309	-	ACTIVE
chr13	45915109	45915111	NM_003295	309	-	ACTIVE
chr19	1237680	1237682	NM_152769	309	-	ACTIVE
chr19	58907765	58907767	NM_001195135	310	+	ACTIVE
chr8	6566186	6566188	NM_018361	310	+	ACTIVE
chr14	24020547	24020549	NM_033400	310	-	ACTIVE
chr9	116918134	116918136	NM_032888	311	+	ACTIVE
chr2	38829866	38829868	NM_138394	311	-	ACTIVE
chr1	36690327	36690329	NM_005119	312	+	ACTIVE
chr14	45366817	45366819	NM_001017923	312	+	ACTIVE
chr20	48599823	48599825	NM_005985	312	+	ACTIVE
chr10	98346496	98346498	NM_020123	312	-	ACTIVE
chr11	122526709	122526711	NM_032873	313	+	ACTIVE
chr20	57556574	57556576	NM_198976	313	+	ACTIVE
chr15	34501983	34501985	NM_024713	313	-	ACTIVE
chr2	71221687	71221689	NM_144582	313	-	ACTIVE
chr11	65547747	65547749	NM_138368	314	-	ACTIVE
chr14	105487110	105487112	NM_017955	314	-	ACTIVE
chr20	25677225	25677227	NM_015655	314	-	ACTIVE
chr2	242498459	242498461	NM_032515	315	+	ACTIVE
chr7	7606929	7606931	NM_019005	315	+	ACTIVE
chr10	120514442	120514444	NM_153810	315	-	ACTIVE
chr12	120703258	120703260	NM_001243756	315	-	ACTIVE
chr11	120082061	120082063	NM_178507	316	+	ACTIVE
chr2	69969441	69969443	NM_001153	316	+	ACTIVE
chr5	139554967	139554969	NM_032412	316	+	ACTIVE
chr11	6633157	6633159	NM_006284	317	-	ACTIVE
chr2	11484393	11484395	NM_004850	317	-	ACTIVE
chr5	137911000	137911002	NM_004134	317	-	ACTIVE
chr8	33343001	33343003	NM_032509	318	+	ACTIVE
chr11	34460790	34460792	NM_001752	320	+	ACTIVE
chr14	90723212	90723214	NM_002802	320	+	ACTIVE
chr17	34958343	34958345	NM_024864	320	+	ACTIVE
chr3	19988890	19988892	NM_004162	320	+	ACTIVE
chr16	67596629	67596631	NM_006565	321	+	ACTIVE
chr20	42543811	42543813	NM_001098797	321	+	ACTIVE
chr13	114897773	114897775	NM_007368	321	-	ACTIVE
chr19	19774181	19774183	NM_020410	321	-	ACTIVE
chr15	96874431	96874433	NM_021005	322	+	ACTIVE
chr12	122231271	122231273	NM_019034	322	-	ACTIVE
chr16	48418906	48418908	NM_003031	322	-	ACTIVE
chr19	29703813	29703815	NM_006003	322	-	ACTIVE
chr2	240964495	240964497	NM_004544	323	-	ACTIVE
chrX	3631351	3631353	NM_005044	323	-	ACTIVE
chr5	67511906	67511908	NM_181523	324	+	ACTIVE
chr6	57037426	57037428	NM_004282	324	+	ACTIVE
chr11	1784897	1784899	NM_001909	324	-	ACTIVE
chr15	43029092	43029094	NM_138477	324	-	ACTIVE
chr5	157002506	157002508	NM_033274	324	-	ACTIVE
chr9	111881900	111881902	NM_032012	324	-	ACTIVE
chr6	107811640	107811642	NM_018013	325	+	ACTIVE
chr4	25161878	25161880	NM_016955	325	-	ACTIVE
chr5	179779989	179779991	NM_005110	325	-	ACTIVE
chr10	99473789	99473791	NM_031484	326	+	ACTIVE
chr10	112327773	112327775	NM_005445	326	+	ACTIVE
chr12	67663385	67663387	NM_018448	326	+	ACTIVE
chr21	45209742	45209744	NM_003683	326	+	ACTIVE
chr1	202936077	202936079	NM_016243	326	-	ACTIVE
chr1	225840517	225840519	NM_001008493	327	-	ACTIVE
chr11	60673733	60673735	NM_014502	327	-	ACTIVE
chr14	31926352	31926354	NM_080664	327	-	ACTIVE
chr9	138798677	138798679	NM_015447	327	-	ACTIVE
chr1	43148232	43148234	NM_004559	328	+	ACTIVE
chr12	64798479	64798481	NM_007235	328	+	ACTIVE
chr16	46918618	46918620	NM_133443	328	+	ACTIVE
chr2	85360909	85360911	NM_031283	328	+	ACTIVE
chr3	30648320	30648322	NM_001024847	328	+	ACTIVE
chr6	139350145	139350147	NM_021243	328	+	ACTIVE
chr14	59950744	59950746	NM_144581	328	-	ACTIVE
chr3	183735398	183735400	NM_005688	328	-	ACTIVE
chr7	99756015	99756017	NM_018275	328	-	ACTIVE
chr17	48423720	48423722	NM_022167	329	+	ACTIVE
chr8	144691454	144691456	NM_023078	329	-	ACTIVE
chr1	110009428	110009430	NM_001040709	330	+	ACTIVE
chr1	179051440	179051442	NM_022371	330	+	ACTIVE
chr11	67071247	67071249	NM_017857	330	+	ACTIVE
chr19	36266745	36266747	NM_052948	330	+	ACTIVE
chr8	145137852	145137854	NM_003801	330	+	ACTIVE
chr1	29508306	29508308	NM_005626	330	-	ACTIVE
chr8	144623289	144623291	NM_015117	330	-	ACTIVE
chr11	65820145	65820147	NM_006842	331	+	ACTIVE
chr17	27071352	27071354	NM_004295	331	+	ACTIVE
chr7	149535838	149535840	NM_001099220	331	+	ACTIVE
chr8	106331476	106331478	NM_012082	331	+	ACTIVE
chr8	132916685	132916687	NM_015137	331	+	ACTIVE
chr3	150480931	150480933	NM_005067	331	-	ACTIVE
chr12	52627284	52627286	NM_005556	332	+	ACTIVE
chr12	122516964	122516966	NM_014938	332	+	ACTIVE
chr3	49203452	49203454	NM_022903	332	-	ACTIVE
chr19	1407899	1407901	NM_018959	333	+	ACTIVE
chr2	54342741	54342743	NM_138448	333	+	ACTIVE
chr7	127228737	127228739	NM_001662	333	+	ACTIVE
chr3	48884936	48884938	NM_004157	333	-	ACTIVE
chr11	77301012	77301014	NM_173039	334	+	ACTIVE
chr3	132136885	132136887	NM_015268	334	+	ACTIVE
chr3	53925654	53925656	NM_021237	334	-	ACTIVE
chr6	3157448	3157450	NM_001069	334	-	ACTIVE
chr4	41259231	41259233	NM_004181	335	+	ACTIVE
chr15	68521744	68521746	NM_017882	335	-	ACTIVE
chr16	87417063	87417065	NM_024735	335	-	ACTIVE
chr4	7941317	7941319	NM_001134647	335	-	ACTIVE
chrX	64887845	64887847	NM_002444	336	+	ACTIVE
chr15	40074702	40074704	NM_152597	336	-	ACTIVE
chr19	4457454	4457456	NM_025241	336	-	ACTIVE
chr4	99849906	99849908	NM_001130678	336	-	ACTIVE
chr14	58711858	58711860	NM_002788	337	+	ACTIVE
chr22	39189823	39189825	NM_005740	337	-	ACTIVE
chr4	166033686	166033688	NM_001100389	337	-	ACTIVE
chr12	132313277	132313279	NM_016155	338	+	ACTIVE
chr10	121632056	121632058	NM_024834	338	-	ACTIVE
chr13	52026936	52026938	NM_012141	338	-	ACTIVE
chr16	2521837	2521839	NM_006181	339	+	ACTIVE
chr5	76326547	76326549	NM_018046	339	+	ACTIVE
chr5	179126267	179126269	NM_001024649	339	+	ACTIVE
chr6	96025710	96025712	NM_024641	339	+	ACTIVE
chr3	125093858	125093860	NM_021964	339	-	ACTIVE
chr5	180229708	180229710	NM_002406	339	-	ACTIVE
chr17	36508346	36508348	NM_014598	341	+	ACTIVE
chr22	29280094	29280096	NM_001206998	341	+	ACTIVE
chr3	143690979	143690981	NM_173552	341	+	ACTIVE
chr4	174292432	174292434	NM_003864	341	+	ACTIVE
chr1	65431845	65431847	NM_002227	341	-	ACTIVE
chr10	103879868	103879870	NM_001113407	341	-	ACTIVE
chr15	48937643	48937645	NM_000138	341	-	ACTIVE
chr6	99797189	99797191	NM_032511	341	-	ACTIVE
chr9	130331054	130331056	NM_022833	341	-	ACTIVE
chr1	40839718	40839720	NM_022733	342	+	ACTIVE
chr6	117002707	117002709	NM_002269	342	+	ACTIVE
chr8	7812875	7812877	NR_027424	342	+	ACTIVE
chrX	128977567	128977569	NM_016032	342	-	ACTIVE
chr1	24070197	24070199	NM_003198	343	+	ACTIVE
chr11	114310449	114310451	NM_015523	343	+	ACTIVE
chr19	1248893	1248895	NM_177401	343	+	ACTIVE
chr19	34895644	34895646	NM_032346	343	+	ACTIVE
chr22	46546840	46546842	NM_001001928	343	+	ACTIVE
chr19	6375515	6375517	NM_004158	344	-	ACTIVE
chr19	44123669	44123671	NM_182498	344	-	ACTIVE
chr8	11058530	11058532	NM_173683	344	-	ACTIVE
chr10	94333506	94333508	NM_004969	345	-	ACTIVE
chr2	118771393	118771395	NM_019044	345	-	ACTIVE
chrX	40506473	40506475	NM_144970	345	-	ACTIVE
chr1	45792889	45792891	NM_032756	346	+	ACTIVE
chr3	61547587	61547589	NM_002841	346	+	ACTIVE
chr5	68513917	68513919	NM_033281	346	+	ACTIVE
chr16	73081927	73081929	NM_006885	346	-	ACTIVE
chr13	77566404	77566406	NM_006493	347	+	ACTIVE
chr7	155437548	155437550	NM_053043	347	+	ACTIVE
chr8	11142345	11142347	NM_015458	347	+	ACTIVE
chr9	35605626	35605628	NM_006285	347	+	ACTIVE
chrX	153657323	153657325	NM_001183	347	+	ACTIVE
chr1	11119743	11119745	NM_003132	347	-	ACTIVE
chr16	28222891	28222893	NM_015171	347	-	ACTIVE
chr16	771489	771491	NM_023933	349	+	ACTIVE
chr5	43483642	43483644	NM_022483	349	-	ACTIVE
chr8	12612642	12612644	NM_152271	349	-	ACTIVE
chr9	131418779	131418781	NM_052844	349	-	ACTIVE
chr16	22217940	22217942	NM_013302	350	+	ACTIVE
chr17	45973864	45973866	NM_003110	350	+	ACTIVE
chr19	36209269	36209271	NM_014727	350	+	ACTIVE
chr20	25229054	25229056	NM_002862	350	+	ACTIVE
chr17	17207029	17207031	NM_020201	351	+	ACTIVE
chr9	95858799	95858801	NM_032310	351	+	ACTIVE
chr19	1275870	1275872	NM_017914	352	+	ACTIVE
chr7	66205993	66205995	NM_014504	352	+	ACTIVE
chr10	126432577	126432579	NM_014661	352	-	ACTIVE
chr19	12476122	12476124	NM_030824	352	-	ACTIVE
chr8	145980617	145980619	NM_138367	352	-	ACTIVE
chr3	40518955	40518957	NM_001145082	353	+	ACTIVE
chr3	183873635	183873637	NM_004423	353	+	ACTIVE
chr7	117824437	117824439	NM_016200	353	+	ACTIVE
chr6	109804086	109804088	NM_014797	353	-	ACTIVE
chr15	75494573	75494575	NM_015492	354	+	ACTIVE
chr3	195385262	195385264	NR_003265	354	+	ACTIVE
chr1	231003947	231003949	NM_032800	354	-	ACTIVE
chr1	8378498	8378500	NM_001080397	355	+	ACTIVE
chr2	73441719	73441721	NM_006062	355	+	ACTIVE
chr1	228594161	228594163	NM_145214	355	-	ACTIVE
chr22	41842671	41842673	NM_016272	355	-	ACTIVE
chr22	47133796	47133798	NM_022766	355	-	ACTIVE
chr15	78730872	78730874	NM_004136	356	+	ACTIVE
chr20	33292502	33292504	NM_021202	356	+	ACTIVE
chr4	16227804	16227806	NM_153365	356	-	ACTIVE
chr2	23608653	23608655	NM_052920	357	+	ACTIVE
chr20	31408054	31408056	NM_012325	357	+	ACTIVE
chr11	69489807	69489809	NM_153451	357	-	ACTIVE
chr12	48152531	48152533	NM_001098531	357	-	ACTIVE
chr17	37607169	37607171	NM_004774	357	-	ACTIVE
chr19	10513913	10513915	NM_007065	357	-	ACTIVE
chr21	30391327	30391329	NM_016940	357	-	ACTIVE
chr16	56459091	56459093	NM_001144	358	-	ACTIVE
chr11	43964463	43964465	NM_001145033	359	+	ACTIVE
chr14	65007543	65007545	NM_021979	359	+	ACTIVE
chr2	3383803	3383805	NM_016030	359	+	ACTIVE
chr17	61919991	61919993	NM_001098426	359	-	ACTIVE
chr7	106809764	106809766	NM_001244262	360	+	ACTIVE
chr7	65235436	65235438	NR_038378	360	-	ACTIVE
chr10	99400802	99400804	NM_018425	361	+	ACTIVE
chr11	75526571	75526573	NM_003369	361	+	ACTIVE
chr17	26370047	26370049	NM_016231	361	+	ACTIVE
chr9	37465045	37465047	NM_014872	361	-	ACTIVE
chr7	64839072	64839074	NM_152626	362	+	ACTIVE
chr15	89438494	89438496	NM_178232	362	-	ACTIVE
chr14	52118937	52118939	NM_001267046	363	+	ACTIVE
chrX	46433483	46433485	NM_019886	363	+	ACTIVE
chr1	23750908	23750910	NM_003196	363	-	ACTIVE
chr6	108395577	108395579	NM_014028	363	-	ACTIVE
chr10	74034039	74034041	NM_019058	364	+	ACTIVE
chr12	90103094	90103096	NR_028138	364	+	ACTIVE
chr9	100684487	100684489	NM_016481	364	-	ACTIVE
chr1	40724085	40724087	NM_005857	365	+	ACTIVE
chr2	56411621	56411623	NM_001080433	365	+	ACTIVE
chr4	108746084	108746086	NM_001136258	365	+	ACTIVE
chr3	156534485	156534487	NR_038387	365	-	ACTIVE
chr6	97345401	97345403	NM_014165	365	-	ACTIVE
chr1	153918787	153918789	NM_014856	366	-	ACTIVE
chr12	77458993	77458995	NM_203394	366	-	ACTIVE
chr3	33481530	33481532	NM_001128161	366	-	ACTIVE
chr16	4744059	4744061	NM_032349	367	+	ACTIVE
chr2	112813165	112813167	NM_032824	367	+	ACTIVE
chr20	6749110	6749112	NM_001200	367	+	ACTIVE
chr19	12595264	12595266	NM_152601	367	-	ACTIVE
chr21	33651008	33651010	NM_018944	367	-	ACTIVE
chr12	121838253	121838255	NM_025126	369	+	ACTIVE
chr3	97541251	97541253	NM_153605	369	+	ACTIVE
chr3	160939466	160939468	NM_015938	369	+	ACTIVE
chr9	15553464	15553466	NM_173550	369	+	ACTIVE
chr8	101733945	101733947	NM_002568	369	-	ACTIVE
chr1	26799270	26799272	NM_005517	370	+	ACTIVE
chr11	17373677	17373679	NM_001202439	370	+	ACTIVE
chr19	11925475	11925477	NM_152357	370	+	ACTIVE
chr15	35261624	35261626	NM_014691	370	-	ACTIVE
chr18	24128129	24128131	NM_001142730	370	-	ACTIVE
chr3	16554851	16554853	NM_015150	370	-	ACTIVE
chr2	235860997	235860999	NM_014521	371	+	ACTIVE
chr4	56815343	56815345	NM_025009	371	+	ACTIVE
chr15	83876398	83876400	NM_016073	371	-	ACTIVE
chr7	23053398	23053400	NM_032581	371	-	ACTIVE
chr22	38082714	38082716	NM_024313	372	+	ACTIVE
chr9	139887240	139887242	NM_183241	372	+	ACTIVE
chr10	90966698	90966700	NM_003956	372	-	ACTIVE
chr6	2903173	2903175	NM_004155	372	-	ACTIVE
chr14	93260947	93260949	NM_005113	373	+	ACTIVE
chr17	4982125	4982127	NM_153018	373	+	ACTIVE
chr14	31676355	31676357	NM_015382	373	-	ACTIVE
[truncated: 27,613 more rows]
